# Supplementary material for: Comparative genomics of Leishmania (Mundinia)
Source: BMC Genomics. 2019 Oct 11;20:726. doi: 10.1186/s12864-019-6126-y (PMC6787982; doi:10.1186/s12864-019-6126-y)
Supplement: Supplementary file 16 — Additional file 16: Table S1. Dataset used in this study. Organisms, whose genomes and transcriptomes were sequenced in this work, are in bold. [file 12864_2019_6126_MOESM16_ESM.xlsx]

## Sheet: Suppl. Table 1
Species	Strain	Data source
Blechomonas ayalai	B08-376	TriTrypDB-35
Bodo saltans	Konstanz	Wellcome Trust Sanger Institute
Crithidia bombi		NCBI
Crithidia expoeki		NCBI
Crithidia fasciculata	CfCl	TriTrypDB-35
Lotmaria passim	SF	NCBI
Endotrypanum monterogeii	LV88	TriTrypDB-35
Leishmania adleri	MARV/ET/1975/HO174	NCBI
Leishmania aethiopica	MHOM/ET/1972/L100; L147	TriTrypDB-35
Leishmania arabica	MPSA/SA/83/JISH220; LEM1108	TriTrypDB-35
Leishmania braziliensis	MHOM/BR/75/M2903	TriTrypDB-35
Leishmania braziliensis	MHOM/BR/75/M2904	TriTrypDB-35
Leishmania donovani	MHOM/NP/2003/BPK282/0cl4; BPK282A1	TriTrypDB-35
Leishmania enriettii	MCAV/BR/95/CUR3; LEM3045	TriTrypDB-35
Leishmania enriettii	MCAV/BR/45/LV90; LV90	sequenced in this study
Leishmania gerbilli	MRHO/CN/1960/GERBILLI; LEM452	TriTrypDB-35
Leishmania infantum	MCAN/ES/98/LLM-724; JPCM5	TriTrypDB-35
Leishmania macropodum	MMAC/AU/2004/AM-2004; Roo1; LV756	sequenced in this study
Leishmania major	MHOM/IL/80/Friedlin; clone V1; Friedlin	TriTrypDB-35
Leishmania major	MRHO/SU/1959/P; LV39	TriTrypDB-35
Leishmania major	MHOM/SN/1974/SD; SD75.1	TriTrypDB-35
Leishmania martiniquensis	MHOM/MQ/92/MAR1; LEM2494	sequenced in this study
Leishmania mexicana	MHOM/GT/2001/U1103	TriTrypDB-35
Leishmania panamensis	MHOM/CO/L81L13	TriTrypDB-35
Leishmania tarentolae	RTAR/DZ/1939/Parrot-TarII	TriTrypDB-35
Leishmania tropica	MHOM/IL/1990/LRC-L590	TriTrypDB-35
Leishmania turanica	MMEL/SU/1979/MEL; LEM423	TriTrypDB-35
Leptomonas pyrrhocoris	H10	TriTrypDB-35
Leptomonas seymouri	ATCC 30220	TriTrypDB-35
Paratrypanosoma confusum	CUL13-MS	TriTrypDB-35
Phytomonas sp.	EM1	NCBI
Phytomonas sp.	HART1	NCBI
Trypanosoma brucei gambiense	MHOM/CI/86/DAL972	TriTrypDB-35
Trypanosoma brucei brucei	TREU927	TriTrypDB-35
Trypanosoma congolense	IL3000	TriTrypDB-35
Trypanosoma cruzi	CL Brener Esmeraldo-like	TriTrypDB-35
Trypanosoma cruzi	CL Brener Non-Esmeraldo-like	TriTrypDB-35
Trypanosoma cruzi marinkellei	B7	TriTrypDB-35
Trypanosoma brucei evansi	STIB805	TriTrypDB-35
Trypanosoma grayi	ANR4	TriTrypDB-35
Trypanosoma rangeli	SC58	TriTrypDB-35
Trypanosoma vivax	Y486	TriTrypDB-35
