# Supplementary material for: Comparative genomics of Leishmania (Mundinia)
Source: BMC Genomics. 2019 Oct 11;20:726. doi: 10.1186/s12864-019-6126-y (PMC6787982; doi:10.1186/s12864-019-6126-y)
Supplement: Supplementary file 17 — Additional file 17: Table S2. Estimates of evolutionary divergence among putative amastin sequences. The number of amino acid differences per site from between sequences are shown. The analysis involved 450 amino acid sequences. All ambiguous positions were removed for each sequence pair. There were a total of 1532 positions in the final dataset. Evolutionary analyses were conducted in MEGA7. [file 12864_2019_6126_MOESM17_ESM.xlsx]

## Sheet: Suppl. Table 2
	LENR_000025100.1_hypothetical_protein_conserved	LENR_000032800.1_Amastin_surface_glycoprotein_putative	LENR_000044800.1_amastin-like_protein	LENR_000050200.1_amastin-like_surface_protein-like_protein	LENR_000126800.1_amastin-like_protein	LENR_000130500.1_hypothetical_protein_conserved	LENR_000142400.1_Amastin_surface_glycoprotein_putative	LENR_000149100.1_amastin-like_protein	LENR_000149200.1_amastin-like_protein	LENR_000186800.1_Amastin_surface_glycoprotein_putative	LENR_080010200.1_Amastin_surface_glycoprotein_putative	LENR_100006900.1_Amastin_surface_glycoprotein_putative	LENR_150010800.1_Amastin_surface_glycoprotein_putative	LENR_240014900.1_amastin-like_surface_protein-like_protein	LENR_300013500.1_surface_protein_amastin_putative	LENR_300013600.1_amastin-like_surface_protein-like_protein	LENR_360042700.1_Amastin_surface_glycoprotein_putative	LENR_360042800.1_Amastin_surface_glycoprotein_putative	LENR_000026500.1_tuzin_putative	LENR_000076800.1_tuzin-like_protein	LENR_000097700.1_Amastin_surface_glycoprotein_putative	LENR_000097800.1_Amastin_surface_glycoprotein_putative	LENR_000128100.1_Amastin_surface_glycoprotein_putative	LENR_100007000.1_Amastin_surface_glycoprotein_putative	LENR_270008900.1_Amastin_surface_glycoprotein_putative	MAC_000005300.1_tuzin-like_protein	MAC_000104200.1_Amastin_surface_glycoprotein_putative	MAC_000108600.1_amastin-like_protein	MAC_000108700.1_amastin-like_protein	MAC_000112900.1_amastin-like_surface_protein-like_protein	MAC_080011000.1_Amastin_surface_glycoprotein_putative	MAC_080011200.1_tuzin_putative	MAC_080011300.1_tuzin_putative	MAC_100006000.1_Amastin_surface_glycoprotein_putative	MAC_150011300.1_Amastin_surface_glycoprotein_putative	MAC_160008300.1_hypothetical_protein_conserved	MAC_160008500.1_hypothetical_protein_conserved	MAC_240015700.1_amastin-like_surface_protein-like_protein	MAC_280013100.1_hypothetical_protein_conserved	MAC_300013500.1_surface_protein_amastin_putative	MAC_300013600.1_amastin-like_surface_protein-like_protein	MAC_360040100.1_Amastin_surface_glycoprotein_putative	MAC_000014300.1_Amastin_surface_glycoprotein_putative	MAC_000025400.1_hypothetical_protein_conserved	MAC_000032900.1_amastin-like_protein	MAC_270008600.1_Amastin_surface_glycoprotein_putative	MAC_360040000.1_hypothetical_protein_conserved	LMAR_000042000.1_amastin-like_surface_protein-like_protein	LMAR_000043500.1_Amastin_surface_glycoprotein_putative
LENR_000025100.1_hypothetical_protein_conserved
LENR_000032800.1_Amastin_surface_glycoprotein_putative	0.854
LENR_000044800.1_amastin-like_protein	0.866	0.805
LENR_000050200.1_amastin-like_surface_protein-like_protein	0.882	0.718	0.763
LENR_000126800.1_amastin-like_protein	0.872	0.541	0.81	0.691
LENR_000130500.1_hypothetical_protein_conserved	0.858	0.824	0.827	0.805	0.773
LENR_000142400.1_Amastin_surface_glycoprotein_putative	0.858	0.81	0.891	0.804	0.782	0.873
LENR_000149100.1_amastin-like_protein	0.816	0.645	0.814	0.749	0.547	0.831	0.81
LENR_000149200.1_amastin-like_protein	0.896	0.707	0.833	0.778	0.677	0.875	0.836	0.755
LENR_000186800.1_Amastin_surface_glycoprotein_putative	0.874	0.79	0.833	0.75	0.828	0.854	0.874	0.816	0.854
LENR_080010200.1_Amastin_surface_glycoprotein_putative	0.886	0.835	0.883	0.891	0.84	0.866	0.868	0.825	0.841	0.907
LENR_100006900.1_Amastin_surface_glycoprotein_putative	0.881	0.783	0.87	0.848	0.824	0.904	0.842	0.843	0.848	0.851	0.872
LENR_150010800.1_Amastin_surface_glycoprotein_putative	0.863	0.839	0.877	0.815	0.826	0.877	0.895	0.814	0.871	0.822	0.876	0.878
LENR_240014900.1_amastin-like_surface_protein-like_protein	0.861	0.77	0.794	0.669	0.741	0.794	0.784	0.783	0.804	0.758	0.876	0.828	0.855
LENR_300013500.1_surface_protein_amastin_putative	0.837	0.782	0.772	0.752	0.727	0.842	0.84	0.789	0.832	0.791	0.866	0.842	0.852	0.79
LENR_300013600.1_amastin-like_surface_protein-like_protein	0.863	0.812	0.772	0.799	0.773	0.837	0.816	0.817	0.783	0.826	0.88	0.842	0.828	0.777	0.786
LENR_360042700.1_Amastin_surface_glycoprotein_putative	0.888	0.87	0.844	0.836	0.826	0.864	0.855	0.871	0.869	0.813	0.876	0.881	0.882	0.84	0.878	0.846
LENR_360042800.1_Amastin_surface_glycoprotein_putative	0.813	0.816	0.887	0.833	0.813	0.86	0.841	0.802	0.807	0.854	0.845	0.813	0.834	0.803	0.842	0.867	0.8
LENR_000026500.1_tuzin_putative	0.923	0.869	0.916	0.886	0.876	0.929	0.915	0.867	0.897	0.915	0.885	0.895	0.887	0.924	0.895	0.915	0.9	0.885
LENR_000076800.1_tuzin-like_protein	0.92	0.876	0.895	0.887	0.888	0.905	0.9	0.872	0.919	0.911	0.909	0.911	0.919	0.913	0.895	0.898	0.897	0.88	0.67
LENR_000097700.1_Amastin_surface_glycoprotein_putative	0.878	0.556	0.81	0.742	0.509	0.806	0.787	0.615	0.687	0.792	0.84	0.765	0.784	0.818	0.774	0.744	0.835	0.847	0.898	0.882
LENR_000097800.1_Amastin_surface_glycoprotein_putative	0.884	0.561	0.759	0.702	0.52	0.753	0.793	0.614	0.729	0.814	0.791	0.807	0.796	0.791	0.752	0.784	0.831	0.811	0.882	0.9	0.521
LENR_000128100.1_Amastin_surface_glycoprotein_putative	0.883	0.619	0.79	0.696	0.536	0.761	0.756	0.577	0.715	0.765	0.87	0.77	0.825	0.766	0.755	0.767	0.854	0.815	0.904	0.893	0.535	0.625
LENR_100007000.1_Amastin_surface_glycoprotein_putative	0.893	0.814	0.822	0.765	0.789	0.894	0.81	0.818	0.85	0.828	0.87	0.81	0.884	0.776	0.757	0.839	0.883	0.827	0.903	0.915	0.814	0.814	0.763
LENR_270008900.1_Amastin_surface_glycoprotein_putative	0.817	0.84	0.885	0.918	0.853	0.849	0.859	0.824	0.838	0.844	0.839	0.908	0.85	0.818	0.802	0.833	0.829	0.85	0.901	0.897	0.823	0.816	0.859	0.858
MAC_000005300.1_tuzin-like_protein	0.925	0.853	0.928	0.881	0.871	0.9	0.913	0.866	0.914	0.921	0.909	0.928	0.913	0.913	0.895	0.909	0.911	0.885	0.681	0.207	0.853	0.871	0.888	0.928	0.897
MAC_000104200.1_Amastin_surface_glycoprotein_putative	0.849	0.783	0.82	0.713	0.809	0.874	0.838	0.81	0.861	0.336	0.914	0.87	0.83	0.739	0.773	0.808	0.795	0.854	0.903	0.898	0.792	0.808	0.778	0.823	0.857	0.908
MAC_000108600.1_amastin-like_protein	0.855	0.712	0.827	0.781	0.687	0.874	0.779	0.744	0.324	0.828	0.849	0.811	0.871	0.805	0.815	0.761	0.835	0.831	0.898	0.933	0.669	0.724	0.712	0.858	0.799	0.939	0.86
MAC_000108700.1_amastin-like_protein	0.822	0.645	0.826	0.731	0.57	0.826	0.821	0.136	0.783	0.834	0.836	0.843	0.82	0.807	0.778	0.799	0.871	0.82	0.878	0.888	0.615	0.614	0.601	0.851	0.83	0.888	0.834	0.727
MAC_000112900.1_amastin-like_surface_protein-like_protein	0.876	0.706	0.756	0.218	0.704	0.811	0.81	0.743	0.79	0.738	0.903	0.823	0.827	0.687	0.77	0.78	0.824	0.833	0.892	0.905	0.717	0.708	0.715	0.783	0.899	0.911	0.694	0.775	0.725
MAC_080011000.1_Amastin_surface_glycoprotein_putative	0.903	0.841	0.895	0.873	0.828	0.866	0.879	0.842	0.83	0.92	0.291	0.888	0.881	0.876	0.85	0.874	0.865	0.839	0.861	0.879	0.834	0.791	0.864	0.87	0.839	0.894	0.92	0.837	0.842	0.879
MAC_080011200.1_tuzin_putative	0.908	0.846	0.895	0.855	0.845	0.914	0.9	0.834	0.907	0.89	0.874	0.895	0.877	0.924	0.863	0.908	0.913	0.857	0.23	0.645	0.867	0.857	0.879	0.876	0.9	0.624	0.89	0.898	0.861	0.861	0.859
MAC_080011300.1_tuzin_putative	0.943	0.878	0.888	0.896	0.861	0.907	0.898	0.88	0.911	0.924	0.891	0.923	0.918	0.898	0.877	0.901	0.921	0.889	0.623	0.643	0.828	0.848	0.901	0.922	0.889	0.669	0.921	0.908	0.88	0.902	0.887	0.581
MAC_100006000.1_Amastin_surface_glycoprotein_putative	0.886	0.765	0.88	0.811	0.788	0.904	0.842	0.822	0.848	0.866	0.888	0.202	0.886	0.816	0.837	0.832	0.885	0.802	0.91	0.908	0.771	0.813	0.733	0.803	0.908	0.911	0.874	0.829	0.822	0.805	0.904	0.908	0.919
MAC_150011300.1_Amastin_surface_glycoprotein_putative	0.879	0.833	0.877	0.798	0.826	0.903	0.874	0.837	0.86	0.83	0.886	0.886	0.183	0.873	0.835	0.838	0.857	0.857	0.911	0.923	0.778	0.796	0.831	0.874	0.861	0.921	0.83	0.848	0.802	0.798	0.876	0.905	0.931	0.894
MAC_160008300.1_hypothetical_protein_conserved	0.627	0.837	0.871	0.911	0.818	0.854	0.864	0.831	0.855	0.864	0.839	0.833	0.834	0.827	0.887	0.878	0.85	0.813	0.95	0.944	0.843	0.849	0.829	0.842	0.825	0.944	0.857	0.83	0.825	0.918	0.872	0.931	0.947	0.845	0.867
MAC_160008500.1_hypothetical_protein_conserved	0.222	0.847	0.866	0.888	0.871	0.852	0.864	0.809	0.913	0.881	0.886	0.876	0.879	0.849	0.843	0.863	0.89	0.826	0.927	0.918	0.865	0.883	0.864	0.899	0.823	0.923	0.868	0.86	0.809	0.876	0.897	0.912	0.937	0.881	0.89	0.661
MAC_240015700.1_amastin-like_surface_protein-like_protein	0.873	0.782	0.794	0.693	0.759	0.8	0.778	0.795	0.797	0.783	0.876	0.816	0.855	0.08	0.802	0.771	0.84	0.796	0.929	0.919	0.818	0.797	0.785	0.776	0.818	0.913	0.764	0.811	0.82	0.712	0.882	0.929	0.898	0.804	0.873	0.84	0.861
MAC_280013100.1_hypothetical_protein_conserved	0.888	0.845	0.902	0.859	0.83	0.887	0.904	0.84	0.873	0.9	0.889	0.871	0.874	0.854	0.86	0.847	0.855	0.858	0.919	0.907	0.873	0.867	0.823	0.879	0.861	0.91	0.883	0.882	0.864	0.871	0.883	0.907	0.924	0.867	0.874	0.825	0.874	0.841
MAC_300013500.1_surface_protein_amastin_putative	0.867	0.805	0.783	0.744	0.768	0.83	0.805	0.821	0.842	0.79	0.871	0.869	0.838	0.791	0.241	0.783	0.874	0.859	0.884	0.911	0.78	0.732	0.779	0.788	0.799	0.916	0.778	0.809	0.804	0.768	0.855	0.868	0.888	0.869	0.838	0.893	0.879	0.804	0.837
MAC_300013600.1_amastin-like_surface_protein-like_protein	0.85	0.822	0.784	0.786	0.759	0.853	0.81	0.814	0.78	0.811	0.884	0.846	0.795	0.745	0.788	0.324	0.835	0.81	0.915	0.891	0.781	0.753	0.774	0.839	0.846	0.905	0.817	0.752	0.796	0.786	0.879	0.894	0.903	0.83	0.826	0.849	0.86	0.745	0.84	0.798
MAC_360040100.1_Amastin_surface_glycoprotein_putative	0.815	0.806	0.887	0.816	0.815	0.884	0.853	0.805	0.838	0.861	0.851	0.826	0.818	0.825	0.844	0.851	0.807	0.156	0.88	0.869	0.83	0.82	0.818	0.823	0.839	0.88	0.861	0.839	0.81	0.804	0.846	0.863	0.9	0.821	0.847	0.832	0.833	0.812	0.848	0.855	0.812
MAC_000014300.1_Amastin_surface_glycoprotein_putative	0.867	0.782	0.889	0.82	0.782	0.854	0.343	0.81	0.869	0.874	0.861	0.831	0.907	0.793	0.834	0.819	0.879	0.86	0.908	0.909	0.787	0.768	0.78	0.802	0.876	0.927	0.86	0.791	0.815	0.808	0.866	0.902	0.9	0.825	0.889	0.851	0.873	0.799	0.879	0.821	0.818	0.856
MAC_000025400.1_hypothetical_protein_conserved	0.87	0.83	0.824	0.818	0.805	0.16	0.877	0.832	0.876	0.846	0.881	0.879	0.881	0.796	0.854	0.857	0.864	0.877	0.918	0.901	0.809	0.762	0.783	0.89	0.856	0.893	0.872	0.858	0.832	0.812	0.881	0.896	0.908	0.884	0.9	0.855	0.859	0.796	0.888	0.853	0.86	0.908	0.862
MAC_000032900.1_amastin-like_protein	0.87	0.815	0.457	0.763	0.785	0.85	0.877	0.801	0.795	0.819	0.899	0.846	0.869	0.779	0.765	0.757	0.838	0.881	0.903	0.903	0.816	0.766	0.777	0.827	0.873	0.927	0.81	0.814	0.832	0.763	0.905	0.894	0.89	0.86	0.887	0.876	0.877	0.773	0.898	0.783	0.769	0.874	0.886	0.848
MAC_270008600.1_Amastin_surface_glycoprotein_putative	0.819	0.835	0.873	0.913	0.866	0.845	0.853	0.83	0.856	0.833	0.845	0.929	0.873	0.824	0.826	0.853	0.831	0.864	0.895	0.897	0.829	0.823	0.853	0.864	0.142	0.892	0.84	0.834	0.836	0.894	0.845	0.905	0.884	0.924	0.862	0.815	0.831	0.83	0.85	0.799	0.876	0.859	0.859	0.869	0.866
MAC_360040000.1_hypothetical_protein_conserved	0.87	0.863	0.863	0.855	0.832	0.878	0.863	0.865	0.869	0.846	0.864	0.884	0.882	0.84	0.89	0.857	0.192	0.794	0.89	0.887	0.829	0.838	0.847	0.882	0.829	0.9	0.828	0.835	0.865	0.855	0.859	0.903	0.925	0.884	0.867	0.844	0.89	0.84	0.831	0.869	0.841	0.801	0.873	0.873	0.833	0.831
LMAR_000042000.1_amastin-like_surface_protein-like_protein	0.87	0.73	0.756	0.229	0.728	0.799	0.833	0.76	0.778	0.719	0.921	0.823	0.81	0.656	0.758	0.805	0.836	0.821	0.904	0.887	0.755	0.739	0.734	0.783	0.899	0.887	0.7	0.794	0.737	0.229	0.921	0.88	0.902	0.774	0.81	0.911	0.876	0.681	0.834	0.756	0.792	0.791	0.832	0.806	0.756	0.906	0.855
LMAR_000043500.1_Amastin_surface_glycoprotein_putative	0.881	0.6	0.804	0.61	0.543	0.796	0.76	0.581	0.663	0.777	0.814	0.794	0.762	0.732	0.748	0.693	0.82	0.796	0.856	0.895	0.462	0.529	0.552	0.828	0.843	0.895	0.766	0.66	0.581	0.63	0.814	0.854	0.85	0.794	0.771	0.867	0.881	0.763	0.861	0.755	0.694	0.8	0.798	0.816	0.784	0.843	0.82	0.66
LMAR_000049300.1_tuzin-like_protein	0.93	0.87	0.912	0.881	0.876	0.891	0.919	0.872	0.919	0.926	0.899	0.922	0.922	0.913	0.901	0.909	0.915	0.891	0.667	0.253	0.865	0.865	0.876	0.909	0.903	0.24	0.913	0.939	0.882	0.899	0.889	0.626	0.679	0.904	0.922	0.938	0.923	0.919	0.883	0.911	0.905	0.885	0.928	0.889	0.914	0.892	0.905	0.881	0.876
LMAR_000062400.1_Amastin_surface_glycoprotein_putative	0.87	0.818	0.842	0.799	0.791	0.181	0.865	0.831	0.852	0.849	0.885	0.872	0.888	0.789	0.831	0.852	0.854	0.86	0.9	0.888	0.806	0.765	0.78	0.881	0.855	0.88	0.874	0.868	0.831	0.799	0.89	0.889	0.902	0.876	0.901	0.866	0.875	0.795	0.883	0.83	0.872	0.884	0.837	0.165	0.861	0.873	0.868	0.768	0.806
LMAR_000062500.1_Amastin_surface_glycoprotein_putative	0.874	0.818	0.837	0.799	0.791	0.169	0.86	0.831	0.852	0.854	0.879	0.88	0.888	0.789	0.831	0.856	0.854	0.86	0.911	0.883	0.806	0.765	0.78	0.89	0.855	0.875	0.879	0.868	0.831	0.799	0.884	0.896	0.9	0.884	0.901	0.866	0.868	0.795	0.882	0.83	0.872	0.884	0.841	0.165	0.855	0.873	0.868	0.768	0.806
LMAR_000087300.1_Amastin_surface_glycoprotein_putative	0.871	0.665	0.774	0.724	0.541	0.776	0.774	0.622	0.683	0.783	0.847	0.783	0.833	0.776	0.782	0.771	0.832	0.81	0.892	0.893	0.556	0.614	0.202	0.783	0.859	0.887	0.783	0.718	0.657	0.736	0.835	0.857	0.907	0.759	0.856	0.843	0.871	0.782	0.845	0.78	0.781	0.818	0.806	0.795	0.772	0.86	0.839	0.736	0.562
LMAR_000097200.1_Amastin_surface_glycoprotein_putative	0.873	0.579	0.824	0.702	0.45	0.785	0.762	0.538	0.705	0.822	0.841	0.83	0.814	0.804	0.745	0.765	0.845	0.825	0.84	0.876	0.456	0.497	0.542	0.77	0.828	0.859	0.803	0.736	0.579	0.702	0.841	0.81	0.836	0.806	0.82	0.838	0.878	0.81	0.855	0.75	0.778	0.833	0.774	0.805	0.811	0.835	0.87	0.739	0.457
LMAR_000101800.1_Amastin_surface_glycoprotein_putative	0.866	0.567	0.778	0.667	0.515	0.748	0.764	0.637	0.719	0.834	0.828	0.794	0.85	0.759	0.739	0.767	0.826	0.831	0.882	0.882	0.506	0.518	0.593	0.789	0.883	0.876	0.803	0.722	0.637	0.679	0.822	0.857	0.873	0.794	0.832	0.887	0.859	0.759	0.867	0.732	0.772	0.846	0.764	0.774	0.766	0.89	0.826	0.71	0.486
LMAR_000119700.1_amastin-like_protein	0.838	0.608	0.838	0.765	0.515	0.825	0.82	0.242	0.745	0.815	0.831	0.837	0.825	0.775	0.751	0.78	0.853	0.801	0.882	0.903	0.613	0.6	0.563	0.845	0.835	0.892	0.821	0.684	0.253	0.747	0.836	0.871	0.896	0.815	0.825	0.806	0.826	0.794	0.839	0.799	0.771	0.803	0.82	0.82	0.825	0.829	0.841	0.771	0.562
LMAR_000119800.1_amastin-like_protein	0.867	0.699	0.827	0.775	0.669	0.844	0.797	0.721	0.276	0.847	0.843	0.829	0.871	0.799	0.815	0.779	0.884	0.806	0.893	0.9	0.681	0.73	0.706	0.864	0.834	0.9	0.854	0.253	0.733	0.781	0.837	0.903	0.897	0.823	0.842	0.849	0.872	0.799	0.87	0.809	0.788	0.82	0.82	0.834	0.801	0.846	0.872	0.788	0.649
LMAR_000120200.1_Amastin_surface_glycoprotein_putative	0.888	0.657	0.799	0.707	0.536	0.8	0.78	0.696	0.712	0.828	0.838	0.799	0.85	0.805	0.763	0.8	0.84	0.83	0.874	0.864	0.565	0.637	0.575	0.807	0.816	0.874	0.811	0.713	0.702	0.707	0.828	0.851	0.876	0.793	0.845	0.867	0.899	0.799	0.893	0.786	0.836	0.807	0.788	0.813	0.808	0.847	0.844	0.732	0.59
LMAR_000127000.1_Amastin_surface_glycoprotein_putative	0.878	0.663	0.794	0.722	0.62	0.794	0.796	0.667	0.771	0.809	0.848	0.813	0.845	0.764	0.83	0.793	0.832	0.853	0.881	0.887	0.651	0.608	0.613	0.845	0.847	0.876	0.803	0.748	0.661	0.735	0.842	0.886	0.872	0.801	0.862	0.874	0.883	0.776	0.821	0.817	0.805	0.855	0.793	0.825	0.804	0.835	0.82	0.747	0.667
LMAR_000128200.1_amastin-like_protein	0.848	0.581	0.797	0.691	0.32	0.785	0.788	0.576	0.713	0.834	0.84	0.842	0.838	0.722	0.721	0.791	0.832	0.838	0.852	0.865	0.58	0.567	0.554	0.776	0.828	0.847	0.828	0.742	0.581	0.685	0.822	0.821	0.83	0.806	0.826	0.83	0.853	0.747	0.83	0.75	0.802	0.809	0.77	0.805	0.772	0.835	0.826	0.71	0.543
LMAR_000136600.1_tuzin_putative	0.943	0.878	0.884	0.883	0.842	0.919	0.915	0.875	0.906	0.927	0.896	0.907	0.918	0.886	0.877	0.901	0.912	0.894	0.607	0.643	0.822	0.855	0.901	0.909	0.884	0.666	0.918	0.908	0.88	0.89	0.892	0.573	0.169	0.914	0.926	0.953	0.937	0.886	0.92	0.888	0.913	0.911	0.912	0.92	0.884	0.884	0.915	0.902	0.85
LMAR_000136700.1_tuzin_putative	0.913	0.857	0.903	0.88	0.851	0.912	0.907	0.856	0.902	0.917	0.874	0.91	0.888	0.929	0.868	0.923	0.904	0.868	0.27	0.656	0.867	0.863	0.891	0.887	0.889	0.688	0.911	0.909	0.877	0.892	0.864	0.132	0.636	0.92	0.918	0.943	0.922	0.935	0.917	0.878	0.905	0.874	0.93	0.905	0.892	0.895	0.894	0.91	0.874
LMAR_000174100.1_Amastin_surface_glycoprotein_putative	0.875	0.81	0.891	0.821	0.77	0.865	0.255	0.81	0.852	0.87	0.868	0.84	0.91	0.778	0.818	0.832	0.85	0.857	0.928	0.9	0.787	0.805	0.78	0.805	0.859	0.91	0.838	0.802	0.826	0.81	0.863	0.903	0.913	0.838	0.892	0.864	0.886	0.784	0.892	0.816	0.816	0.859	0.343	0.877	0.881	0.853	0.863	0.839	0.788
LMAR_000174300.1_Amastin_surface_glycoprotein_putative	0.89	0.621	0.816	0.648	0.55	0.82	0.787	0.627	0.753	0.805	0.847	0.812	0.82	0.78	0.799	0.756	0.849	0.815	0.898	0.882	0.515	0.533	0.594	0.814	0.866	0.859	0.818	0.736	0.633	0.648	0.816	0.892	0.871	0.812	0.802	0.875	0.883	0.786	0.867	0.793	0.75	0.824	0.799	0.822	0.797	0.86	0.836	0.686	0.471
LMAR_000184700.1_Amastin_surface_glycoprotein_putative	0.869	0.804	0.815	0.72	0.81	0.874	0.854	0.799	0.855	0.389	0.92	0.828	0.865	0.764	0.762	0.827	0.814	0.836	0.919	0.916	0.774	0.815	0.773	0.819	0.884	0.919	0.432	0.823	0.823	0.714	0.92	0.89	0.911	0.842	0.854	0.865	0.894	0.777	0.892	0.761	0.806	0.843	0.88	0.862	0.801	0.866	0.841	0.72	0.737
LMAR_000186100.1_amastin-like_surface_protein-like_protein	0.861	0.77	0.794	0.669	0.753	0.8	0.778	0.789	0.804	0.764	0.87	0.822	0.867	0.063	0.784	0.771	0.84	0.803	0.924	0.919	0.811	0.791	0.785	0.77	0.805	0.919	0.752	0.805	0.814	0.681	0.87	0.924	0.892	0.828	0.884	0.833	0.849	0.097	0.854	0.785	0.758	0.825	0.799	0.796	0.779	0.811	0.833	0.65	0.732
LMAR_080010800.1_hypothetical_protein_conserved	0.853	0.829	0.88	0.875	0.834	0.898	0.857	0.842	0.844	0.907	0.413	0.902	0.904	0.866	0.874	0.843	0.84	0.823	0.9	0.896	0.822	0.847	0.87	0.84	0.822	0.9	0.889	0.845	0.853	0.881	0.408	0.869	0.919	0.892	0.899	0.856	0.832	0.86	0.865	0.878	0.853	0.841	0.855	0.911	0.915	0.828	0.84	0.906	0.844
LMAR_100006700.1_Amastin_surface_glycoprotein_putative	0.891	0.764	0.848	0.828	0.805	0.9	0.82	0.826	0.838	0.86	0.894	0.287	0.881	0.807	0.805	0.814	0.886	0.828	0.904	0.897	0.799	0.823	0.759	0.8	0.923	0.913	0.86	0.814	0.837	0.804	0.894	0.895	0.916	0.272	0.881	0.826	0.886	0.789	0.85	0.826	0.817	0.841	0.811	0.878	0.831	0.929	0.899	0.816	0.78
LMAR_100006800.1_Amastin_surface_glycoprotein_putative	0.906	0.79	0.828	0.776	0.778	0.904	0.812	0.819	0.856	0.839	0.891	0.808	0.896	0.804	0.787	0.85	0.888	0.834	0.907	0.915	0.783	0.77	0.738	0.199	0.888	0.925	0.848	0.846	0.841	0.794	0.885	0.883	0.913	0.8	0.87	0.871	0.893	0.798	0.879	0.802	0.839	0.825	0.807	0.899	0.819	0.888	0.887	0.794	0.838
LMAR_150011600.1_Amastin_surface_glycoprotein_putative	0.857	0.822	0.863	0.786	0.802	0.872	0.872	0.808	0.854	0.822	0.865	0.899	0.211	0.844	0.841	0.808	0.868	0.857	0.911	0.923	0.772	0.784	0.837	0.881	0.84	0.921	0.838	0.842	0.785	0.792	0.859	0.906	0.926	0.891	0.187	0.851	0.868	0.855	0.87	0.832	0.779	0.847	0.884	0.886	0.876	0.857	0.863	0.792	0.743
LMAR_160008000.1_hypothetical_protein_conserved	0.652	0.831	0.877	0.914	0.812	0.859	0.847	0.814	0.854	0.879	0.865	0.829	0.846	0.837	0.882	0.855	0.878	0.792	0.946	0.926	0.842	0.861	0.841	0.829	0.829	0.915	0.873	0.812	0.82	0.914	0.876	0.913	0.923	0.823	0.868	0.288	0.689	0.861	0.817	0.882	0.835	0.8	0.85	0.872	0.875	0.831	0.848	0.889	0.851
LMAR_300013800.1_surface_protein_amastin_putative	0.843	0.798	0.802	0.752	0.748	0.8	0.814	0.814	0.852	0.811	0.869	0.859	0.823	0.786	0.262	0.779	0.87	0.861	0.868	0.889	0.741	0.735	0.759	0.778	0.824	0.889	0.805	0.826	0.814	0.783	0.852	0.884	0.876	0.844	0.829	0.891	0.867	0.799	0.853	0.177	0.789	0.857	0.83	0.839	0.79	0.806	0.859	0.77	0.755
LMAR_300013900.1_amastin-like_surface_protein-like_protein	0.866	0.804	0.778	0.759	0.758	0.832	0.809	0.789	0.791	0.81	0.872	0.845	0.82	0.764	0.781	0.341	0.841	0.815	0.919	0.9	0.756	0.77	0.742	0.826	0.852	0.905	0.81	0.774	0.771	0.766	0.884	0.884	0.888	0.823	0.831	0.867	0.86	0.764	0.845	0.797	0.312	0.817	0.806	0.866	0.757	0.87	0.852	0.791	0.663
LMAR_360039200.1_Amastin_surface_glycoprotein_putative	0.864	0.846	0.873	0.82	0.84	0.859	0.864	0.871	0.911	0.817	0.881	0.893	0.869	0.828	0.878	0.83	0.399	0.77	0.913	0.911	0.818	0.845	0.861	0.92	0.84	0.916	0.823	0.834	0.877	0.832	0.87	0.922	0.903	0.893	0.874	0.9	0.884	0.828	0.861	0.874	0.836	0.771	0.864	0.864	0.869	0.855	0.381	0.832	0.812
LMAR_360039300.1_Amastin_surface_glycoprotein_putative	0.793	0.836	0.9	0.818	0.833	0.862	0.832	0.84	0.827	0.849	0.857	0.848	0.859	0.819	0.845	0.87	0.819	0.249	0.869	0.858	0.849	0.87	0.824	0.851	0.882	0.869	0.849	0.857	0.857	0.818	0.846	0.863	0.889	0.864	0.87	0.833	0.817	0.813	0.861	0.85	0.819	0.272	0.851	0.885	0.888	0.883	0.825	0.818	0.83
LMAR_000009300.1_Amastin_surface_glycoprotein_putative	0.848	0.635	0.786	0.719	0.524	0.796	0.755	0.624	0.752	0.776	0.84	0.768	0.819	0.753	0.762	0.758	0.851	0.811	0.887	0.888	0.609	0.594	0.565	0.8	0.828	0.865	0.776	0.753	0.612	0.7	0.841	0.898	0.867	0.756	0.807	0.868	0.853	0.759	0.829	0.779	0.776	0.807	0.761	0.828	0.78	0.84	0.832	0.706	0.533
LMAR_000012400.1_tuzin_putative	0.934	0.859	0.88	0.899	0.835	0.911	0.909	0.861	0.924	0.908	0.874	0.906	0.892	0.913	0.869	0.893	0.901	0.863	0.549	0.589	0.865	0.824	0.882	0.901	0.878	0.605	0.9	0.922	0.882	0.899	0.844	0.538	0.586	0.912	0.892	0.915	0.928	0.925	0.895	0.874	0.891	0.874	0.905	0.905	0.892	0.883	0.864	0.923	0.838
LMAR_000036600.1_amastin_putative	0.866	0.421	0.772	0.745	0.52	0.778	0.776	0.667	0.723	0.814	0.859	0.813	0.79	0.816	0.758	0.772	0.838	0.819	0.864	0.847	0.503	0.532	0.562	0.783	0.853	0.841	0.801	0.707	0.667	0.733	0.84	0.833	0.848	0.777	0.772	0.836	0.859	0.81	0.818	0.75	0.772	0.833	0.764	0.799	0.778	0.848	0.838	0.77	0.543
LMAR_000049100.1_Amastin_surface_glycoprotein_putative	0.854	0.564	0.741	0.698	0.477	0.742	0.782	0.622	0.719	0.796	0.828	0.842	0.796	0.785	0.758	0.785	0.839	0.856	0.876	0.894	0.538	0.316	0.589	0.814	0.847	0.882	0.783	0.736	0.628	0.71	0.822	0.851	0.867	0.824	0.784	0.849	0.865	0.791	0.836	0.756	0.759	0.84	0.776	0.762	0.747	0.848	0.839	0.722	0.562
LMAR_000086100.1_amastin-like_protein	0.884	0.589	0.778	0.698	0.464	0.825	0.752	0.589	0.729	0.773	0.859	0.777	0.844	0.742	0.756	0.769	0.81	0.816	0.88	0.871	0.541	0.583	0.482	0.795	0.878	0.859	0.766	0.73	0.613	0.698	0.847	0.855	0.84	0.747	0.844	0.849	0.883	0.761	0.824	0.793	0.769	0.806	0.77	0.827	0.766	0.902	0.823	0.711	0.514
LMAR_000102100.1_amastin-like_protein	0.866	0.791	0.505	0.755	0.791	0.821	0.873	0.795	0.827	0.821	0.894	0.872	0.882	0.792	0.765	0.782	0.835	0.895	0.913	0.927	0.804	0.753	0.766	0.832	0.898	0.933	0.804	0.808	0.826	0.755	0.906	0.907	0.89	0.872	0.882	0.875	0.865	0.774	0.888	0.789	0.806	0.889	0.893	0.807	0.505	0.892	0.861	0.774	0.814
LMAR_000126500.1_amastin-like_protein	0.867	0.54	0.758	0.645	0.342	0.786	0.72	0.556	0.723	0.777	0.847	0.785	0.85	0.733	0.713	0.752	0.822	0.832	0.869	0.871	0.503	0.522	0.5	0.753	0.877	0.853	0.764	0.726	0.586	0.664	0.841	0.849	0.853	0.753	0.819	0.83	0.885	0.747	0.848	0.758	0.757	0.806	0.72	0.8	0.745	0.892	0.822	0.697	0.469
LMAR_270007400.1_Amastin_surface_glycoprotein_putative	0.842	0.851	0.877	0.911	0.863	0.872	0.864	0.871	0.848	0.856	0.824	0.913	0.845	0.847	0.841	0.827	0.828	0.849	0.874	0.901	0.851	0.814	0.888	0.882	0.295	0.891	0.869	0.831	0.883	0.899	0.83	0.889	0.894	0.902	0.861	0.857	0.842	0.828	0.879	0.837	0.851	0.845	0.858	0.878	0.864	0.287	0.816	0.873	0.871
LMAR_280015000.1_hypothetical_protein_conserved	0.916	0.867	0.882	0.853	0.855	0.876	0.889	0.864	0.855	0.876	0.905	0.881	0.878	0.858	0.842	0.885	0.866	0.85	0.927	0.941	0.897	0.879	0.854	0.851	0.873	0.928	0.855	0.87	0.87	0.865	0.893	0.926	0.934	0.873	0.862	0.835	0.903	0.858	0.379	0.826	0.867	0.846	0.884	0.876	0.878	0.856	0.849	0.828	0.871
Cfas_040008300.1-p1_|_transcript_CFAC1_040008300.1_|_gene_CFAC1_040008300_|_organism_Crithidia_fasciculata_strain_Cf-Cl_|_gene_product_Amastin_surface_glycoprotein_putative_|_transcript_product_Amastin_surface_glycoprotein_putative_|_location_CfaC1_04:93940-95547(+)_|_protein_length_535_|_sequen	0.879	0.764	0.86	0.816	0.774	0.912	0.804	0.815	0.843	0.878	0.894	0.49	0.883	0.77	0.826	0.83	0.881	0.828	0.907	0.92	0.799	0.811	0.772	0.795	0.906	0.91	0.868	0.831	0.837	0.81	0.894	0.902	0.932	0.472	0.886	0.831	0.886	0.764	0.866	0.816	0.821	0.857	0.795	0.895	0.854	0.917	0.862	0.81	0.83
Cfas_040008400.1-p1_|_transcript_CFAC1_040008400.1_|_gene_CFAC1_040008400_|_organism_Crithidia_fasciculata_strain_Cf-Cl_|_gene_product_Amastin_surface_glycoprotein_putative_|_transcript_product_Amastin_surface_glycoprotein_putative_|_location_CfaC1_04:98937-100187(+)_|_protein_length_416_|_seque	0.88	0.825	0.812	0.776	0.781	0.88	0.798	0.844	0.847	0.833	0.904	0.828	0.898	0.815	0.787	0.813	0.892	0.815	0.909	0.922	0.818	0.78	0.774	0.447	0.918	0.928	0.833	0.815	0.838	0.77	0.899	0.89	0.922	0.809	0.879	0.862	0.886	0.815	0.887	0.787	0.813	0.8	0.805	0.879	0.817	0.918	0.9	0.77	0.798
Cfas_090018300.1-p1_|_transcript_CFAC1_090018300.1_|_gene_CFAC1_090018300_|_organism_Crithidia_fasciculata_strain_Cf-Cl_|_gene_product_Amastin_surface_glycoprotein_putative_|_transcript_product_Amastin_surface_glycoprotein_putative_|_location_CfaC1_09:486930-487475(+)_|_protein_length_181_|_sequ	0.893	0.753	0.752	0.689	0.747	0.784	0.767	0.733	0.831	0.766	0.891	0.806	0.829	0.723	0.783	0.817	0.844	0.776	0.877	0.911	0.744	0.728	0.742	0.84	0.855	0.905	0.759	0.809	0.761	0.713	0.862	0.871	0.891	0.766	0.829	0.848	0.899	0.73	0.872	0.787	0.807	0.796	0.75	0.792	0.764	0.863	0.868	0.72	0.663
Cfas_090018400.1-p1_|_transcript_CFAC1_090018400.1_|_gene_CFAC1_090018400_|_organism_Crithidia_fasciculata_strain_Cf-Cl_|_gene_product_Amastin_surface_glycoprotein_putative_|_transcript_product_Amastin_surface_glycoprotein_putative_|_location_CfaC1_09:490966-491568(+)_|_protein_length_200_|_sequ	0.893	0.753	0.773	0.713	0.747	0.789	0.804	0.77	0.826	0.785	0.902	0.809	0.831	0.753	0.784	0.831	0.861	0.77	0.884	0.919	0.747	0.71	0.783	0.846	0.877	0.914	0.773	0.801	0.782	0.726	0.879	0.884	0.894	0.771	0.842	0.849	0.899	0.747	0.869	0.79	0.817	0.779	0.778	0.802	0.79	0.896	0.859	0.726	0.703
Cfas_090018500.1-p1_|_transcript_CFAC1_090018500.1_|_gene_CFAC1_090018500_|_organism_Crithidia_fasciculata_strain_Cf-Cl_|_gene_product_Amastin_surface_glycoprotein_putative_|_transcript_product_Amastin_surface_glycoprotein_putative_|_location_CfaC1_09:494185-494850(+)_|_protein_length_221_|_sequ	0.893	0.753	0.782	0.695	0.753	0.81	0.787	0.744	0.826	0.798	0.897	0.833	0.851	0.725	0.785	0.82	0.839	0.776	0.895	0.919	0.744	0.728	0.742	0.865	0.862	0.922	0.798	0.809	0.773	0.72	0.868	0.888	0.898	0.795	0.865	0.854	0.899	0.731	0.891	0.79	0.805	0.796	0.773	0.808	0.787	0.87	0.854	0.726	0.663
Cfas_090023400.1-p1_|_transcript_CFAC1_090023400.1_|_gene_CFAC1_090023400_|_organism_Crithidia_fasciculata_strain_Cf-Cl_|_gene_product_Amastin_surface_glycoprotein_putative_|_transcript_product_Amastin_surface_glycoprotein_putative_|_location_CfaC1_09:649910-650470(+)_|_protein_length_186_|_sequ	0.923	0.842	0.785	0.806	0.816	0.829	0.847	0.815	0.815	0.787	0.851	0.837	0.787	0.809	0.842	0.81	0.829	0.828	0.826	0.868	0.806	0.79	0.831	0.829	0.836	0.879	0.793	0.831	0.84	0.831	0.876	0.841	0.907	0.843	0.798	0.89	0.91	0.809	0.847	0.84	0.802	0.843	0.864	0.851	0.798	0.845	0.847	0.8	0.823
Cfas_110013000.1-p1_|_transcript_CFAC1_110013000.1_|_gene_CFAC1_110013000_|_organism_Crithidia_fasciculata_strain_Cf-Cl_|_gene_product_Amastin_surface_glycoprotein_putative_|_transcript_product_Amastin_surface_glycoprotein_putative_|_location_CfaC1_11:218537-219367(-)_|_protein_length_276_|_sequ	0.857	0.824	0.842	0.805	0.785	0.327	0.9	0.809	0.881	0.854	0.858	0.871	0.858	0.783	0.863	0.851	0.865	0.871	0.911	0.911	0.813	0.765	0.811	0.881	0.855	0.906	0.869	0.886	0.803	0.817	0.847	0.892	0.92	0.867	0.879	0.837	0.852	0.783	0.882	0.857	0.856	0.873	0.863	0.343	0.865	0.856	0.879	0.811	0.796
Cfas_110013100.1-p1_|_transcript_CFAC1_110013100.1_|_gene_CFAC1_110013100_|_organism_Crithidia_fasciculata_strain_Cf-Cl_|_gene_product_Amastin_surface_glycoprotein_putative_|_transcript_product_Amastin_surface_glycoprotein_putative_|_location_CfaC1_11:222019-222858(-)_|_protein_length_279_|_sequ	0.852	0.829	0.832	0.799	0.785	0.335	0.895	0.809	0.881	0.848	0.859	0.876	0.853	0.783	0.869	0.852	0.859	0.877	0.907	0.907	0.819	0.772	0.811	0.885	0.849	0.907	0.864	0.88	0.803	0.811	0.848	0.892	0.917	0.871	0.875	0.843	0.858	0.783	0.887	0.863	0.856	0.879	0.867	0.343	0.86	0.851	0.868	0.805	0.806
Cfas_110013200.1-p1_|_transcript_CFAC1_110013200.1_|_gene_CFAC1_110013200_|_organism_Crithidia_fasciculata_strain_Cf-Cl_|_gene_product_Amastin_surface_glycoprotein_putative_|_transcript_product_Amastin_surface_glycoprotein_putative_|_location_CfaC1_11:225005-225844(-)_|_protein_length_279_|_sequ	0.852	0.829	0.832	0.799	0.785	0.335	0.895	0.809	0.881	0.848	0.859	0.876	0.853	0.783	0.869	0.852	0.859	0.877	0.907	0.907	0.819	0.772	0.811	0.885	0.849	0.907	0.864	0.88	0.803	0.811	0.848	0.892	0.917	0.871	0.875	0.843	0.858	0.783	0.887	0.863	0.856	0.879	0.867	0.343	0.86	0.851	0.868	0.805	0.806
Cfas_110013300.1-p1_|_transcript_CFAC1_110013300.1_|_gene_CFAC1_110013300_|_organism_Crithidia_fasciculata_strain_Cf-Cl_|_gene_product_Amastin_surface_glycoprotein_putative_|_transcript_product_Amastin_surface_glycoprotein_putative_|_location_CfaC1_11:227982-228821(-)_|_protein_length_279_|_sequ	0.852	0.829	0.832	0.799	0.785	0.331	0.895	0.809	0.881	0.854	0.859	0.876	0.853	0.783	0.869	0.852	0.859	0.877	0.907	0.907	0.819	0.772	0.811	0.885	0.849	0.907	0.869	0.88	0.803	0.811	0.848	0.892	0.917	0.871	0.875	0.843	0.858	0.783	0.887	0.863	0.856	0.879	0.867	0.339	0.86	0.851	0.868	0.805	0.806
Cfas_120011500.1-p1_|_transcript_CFAC1_120011500.1_|_gene_CFAC1_120011500_|_organism_Crithidia_fasciculata_strain_Cf-Cl_|_gene_product_Amastin_surface_glycoprotein_putative_|_transcript_product_Amastin_surface_glycoprotein_putative_|_location_CfaC1_12:165922-166770(-)_|_protein_length_282_|_sequ	0.806	0.832	0.829	0.818	0.788	0.846	0.826	0.814	0.87	0.848	0.835	0.862	0.851	0.854	0.86	0.829	0.852	0.794	0.917	0.913	0.825	0.819	0.849	0.853	0.885	0.918	0.828	0.873	0.832	0.836	0.852	0.934	0.943	0.862	0.866	0.83	0.798	0.86	0.877	0.882	0.861	0.806	0.823	0.842	0.84	0.881	0.857	0.824	0.867
Cfas_120011700.1-p1_|_transcript_CFAC1_120011700.1_|_gene_CFAC1_120011700_|_organism_Crithidia_fasciculata_strain_Cf-Cl_|_gene_product_hypothetical_protein_conserved_|_transcript_product_hypothetical_protein_conserved_|_location_CfaC1_12:171782-172351(-)_|_protein_length_189_|_sequence_SO_chromo	0.592	0.826	0.882	0.858	0.823	0.866	0.85	0.82	0.851	0.854	0.859	0.868	0.821	0.851	0.839	0.854	0.832	0.783	0.916	0.933	0.848	0.817	0.816	0.84	0.834	0.944	0.848	0.842	0.808	0.846	0.859	0.91	0.919	0.862	0.816	0.613	0.608	0.839	0.827	0.848	0.838	0.798	0.859	0.873	0.863	0.825	0.802	0.84	0.804
Cfas_120011900.1-p1_|_transcript_CFAC1_120011900.1_|_gene_CFAC1_120011900_|_organism_Crithidia_fasciculata_strain_Cf-Cl_|_gene_product_hypothetical_protein_conserved_|_transcript_product_hypothetical_protein_conserved_|_location_CfaC1_12:176019-176801(-)_|_protein_length_260_|_sequence_SO_chromo	0.667	0.83	0.881	0.878	0.823	0.881	0.889	0.784	0.861	0.89	0.87	0.857	0.86	0.85	0.85	0.86	0.886	0.797	0.884	0.902	0.823	0.817	0.847	0.865	0.85	0.906	0.884	0.873	0.789	0.896	0.848	0.858	0.898	0.863	0.871	0.734	0.69	0.85	0.844	0.879	0.86	0.821	0.876	0.877	0.88	0.852	0.856	0.878	0.853
Cfas_120012000.1-p1_|_transcript_CFAC1_120012000.1_|_gene_CFAC1_120012000_|_organism_Crithidia_fasciculata_strain_Cf-Cl_|_gene_product_hypothetical_protein_conserved_|_transcript_product_hypothetical_protein_conserved_|_location_CfaC1_12:178929-179627(-)_|_protein_length_232_|_sequence_SO_chromo	0.79	0.813	0.881	0.846	0.771	0.879	0.844	0.833	0.868	0.87	0.845	0.868	0.871	0.863	0.844	0.862	0.924	0.843	0.882	0.91	0.808	0.83	0.847	0.849	0.853	0.9	0.877	0.854	0.815	0.859	0.845	0.876	0.898	0.851	0.865	0.761	0.769	0.85	0.84	0.856	0.841	0.839	0.829	0.879	0.873	0.822	0.9	0.853	0.857
Cfas_120012200.1-p1_|_transcript_CFAC1_120012200.1_|_gene_CFAC1_120012200_|_organism_Crithidia_fasciculata_strain_Cf-Cl_|_gene_product_Amastin_surface_glycoprotein_putative_|_transcript_product_Amastin_surface_glycoprotein_putative_|_location_CfaC1_12:184896-185642(-)_|_protein_length_248_|_sequ	0.758	0.854	0.846	0.841	0.829	0.818	0.852	0.806	0.89	0.86	0.832	0.831	0.824	0.863	0.862	0.825	0.863	0.791	0.9	0.932	0.817	0.75	0.847	0.835	0.791	0.909	0.854	0.834	0.794	0.835	0.843	0.885	0.89	0.854	0.83	0.768	0.739	0.845	0.859	0.859	0.824	0.799	0.832	0.831	0.85	0.816	0.857	0.866	0.784
Cfas_120012300.1-p1_|_transcript_CFAC1_120012300.1_|_gene_CFAC1_120012300_|_organism_Crithidia_fasciculata_strain_Cf-Cl_|_gene_product_Amastin_surface_glycoprotein_putative_|_transcript_product_Amastin_surface_glycoprotein_putative_|_location_CfaC1_12:187423-188169(-)_|_protein_length_248_|_sequ	0.674	0.856	0.847	0.837	0.856	0.83	0.85	0.835	0.886	0.868	0.854	0.813	0.829	0.844	0.858	0.809	0.883	0.786	0.897	0.923	0.829	0.807	0.853	0.859	0.845	0.9	0.855	0.844	0.83	0.867	0.859	0.897	0.916	0.83	0.807	0.672	0.667	0.826	0.851	0.869	0.811	0.806	0.836	0.836	0.845	0.841	0.865	0.867	0.8
Cfas_120012500.1-p1_|_transcript_CFAC1_120012500.1_|_gene_CFAC1_120012500_|_organism_Crithidia_fasciculata_strain_Cf-Cl_|_gene_product_Amastin_surface_glycoprotein_putative_|_transcript_product_Amastin_surface_glycoprotein_putative_|_location_CfaC1_12:193144-193803(-)_|_protein_length_219_|_sequ	0.81	0.881	0.846	0.83	0.822	0.898	0.873	0.851	0.856	0.84	0.884	0.882	0.871	0.883	0.85	0.854	0.882	0.821	0.896	0.918	0.827	0.829	0.792	0.887	0.887	0.923	0.819	0.849	0.845	0.837	0.872	0.896	0.926	0.87	0.871	0.834	0.827	0.89	0.882	0.862	0.854	0.809	0.883	0.905	0.816	0.895	0.889	0.824	0.778
Cfas_120012600.1-p1_|_transcript_CFAC1_120012600.1_|_gene_CFAC1_120012600_|_organism_Crithidia_fasciculata_strain_Cf-Cl_|_gene_product_hypothetical_protein_conserved_|_transcript_product_hypothetical_protein_conserved_|_location_CfaC1_12:197685-198368(-)_|_protein_length_227_|_sequence_SO_chromo	0.66	0.842	0.861	0.85	0.841	0.891	0.843	0.829	0.865	0.9	0.873	0.885	0.849	0.853	0.901	0.893	0.895	0.789	0.889	0.904	0.833	0.848	0.826	0.896	0.812	0.909	0.9	0.843	0.788	0.863	0.867	0.884	0.907	0.879	0.855	0.665	0.637	0.847	0.857	0.89	0.881	0.78	0.822	0.886	0.834	0.79	0.86	0.869	0.851
Cfas_120012700.1-p1_|_transcript_CFAC1_120012700.1_|_gene_CFAC1_120012700_|_organism_Crithidia_fasciculata_strain_Cf-Cl_|_gene_product_Amastin_surface_glycoprotein_putative_|_transcript_product_Amastin_surface_glycoprotein_putative_|_location_CfaC1_12:199998-200996(-)_|_protein_length_332_|_sequ	0.703	0.859	0.865	0.87	0.816	0.879	0.827	0.797	0.89	0.842	0.842	0.863	0.857	0.855	0.799	0.874	0.865	0.811	0.905	0.911	0.853	0.834	0.833	0.893	0.816	0.93	0.835	0.872	0.779	0.87	0.842	0.89	0.897	0.863	0.862	0.678	0.71	0.849	0.864	0.803	0.874	0.836	0.835	0.875	0.87	0.812	0.848	0.863	0.83
Cfas_120019900.1-p1_|_transcript_CFAC1_120019900.1_|_gene_CFAC1_120019900_|_organism_Crithidia_fasciculata_strain_Cf-Cl_|_gene_product_Amastin_surface_glycoprotein_putative_|_transcript_product_Amastin_surface_glycoprotein_putative_|_location_CfaC1_12:454416-455663(+)_|_protein_length_415_|_sequ	0.835	0.849	0.868	0.854	0.868	0.887	0.844	0.813	0.854	0.885	0.848	0.855	0.867	0.829	0.859	0.849	0.899	0.843	0.89	0.944	0.836	0.862	0.848	0.878	0.829	0.938	0.889	0.844	0.826	0.815	0.866	0.909	0.91	0.87	0.842	0.863	0.833	0.848	0.87	0.878	0.858	0.83	0.847	0.906	0.876	0.868	0.91	0.848	0.837
Cfas_120020100.1-p1_|_transcript_CFAC1_120020100.1_|_gene_CFAC1_120020100_|_organism_Crithidia_fasciculata_strain_Cf-Cl_|_gene_product_hypothetical_protein_conserved_|_transcript_product_hypothetical_protein_conserved_|_location_CfaC1_12:460600-461883(+)_|_protein_length_427_|_sequence_SO_chromo	0.886	0.853	0.881	0.85	0.859	0.861	0.889	0.837	0.873	0.859	0.892	0.902	0.906	0.849	0.864	0.864	0.894	0.912	0.913	0.916	0.852	0.828	0.875	0.897	0.832	0.911	0.869	0.867	0.847	0.862	0.877	0.925	0.905	0.916	0.913	0.864	0.89	0.837	0.936	0.866	0.868	0.886	0.895	0.859	0.9	0.849	0.908	0.868	0.838
Cfas_120020400.1-p1_|_transcript_CFAC1_120020400.1_|_gene_CFAC1_120020400_|_organism_Crithidia_fasciculata_strain_Cf-Cl_|_gene_product_Amastin_surface_glycoprotein_putative_|_transcript_product_Amastin_surface_glycoprotein_putative_|_location_CfaC1_12:466719-468212(+)_|_protein_length_497_|_sequ	0.88	0.799	0.91	0.839	0.852	0.884	0.881	0.806	0.837	0.878	0.894	0.881	0.906	0.843	0.858	0.889	0.883	0.894	0.91	0.901	0.819	0.815	0.824	0.91	0.828	0.899	0.878	0.829	0.806	0.839	0.906	0.92	0.933	0.89	0.915	0.903	0.884	0.855	0.893	0.859	0.87	0.86	0.865	0.874	0.889	0.83	0.887	0.833	0.838
Cfas_120020600.1-p1_|_transcript_CFAC1_120020600.1_|_gene_CFAC1_120020600_|_organism_Crithidia_fasciculata_strain_Cf-Cl_|_gene_product_hypothetical_protein_conserved_|_transcript_product_hypothetical_protein_conserved_|_location_CfaC1_12:474727-475992(+)_|_protein_length_421_|_sequence_SO_chromo	0.92	0.837	0.878	0.874	0.86	0.909	0.883	0.869	0.884	0.888	0.886	0.896	0.893	0.837	0.877	0.842	0.924	0.876	0.916	0.922	0.895	0.865	0.824	0.883	0.882	0.925	0.888	0.867	0.88	0.892	0.906	0.915	0.92	0.904	0.893	0.904	0.914	0.843	0.903	0.866	0.842	0.892	0.894	0.905	0.876	0.882	0.922	0.898	0.798
Cfas_120020700.1-p1_|_transcript_CFAC1_120020700.1_|_gene_CFAC1_120020700_|_organism_Crithidia_fasciculata_strain_Cf-Cl_|_gene_product_Amastin_surface_glycoprotein_putative_|_transcript_product_Amastin_surface_glycoprotein_putative_|_location_CfaC1_12:478236-479621(+)_|_protein_length_461_|_sequ	0.884	0.881	0.856	0.83	0.888	0.908	0.86	0.864	0.883	0.88	0.872	0.902	0.906	0.841	0.876	0.864	0.914	0.938	0.898	0.916	0.876	0.876	0.863	0.886	0.899	0.915	0.875	0.87	0.88	0.836	0.888	0.905	0.905	0.89	0.898	0.875	0.878	0.859	0.88	0.882	0.885	0.932	0.867	0.913	0.845	0.905	0.932	0.818	0.846
Cfas_200012400.1-p1_|_transcript_CFAC1_200012400.1_|_gene_CFAC1_200012400_|_organism_Crithidia_fasciculata_strain_Cf-Cl_|_gene_product_hypothetical_protein_conserved_|_transcript_product_hypothetical_protein_conserved_|_location_CfaC1_20:302085-302963(+)_|_protein_length_292_|_sequence_SO_chromo	0.859	0.842	0.871	0.833	0.834	0.885	0.872	0.854	0.852	0.896	0.687	0.886	0.867	0.87	0.856	0.89	0.896	0.828	0.911	0.909	0.848	0.821	0.847	0.854	0.833	0.903	0.896	0.881	0.871	0.846	0.697	0.907	0.906	0.886	0.867	0.864	0.847	0.877	0.836	0.862	0.879	0.847	0.87	0.902	0.894	0.833	0.883	0.853	0.809
Cfas_210022400.1-p1_|_transcript_CFAC1_210022400.1_|_gene_CFAC1_210022400_|_organism_Crithidia_fasciculata_strain_Cf-Cl_|_gene_product_amastin-like_surface_protein-like_protein_|_transcript_product_amastin-like_surface_protein-like_protein_|_location_CfaC1_21:493329-493904(+)_|_protein_length_191	0.848	0.772	0.79	0.697	0.768	0.807	0.801	0.784	0.78	0.792	0.893	0.821	0.828	0.279	0.781	0.769	0.851	0.799	0.886	0.894	0.793	0.787	0.779	0.784	0.812	0.905	0.774	0.775	0.778	0.703	0.881	0.909	0.901	0.815	0.822	0.84	0.842	0.285	0.854	0.763	0.749	0.82	0.804	0.786	0.776	0.831	0.826	0.673	0.725
Cfas_210022500.1-p1_|_transcript_CFAC1_210022500.1_|_gene_CFAC1_210022500_|_organism_Crithidia_fasciculata_strain_Cf-Cl_|_gene_product_amastin-like_surface_protein-like_protein_|_transcript_product_amastin-like_surface_protein-like_protein_|_location_CfaC1_21:495440-496015(+)_|_protein_length_191	0.848	0.772	0.79	0.697	0.768	0.807	0.801	0.784	0.78	0.792	0.893	0.821	0.828	0.279	0.781	0.769	0.851	0.799	0.886	0.894	0.793	0.787	0.779	0.784	0.812	0.905	0.774	0.775	0.778	0.703	0.881	0.909	0.901	0.815	0.822	0.84	0.842	0.285	0.854	0.763	0.749	0.82	0.804	0.786	0.776	0.831	0.826	0.673	0.725
Cfas_210022600.1-p1_|_transcript_CFAC1_210022600.1_|_gene_CFAC1_210022600_|_organism_Crithidia_fasciculata_strain_Cf-Cl_|_gene_product_amastin-like_surface_protein-like_protein_|_transcript_product_amastin-like_surface_protein-like_protein_|_location_CfaC1_21:497378-497953(+)_|_protein_length_191	0.848	0.772	0.79	0.697	0.768	0.807	0.801	0.784	0.78	0.792	0.893	0.821	0.828	0.279	0.781	0.769	0.851	0.799	0.886	0.894	0.793	0.787	0.779	0.784	0.812	0.905	0.774	0.775	0.778	0.703	0.881	0.909	0.901	0.815	0.822	0.84	0.842	0.285	0.854	0.763	0.749	0.82	0.804	0.786	0.776	0.831	0.826	0.673	0.725
Cfas_210022700.1-p1_|_transcript_CFAC1_210022700.1_|_gene_CFAC1_210022700_|_organism_Crithidia_fasciculata_strain_Cf-Cl_|_gene_product_amastin-like_surface_protein-like_protein_|_transcript_product_amastin-like_surface_protein-like_protein_|_location_CfaC1_21:499315-499890(+)_|_protein_length_191	0.848	0.772	0.79	0.697	0.768	0.807	0.801	0.784	0.78	0.792	0.893	0.821	0.828	0.279	0.781	0.769	0.851	0.799	0.886	0.894	0.793	0.787	0.779	0.784	0.812	0.905	0.774	0.775	0.778	0.703	0.881	0.909	0.901	0.815	0.822	0.84	0.842	0.285	0.854	0.763	0.749	0.82	0.804	0.786	0.776	0.831	0.826	0.673	0.725
Cfas_210022800.1-p1_|_transcript_CFAC1_210022800.1_|_gene_CFAC1_210022800_|_organism_Crithidia_fasciculata_strain_Cf-Cl_|_gene_product_amastin-like_surface_protein-like_protein_|_transcript_product_amastin-like_surface_protein-like_protein_|_location_CfaC1_21:501253-501828(+)_|_protein_length_191	0.848	0.772	0.79	0.697	0.768	0.807	0.801	0.784	0.78	0.792	0.893	0.821	0.828	0.279	0.781	0.769	0.851	0.799	0.886	0.894	0.793	0.787	0.779	0.784	0.812	0.905	0.774	0.775	0.778	0.703	0.881	0.909	0.901	0.815	0.822	0.84	0.842	0.285	0.854	0.763	0.749	0.82	0.804	0.786	0.776	0.831	0.826	0.673	0.725
Cfas_210022900.1-p1_|_transcript_CFAC1_210022900.1_|_gene_CFAC1_210022900_|_organism_Crithidia_fasciculata_strain_Cf-Cl_|_gene_product_amastin-like_surface_protein-like_protein_|_transcript_product_amastin-like_surface_protein-like_protein_|_location_CfaC1_21:503361-503936(+)_|_protein_length_191	0.848	0.772	0.79	0.697	0.768	0.807	0.801	0.784	0.78	0.792	0.893	0.821	0.828	0.279	0.781	0.769	0.851	0.799	0.886	0.894	0.793	0.787	0.779	0.784	0.812	0.905	0.774	0.775	0.778	0.703	0.881	0.909	0.901	0.815	0.822	0.84	0.842	0.285	0.854	0.763	0.749	0.82	0.804	0.786	0.776	0.831	0.826	0.673	0.725
Cfas_210023200.1-p1_|_transcript_CFAC1_210023200.1_|_gene_CFAC1_210023200_|_organism_Crithidia_fasciculata_strain_Cf-Cl_|_gene_product_amastin-like_surface_protein-like_protein_|_transcript_product_amastin-like_surface_protein-like_protein_|_location_CfaC1_21:514081-514668(+)_|_protein_length_195	0.883	0.725	0.726	0.473	0.663	0.827	0.78	0.691	0.788	0.73	0.891	0.802	0.834	0.611	0.739	0.763	0.856	0.761	0.886	0.852	0.694	0.66	0.667	0.773	0.88	0.841	0.723	0.771	0.685	0.503	0.891	0.874	0.866	0.784	0.834	0.88	0.912	0.635	0.855	0.75	0.76	0.752	0.782	0.834	0.716	0.894	0.85	0.491	0.612
Cfas_210023300.1-p1_|_transcript_CFAC1_210023300.1_|_gene_CFAC1_210023300_|_organism_Crithidia_fasciculata_strain_Cf-Cl_|_gene_product_amastin-like_surface_protein-like_protein_|_transcript_product_amastin-like_surface_protein-like_protein_|_location_CfaC1_21:516775-517350(+)_|_protein_length_191	0.848	0.772	0.79	0.697	0.768	0.807	0.801	0.784	0.78	0.792	0.893	0.821	0.828	0.279	0.781	0.769	0.851	0.799	0.886	0.894	0.793	0.787	0.779	0.784	0.812	0.905	0.774	0.775	0.778	0.703	0.881	0.909	0.901	0.815	0.822	0.84	0.842	0.285	0.854	0.763	0.749	0.82	0.804	0.786	0.776	0.831	0.826	0.673	0.725
Cfas_230046700.1-p1_|_transcript_CFAC1_230046700.1_|_gene_CFAC1_230046700_|_organism_Crithidia_fasciculata_strain_Cf-Cl_|_gene_product_Amastin_surface_glycoprotein_putative_|_transcript_product_Amastin_surface_glycoprotein_putative_|_location_CfaC1_23:1190788-1191420(-)_|_protein_length_210_|_se	0.802	0.823	0.866	0.881	0.823	0.884	0.859	0.873	0.814	0.891	0.821	0.903	0.857	0.824	0.837	0.806	0.838	0.821	0.88	0.908	0.811	0.793	0.834	0.87	0.392	0.902	0.885	0.84	0.885	0.888	0.833	0.895	0.9	0.897	0.878	0.827	0.814	0.83	0.85	0.845	0.848	0.822	0.871	0.891	0.866	0.398	0.826	0.888	0.814
Cfas_240025300.1-p1_|_transcript_CFAC1_240025300.1_|_gene_CFAC1_240025300_|_organism_Crithidia_fasciculata_strain_Cf-Cl_|_gene_product_Amastin_surface_glycoprotein_putative_|_transcript_product_Amastin_surface_glycoprotein_putative_|_location_CfaC1_24:670009-670557(+)_|_protein_length_182_|_sequ	0.894	0.752	0.759	0.701	0.758	0.802	0.808	0.801	0.814	0.756	0.86	0.828	0.829	0.724	0.789	0.79	0.878	0.838	0.899	0.903	0.714	0.782	0.732	0.812	0.844	0.898	0.762	0.771	0.795	0.682	0.854	0.887	0.902	0.816	0.841	0.887	0.889	0.737	0.836	0.777	0.818	0.815	0.814	0.802	0.771	0.853	0.895	0.707	0.708
Cfas_240038300.1-p1_|_transcript_CFAC1_240038300.1_|_gene_CFAC1_240038300_|_organism_Crithidia_fasciculata_strain_Cf-Cl_|_gene_product_Amastin_surface_glycoprotein_putative_|_transcript_product_Amastin_surface_glycoprotein_putative_|_location_CfaC1_24:1106787-1108121(-)_|_protein_length_444_|_se	0.888	0.849	0.905	0.793	0.824	0.884	0.882	0.841	0.852	0.862	0.852	0.884	0.431	0.86	0.856	0.799	0.861	0.845	0.898	0.932	0.812	0.812	0.867	0.858	0.853	0.926	0.866	0.82	0.824	0.805	0.841	0.916	0.909	0.908	0.431	0.883	0.895	0.849	0.896	0.844	0.81	0.834	0.887	0.881	0.901	0.881	0.883	0.805	0.769
Cfas_250023700.1-p1_|_transcript_CFAC1_250023700.1_|_gene_CFAC1_250023700_|_organism_Crithidia_fasciculata_strain_Cf-Cl_|_gene_product_Amastin_surface_glycoprotein_putative_|_transcript_product_Amastin_surface_glycoprotein_putative_|_location_CfaC1_25:491405-492166(-)_|_protein_length_253_|_sequ	0.86	0.726	0.795	0.706	0.768	0.857	0.846	0.804	0.805	0.802	0.889	0.833	0.878	0.781	0.789	0.753	0.895	0.803	0.912	0.938	0.755	0.767	0.753	0.84	0.891	0.941	0.802	0.792	0.804	0.724	0.885	0.895	0.94	0.841	0.878	0.856	0.874	0.775	0.866	0.792	0.769	0.811	0.863	0.864	0.795	0.897	0.91	0.736	0.67
Cfas_260028000.1-p1_|_transcript_CFAC1_260028000.1_|_gene_CFAC1_260028000_|_organism_Crithidia_fasciculata_strain_Cf-Cl_|_gene_product_surface_protein_amastin_putative_|_transcript_product_surface_protein_amastin_putative_|_location_CfaC1_26:595375-595980(+)_|_protein_length_201_|_sequence_SO_ch	0.866	0.794	0.759	0.776	0.764	0.812	0.815	0.805	0.838	0.791	0.856	0.823	0.874	0.778	0.399	0.798	0.864	0.854	0.881	0.892	0.793	0.776	0.761	0.784	0.794	0.902	0.785	0.838	0.805	0.764	0.845	0.87	0.879	0.818	0.868	0.875	0.872	0.79	0.83	0.412	0.79	0.85	0.799	0.835	0.765	0.806	0.869	0.782	0.718
Cfas_260028100.1-p1_|_transcript_CFAC1_260028100.1_|_gene_CFAC1_260028100_|_organism_Crithidia_fasciculata_strain_Cf-Cl_|_gene_product_surface_protein_amastin_putative_|_transcript_product_surface_protein_amastin_putative_|_location_CfaC1_26:598952-599557(+)_|_protein_length_201_|_sequence_SO_ch	0.866	0.794	0.759	0.776	0.764	0.812	0.815	0.805	0.832	0.791	0.856	0.823	0.874	0.778	0.399	0.798	0.858	0.854	0.881	0.892	0.787	0.776	0.761	0.784	0.794	0.902	0.785	0.838	0.805	0.764	0.845	0.87	0.879	0.818	0.868	0.869	0.872	0.79	0.836	0.412	0.79	0.85	0.799	0.835	0.765	0.806	0.864	0.782	0.718
Cfas_260028200.1-p1_|_transcript_CFAC1_260028200.1_|_gene_CFAC1_260028200_|_organism_Crithidia_fasciculata_strain_Cf-Cl_|_gene_product_surface_protein_amastin_putative_|_transcript_product_surface_protein_amastin_putative_|_location_CfaC1_26:602570-603172(+)_|_protein_length_200_|_sequence_SO_ch	0.837	0.794	0.784	0.733	0.758	0.816	0.762	0.784	0.854	0.822	0.85	0.828	0.834	0.753	0.42	0.758	0.864	0.842	0.891	0.896	0.787	0.764	0.767	0.768	0.839	0.907	0.798	0.831	0.778	0.745	0.845	0.87	0.873	0.839	0.818	0.875	0.849	0.759	0.854	0.448	0.766	0.838	0.788	0.818	0.79	0.845	0.886	0.752	0.709
Cfas_260028300.1-p1_|_transcript_CFAC1_260028300.1_|_gene_CFAC1_260028300_|_organism_Crithidia_fasciculata_strain_Cf-Cl_|_gene_product_surface_protein_amastin_putative_|_transcript_product_surface_protein_amastin_putative_|_location_CfaC1_26:606468-607070(+)_|_protein_length_200_|_sequence_SO_ch	0.838	0.793	0.776	0.732	0.774	0.815	0.763	0.799	0.859	0.821	0.849	0.824	0.84	0.736	0.44	0.768	0.858	0.841	0.891	0.896	0.787	0.756	0.761	0.772	0.83	0.907	0.796	0.822	0.788	0.744	0.839	0.869	0.873	0.834	0.823	0.881	0.85	0.742	0.843	0.423	0.771	0.837	0.789	0.817	0.789	0.835	0.886	0.75	0.706
Cfas_260028400.1-p1_|_transcript_CFAC1_260028400.1_|_gene_CFAC1_260028400_|_organism_Crithidia_fasciculata_strain_Cf-Cl_|_gene_product_amastin-like_surface_protein-like_protein_|_transcript_product_amastin-like_surface_protein-like_protein_|_location_CfaC1_26:610052-610729(+)_|_protein_length_225	0.884	0.793	0.782	0.807	0.772	0.863	0.842	0.767	0.822	0.798	0.867	0.855	0.834	0.753	0.757	0.567	0.81	0.817	0.911	0.863	0.776	0.766	0.75	0.832	0.836	0.877	0.81	0.781	0.773	0.807	0.873	0.871	0.864	0.839	0.844	0.864	0.861	0.771	0.866	0.767	0.5	0.819	0.84	0.875	0.791	0.855	0.838	0.819	0.718
Cfas_270010000.1-p1_|_transcript_CFAC1_270010000.1_|_gene_CFAC1_270010000_|_organism_Crithidia_fasciculata_strain_Cf-Cl_|_gene_product_hypothetical_protein_conserved_|_transcript_product_hypothetical_protein_conserved_|_location_CfaC1_27:123810-125048(-)_|_protein_length_412_|_sequence_SO_chromo	0.884	0.841	0.888	0.832	0.834	0.873	0.893	0.857	0.851	0.898	0.893	0.912	0.909	0.86	0.869	0.867	0.86	0.851	0.882	0.9	0.87	0.858	0.875	0.894	0.818	0.893	0.893	0.855	0.862	0.88	0.898	0.875	0.902	0.906	0.897	0.878	0.905	0.855	0.893	0.847	0.831	0.862	0.898	0.875	0.873	0.788	0.869	0.88	0.798
Cfas_280046300.1-p1_|_transcript_CFAC1_280046300.1_|_gene_CFAC1_280046300_|_organism_Crithidia_fasciculata_strain_Cf-Cl_|_gene_product_Amastin_surface_glycoprotein_putative_|_transcript_product_Amastin_surface_glycoprotein_putative_|_location_CfaC1_28:1160142-1160861(+)_|_protein_length_239_|_se	0.869	0.871	0.883	0.815	0.847	0.886	0.877	0.849	0.917	0.853	0.884	0.9	0.87	0.866	0.848	0.859	0.526	0.781	0.874	0.896	0.838	0.821	0.843	0.888	0.865	0.895	0.853	0.882	0.855	0.809	0.874	0.883	0.888	0.9	0.885	0.878	0.865	0.873	0.869	0.848	0.856	0.799	0.862	0.901	0.849	0.872	0.527	0.833	0.765
Cfas_280046400.1-p1_|_transcript_CFAC1_280046400.1_|_gene_CFAC1_280046400_|_organism_Crithidia_fasciculata_strain_Cf-Cl_|_gene_product_Amastin_surface_glycoprotein_putative_|_transcript_product_Amastin_surface_glycoprotein_putative_|_location_CfaC1_28:1162408-1163007(+)_|_protein_length_199_|_se	0.832	0.818	0.887	0.797	0.809	0.884	0.832	0.81	0.815	0.867	0.851	0.842	0.852	0.844	0.844	0.857	0.837	0.349	0.896	0.902	0.855	0.832	0.818	0.84	0.863	0.896	0.848	0.82	0.822	0.81	0.851	0.874	0.894	0.837	0.858	0.821	0.851	0.844	0.841	0.855	0.83	0.361	0.823	0.89	0.868	0.871	0.831	0.823	0.79
Cfas_290039300.1-p1_|_transcript_CFAC1_290039300.1_|_gene_CFAC1_290039300_|_organism_Crithidia_fasciculata_strain_Cf-Cl_|_gene_product_tuzin-like_protein_|_transcript_product_tuzin-like_protein_|_location_CfaC1_29:1034948-1036897(+)_|_protein_length_649_|_sequence_SO_chromosome_|_SO_protein_coding	0.919	0.87	0.905	0.899	0.882	0.908	0.908	0.878	0.924	0.889	0.916	0.901	0.918	0.901	0.917	0.929	0.891	0.891	0.64	0.382	0.881	0.9	0.85	0.912	0.902	0.403	0.895	0.916	0.884	0.905	0.886	0.614	0.68	0.896	0.924	0.931	0.902	0.918	0.909	0.937	0.925	0.896	0.92	0.897	0.904	0.912	0.908	0.875	0.886
Cfas_290039400.1-p1_|_transcript_CFAC1_290039400.1_|_gene_CFAC1_290039400_|_organism_Crithidia_fasciculata_strain_Cf-Cl_|_gene_product_tuzin_putative_|_transcript_product_tuzin_putative_|_location_CfaC1_29:1037645-1039477(+)_|_protein_length_610_|_sequence_SO_chromosome_|_SO_protein_coding_|_is	0.93	0.876	0.916	0.887	0.859	0.924	0.913	0.861	0.924	0.927	0.888	0.913	0.921	0.925	0.88	0.914	0.902	0.897	0.329	0.654	0.876	0.865	0.882	0.914	0.908	0.687	0.917	0.939	0.877	0.893	0.879	0.27	0.651	0.92	0.924	0.927	0.934	0.925	0.93	0.89	0.925	0.897	0.9	0.909	0.918	0.892	0.883	0.911	0.857
Cfas_290039500.1-p1_|_transcript_CFAC1_290039500.1_|_gene_CFAC1_290039500_|_organism_Crithidia_fasciculata_strain_Cf-Cl_|_gene_product_tuzin_putative_|_transcript_product_tuzin_putative_|_location_CfaC1_29:1040501-1042441(+)_|_protein_length_646_|_sequence_SO_chromosome_|_SO_protein_coding_|_is	0.939	0.887	0.891	0.881	0.865	0.925	0.923	0.882	0.908	0.933	0.899	0.914	0.91	0.902	0.885	0.898	0.896	0.885	0.588	0.612	0.876	0.853	0.899	0.901	0.883	0.635	0.909	0.917	0.888	0.887	0.894	0.575	0.399	0.909	0.91	0.921	0.944	0.902	0.9	0.89	0.905	0.902	0.915	0.924	0.897	0.867	0.894	0.911	0.886
Cfas_290039600.1-p1_|_transcript_CFAC1_290039600.1_|_gene_CFAC1_290039600_|_organism_Crithidia_fasciculata_strain_Cf-Cl_|_gene_product_tuzin_putative_|_transcript_product_tuzin_putative_|_location_CfaC1_29:1043647-1045443(+)_|_protein_length_598_|_sequence_SO_chromosome_|_SO_protein_coding_|_is	0.934	0.893	0.887	0.917	0.871	0.911	0.925	0.893	0.93	0.912	0.904	0.92	0.891	0.925	0.885	0.904	0.924	0.896	0.554	0.595	0.871	0.871	0.888	0.911	0.898	0.623	0.923	0.922	0.893	0.923	0.884	0.536	0.592	0.923	0.886	0.949	0.933	0.925	0.9	0.895	0.905	0.902	0.924	0.893	0.906	0.898	0.887	0.917	0.895
Cfas_290039700.1-p1_|_transcript_CFAC1_290039700.1_|_gene_CFAC1_290039700_|_organism_Crithidia_fasciculata_strain_Cf-Cl_|_gene_product_amastin-like_protein_|_transcript_product_amastin-like_protein_|_location_CfaC1_29:1046381-1046929(+)_|_protein_length_182_|_sequence_SO_chromosome_|_SO_protein_co	0.86	0.602	0.774	0.727	0.524	0.802	0.789	0.534	0.73	0.815	0.837	0.811	0.822	0.732	0.77	0.75	0.88	0.805	0.898	0.911	0.594	0.539	0.561	0.812	0.871	0.899	0.803	0.717	0.54	0.733	0.86	0.897	0.907	0.794	0.822	0.848	0.871	0.732	0.83	0.782	0.747	0.801	0.783	0.792	0.761	0.885	0.855	0.72	0.519
Cfas_290039800.1-p1_|_transcript_CFAC1_290039800.1_|_gene_CFAC1_290039800_|_organism_Crithidia_fasciculata_strain_Cf-Cl_|_gene_product_amastin-like_protein_|_transcript_product_amastin-like_protein_|_location_CfaC1_29:1048638-1049186(+)_|_protein_length_182_|_sequence_SO_chromosome_|_SO_protein_co	0.86	0.602	0.774	0.727	0.524	0.802	0.789	0.534	0.73	0.815	0.837	0.811	0.822	0.732	0.77	0.75	0.88	0.805	0.898	0.911	0.594	0.539	0.561	0.812	0.871	0.899	0.803	0.717	0.54	0.733	0.86	0.897	0.907	0.794	0.822	0.848	0.871	0.732	0.83	0.782	0.747	0.801	0.783	0.792	0.761	0.885	0.855	0.72	0.519
Cfas_290039900.1-p1_|_transcript_CFAC1_290039900.1_|_gene_CFAC1_290039900_|_organism_Crithidia_fasciculata_strain_Cf-Cl_|_gene_product_amastin-like_protein_|_transcript_product_amastin-like_protein_|_location_CfaC1_29:1050893-1051441(+)_|_protein_length_182_|_sequence_SO_chromosome_|_SO_protein_co	0.86	0.602	0.774	0.727	0.524	0.802	0.789	0.534	0.73	0.815	0.837	0.811	0.822	0.732	0.77	0.75	0.88	0.805	0.898	0.911	0.594	0.539	0.561	0.812	0.871	0.899	0.803	0.717	0.54	0.733	0.86	0.897	0.907	0.794	0.822	0.848	0.871	0.732	0.83	0.782	0.747	0.801	0.783	0.792	0.761	0.885	0.855	0.72	0.519
Cfas_290040000.1-p1_|_transcript_CFAC1_290040000.1_|_gene_CFAC1_290040000_|_organism_Crithidia_fasciculata_strain_Cf-Cl_|_gene_product_amastin-like_protein_|_transcript_product_amastin-like_protein_|_location_CfaC1_29:1053139-1053687(+)_|_protein_length_182_|_sequence_SO_chromosome_|_SO_protein_co	0.865	0.614	0.768	0.727	0.524	0.797	0.771	0.534	0.725	0.815	0.849	0.817	0.822	0.739	0.77	0.762	0.88	0.805	0.898	0.905	0.588	0.539	0.555	0.824	0.871	0.894	0.803	0.711	0.551	0.733	0.872	0.897	0.907	0.8	0.817	0.848	0.877	0.739	0.83	0.782	0.759	0.801	0.771	0.786	0.761	0.891	0.861	0.72	0.51
Cfas_290040100.1-p1_|_transcript_CFAC1_290040100.1_|_gene_CFAC1_290040100_|_organism_Crithidia_fasciculata_strain_Cf-Cl_|_gene_product_amastin-like_protein_|_transcript_product_amastin-like_protein_|_location_CfaC1_29:1056651-1057199(+)_|_protein_length_182_|_sequence_SO_chromosome_|_SO_protein_co	0.877	0.613	0.752	0.696	0.53	0.799	0.75	0.554	0.703	0.784	0.864	0.782	0.819	0.722	0.748	0.761	0.822	0.777	0.892	0.893	0.606	0.613	0.541	0.838	0.828	0.888	0.765	0.713	0.589	0.69	0.87	0.867	0.895	0.758	0.819	0.867	0.864	0.722	0.854	0.804	0.736	0.786	0.787	0.789	0.732	0.834	0.822	0.703	0.524
Cfas_290040200.1-p1_|_transcript_CFAC1_290040200.1_|_gene_CFAC1_290040200_|_organism_Crithidia_fasciculata_strain_Cf-Cl_|_gene_product_amastin-like_protein_|_transcript_product_amastin-like_protein_|_location_CfaC1_29:1060342-1060893(+)_|_protein_length_183_|_sequence_SO_chromosome_|_SO_protein_co	0.877	0.611	0.776	0.71	0.503	0.806	0.79	0.542	0.715	0.835	0.85	0.807	0.827	0.699	0.784	0.776	0.862	0.789	0.883	0.894	0.567	0.554	0.54	0.83	0.87	0.883	0.816	0.697	0.559	0.716	0.855	0.893	0.903	0.795	0.833	0.853	0.882	0.718	0.854	0.789	0.761	0.786	0.801	0.795	0.756	0.896	0.856	0.722	0.486
Cfas_290040300.1-p1_|_transcript_CFAC1_290040300.1_|_gene_CFAC1_290040300_|_organism_Crithidia_fasciculata_strain_Cf-Cl_|_gene_product_amastin-like_protein_|_transcript_product_amastin-like_protein_|_location_CfaC1_29:1063649-1064191(+)_|_protein_length_180_|_sequence_SO_chromosome_|_SO_protein_co	0.877	0.617	0.769	0.691	0.527	0.8	0.775	0.531	0.693	0.829	0.877	0.815	0.822	0.696	0.738	0.762	0.849	0.807	0.891	0.887	0.512	0.542	0.527	0.817	0.84	0.87	0.816	0.693	0.56	0.691	0.848	0.89	0.9	0.798	0.834	0.867	0.877	0.715	0.855	0.767	0.741	0.798	0.786	0.789	0.744	0.873	0.843	0.698	0.476
Cfas_290040400.1-p1_|_transcript_CFAC1_290040400.1_|_gene_CFAC1_290040400_|_organism_Crithidia_fasciculata_strain_Cf-Cl_|_gene_product_amastin-like_protein_|_transcript_product_amastin-like_protein_|_location_CfaC1_29:1066408-1067016(+)_|_protein_length_202_|_sequence_SO_chromosome_|_SO_protein_co	0.841	0.645	0.832	0.737	0.558	0.847	0.818	0.383	0.744	0.84	0.849	0.84	0.822	0.785	0.772	0.769	0.854	0.825	0.842	0.871	0.614	0.637	0.6	0.814	0.848	0.866	0.834	0.715	0.394	0.725	0.832	0.835	0.866	0.818	0.822	0.857	0.84	0.804	0.854	0.794	0.76	0.821	0.807	0.86	0.807	0.844	0.813	0.743	0.571
Cfas_290040500.1-p1_|_transcript_CFAC1_290040500.1_|_gene_CFAC1_290040500_|_organism_Crithidia_fasciculata_strain_Cf-Cl_|_gene_product_amastin-like_protein_|_transcript_product_amastin-like_protein_|_location_CfaC1_29:1070324-1070911(+)_|_protein_length_195_|_sequence_SO_chromosome_|_SO_protein_co	0.89	0.759	0.771	0.753	0.694	0.865	0.823	0.735	0.514	0.829	0.86	0.814	0.855	0.792	0.811	0.777	0.869	0.845	0.882	0.917	0.684	0.747	0.692	0.853	0.855	0.923	0.842	0.491	0.751	0.765	0.843	0.893	0.879	0.825	0.837	0.916	0.866	0.792	0.856	0.829	0.758	0.853	0.829	0.838	0.771	0.875	0.857	0.765	0.67
Cfas_300018900.1-p1_|_transcript_CFAC1_300018900.1_|_gene_CFAC1_300018900_|_organism_Crithidia_fasciculata_strain_Cf-Cl_|_gene_product_Amastin_surface_glycoprotein_putative_|_transcript_product_Amastin_surface_glycoprotein_putative_|_location_CfaC1_30:398339-399091(+)_|_protein_length_250_|_sequ	0.885	0.836	0.881	0.823	0.789	0.865	0.842	0.814	0.852	0.871	0.895	0.874	0.867	0.809	0.817	0.831	0.856	0.858	0.902	0.887	0.823	0.831	0.79	0.853	0.868	0.87	0.848	0.841	0.82	0.817	0.883	0.903	0.906	0.861	0.854	0.848	0.873	0.796	0.662	0.815	0.837	0.848	0.84	0.864	0.872	0.87	0.872	0.811	0.808
Cfas_300019000.1-p1_|_transcript_CFAC1_300019000.1_|_gene_CFAC1_300019000_|_organism_Crithidia_fasciculata_strain_Cf-Cl_|_gene_product_Amastin_surface_glycoprotein_putative_|_transcript_product_Amastin_surface_glycoprotein_putative_|_location_CfaC1_30:400475-402046(+)_|_protein_length_523_|_sequ	0.885	0.793	0.881	0.808	0.819	0.848	0.485	0.8	0.804	0.878	0.87	0.829	0.899	0.768	0.81	0.849	0.858	0.826	0.919	0.911	0.759	0.789	0.752	0.792	0.849	0.918	0.864	0.815	0.822	0.832	0.875	0.894	0.908	0.835	0.884	0.851	0.901	0.768	0.901	0.786	0.852	0.844	0.495	0.851	0.884	0.855	0.871	0.838	0.798
Cfas_300024600.1-p1_|_transcript_CFAC1_300024600.1_|_gene_CFAC1_300024600_|_organism_Crithidia_fasciculata_strain_Cf-Cl_|_gene_product_Amastin_surface_glycoprotein_putative_|_transcript_product_Amastin_surface_glycoprotein_putative_|_location_CfaC1_30:546604-547608(+)_|_protein_length_334_|_sequ	0.875	0.778	0.806	0.731	0.797	0.851	0.859	0.791	0.869	0.573	0.895	0.82	0.856	0.725	0.73	0.837	0.821	0.858	0.93	0.926	0.792	0.796	0.785	0.817	0.873	0.936	0.587	0.819	0.804	0.719	0.92	0.893	0.9	0.838	0.841	0.877	0.861	0.738	0.86	0.755	0.805	0.852	0.859	0.832	0.799	0.86	0.843	0.719	0.792
Cfas_300024700.1-p1_|_transcript_CFAC1_300024700.1_|_gene_CFAC1_300024700_|_organism_Crithidia_fasciculata_strain_Cf-Cl_|_gene_product_amastin-like_protein_|_transcript_product_amastin-like_protein_|_location_CfaC1_30:549530-551083(+)_|_protein_length_517_|_sequence_SO_chromosome_|_SO_protein_codi	0.857	0.79	0.741	0.739	0.78	0.854	0.865	0.784	0.809	0.801	0.909	0.876	0.926	0.798	0.761	0.84	0.843	0.854	0.915	0.91	0.761	0.767	0.747	0.828	0.892	0.909	0.788	0.796	0.809	0.733	0.939	0.923	0.914	0.869	0.901	0.846	0.855	0.798	0.873	0.796	0.846	0.841	0.886	0.806	0.766	0.899	0.862	0.752	0.753
Cfas_300035300.1-p1_|_transcript_CFAC1_300035300.1_|_gene_CFAC1_300035300_|_organism_Crithidia_fasciculata_strain_Cf-Cl_|_gene_product_Amastin_surface_glycoprotein_putative_|_transcript_product_Amastin_surface_glycoprotein_putative_|_location_CfaC1_30:859795-860487(+)_|_protein_length_230_|_sequ	0.882	0.763	0.852	0.779	0.745	0.833	0.844	0.784	0.815	0.856	0.846	0.803	0.822	0.807	0.8	0.802	0.852	0.828	0.882	0.898	0.781	0.764	0.76	0.818	0.865	0.91	0.861	0.756	0.796	0.767	0.852	0.886	0.908	0.817	0.836	0.863	0.863	0.807	0.895	0.78	0.794	0.805	0.817	0.818	0.866	0.88	0.864	0.773	0.732
Emont_EMOLV88_140009700.1-p1_|_transcript_EMOLV88_140009700.1_|_gene_EMOLV88_140009700_|_organism_Endotrypanum_monterogeii_strain_LV88_|_gene_product_hypothetical_protein_conserved_|_transcript_product_hypothetical_protein_conserved_|_location_EmoLV88_14:165689-166519(-)_|_protein_length_276_|_s	0.859	0.846	0.859	0.809	0.804	0.37	0.879	0.856	0.858	0.827	0.877	0.877	0.884	0.795	0.863	0.862	0.88	0.845	0.916	0.914	0.846	0.792	0.799	0.891	0.876	0.909	0.862	0.893	0.856	0.815	0.866	0.922	0.918	0.869	0.897	0.856	0.881	0.795	0.874	0.835	0.84	0.871	0.85	0.379	0.887	0.875	0.879	0.802	0.796
Emont_EMOLV88_140009800.1-p1_|_transcript_EMOLV88_140009800.1_|_gene_EMOLV88_140009800_|_organism_Endotrypanum_monterogeii_strain_LV88_|_gene_product_hypothetical_protein_conserved_|_transcript_product_hypothetical_protein_conserved_|_location_EmoLV88_14:169237-170097(-)_|_protein_length_286_|_s	0.856	0.84	0.851	0.81	0.802	0.34	0.882	0.864	0.869	0.827	0.88	0.876	0.884	0.795	0.863	0.872	0.88	0.853	0.916	0.913	0.831	0.778	0.799	0.894	0.872	0.904	0.878	0.886	0.853	0.822	0.88	0.922	0.922	0.867	0.892	0.872	0.855	0.795	0.873	0.841	0.85	0.878	0.853	0.351	0.88	0.862	0.879	0.798	0.806
Emont_EMOLV88_150012500.1-p1_|_transcript_EMOLV88_150012500.1_|_gene_EMOLV88_150012500_|_organism_Endotrypanum_monterogeii_strain_LV88_|_gene_product_Amastin_surface_glycoprotein_putative_|_transcript_product_Amastin_surface_glycoprotein_putative_|_location_EmoLV88_15:279258-280592(-)_|_protein	0.863	0.822	0.919	0.821	0.826	0.89	0.905	0.814	0.842	0.837	0.876	0.902	0.328	0.879	0.847	0.859	0.863	0.834	0.924	0.93	0.796	0.832	0.831	0.868	0.882	0.93	0.834	0.848	0.797	0.81	0.876	0.923	0.932	0.912	0.319	0.856	0.868	0.884	0.889	0.849	0.842	0.824	0.905	0.895	0.908	0.899	0.868	0.827	0.771
Emont_EMOLV88_240012900.1-p1_|_transcript_EMOLV88_240012900.1_|_gene_EMOLV88_240012900_|_organism_Endotrypanum_monterogeii_strain_LV88_|_gene_product_Amastin_surface_glycoprotein_putative_|_transcript_product_Amastin_surface_glycoprotein_putative_|_location_EmoLV88_24:306205-307134(+)_|_protein	0.862	0.759	0.831	0.671	0.73	0.802	0.851	0.765	0.786	0.775	0.853	0.869	0.868	0.166	0.767	0.796	0.864	0.771	0.912	0.902	0.806	0.761	0.742	0.836	0.825	0.907	0.775	0.794	0.784	0.689	0.847	0.912	0.891	0.849	0.873	0.834	0.856	0.189	0.855	0.774	0.783	0.794	0.869	0.799	0.805	0.838	0.864	0.665	0.735
Emont_EMOLV88_240013000.1-p1_|_transcript_EMOLV88_240013000.1_|_gene_EMOLV88_240013000_|_organism_Endotrypanum_monterogeii_strain_LV88_|_gene_product_amastin-like_surface_protein-like_protein_|_transcript_product_amastin-like_surface_protein-like_protein_|_location_EmoLV88_24:311285-311809(+)_|_pr	0.863	0.724	0.763	0.382	0.728	0.799	0.815	0.719	0.815	0.694	0.897	0.811	0.821	0.626	0.733	0.793	0.843	0.84	0.868	0.875	0.717	0.708	0.703	0.759	0.899	0.875	0.675	0.806	0.707	0.406	0.891	0.861	0.865	0.787	0.821	0.899	0.882	0.65	0.816	0.756	0.786	0.81	0.802	0.788	0.738	0.894	0.855	0.353	0.67
Emont_EMOLV88_240013100.1-p1_|_transcript_EMOLV88_240013100.1_|_gene_EMOLV88_240013100_|_organism_Endotrypanum_monterogeii_strain_LV88_|_gene_product_amastin-like_surface_protein-like_protein_|_transcript_product_amastin-like_surface_protein-like_protein_|_location_EmoLV88_24:315787-316347(+)_|_pr	0.861	0.758	0.83	0.669	0.728	0.794	0.796	0.77	0.785	0.771	0.852	0.834	0.861	0.166	0.765	0.795	0.84	0.776	0.912	0.902	0.805	0.759	0.741	0.782	0.824	0.902	0.771	0.792	0.789	0.687	0.846	0.912	0.88	0.816	0.867	0.833	0.855	0.189	0.854	0.773	0.776	0.799	0.823	0.796	0.804	0.836	0.84	0.663	0.732
Emont_EMOLV88_280012900.1-p1_|_transcript_EMOLV88_280012900.1_|_gene_EMOLV88_280012900_|_organism_Endotrypanum_monterogeii_strain_LV88_|_gene_product_Amastin_surface_glycoprotein_putative_|_transcript_product_Amastin_surface_glycoprotein_putative_|_location_EmoLV88_28:301236-302807(+)_|_protein	0.857	0.793	0.868	0.838	0.771	0.857	0.468	0.816	0.837	0.882	0.849	0.82	0.879	0.75	0.82	0.806	0.863	0.82	0.922	0.904	0.783	0.771	0.77	0.816	0.86	0.913	0.864	0.827	0.822	0.832	0.854	0.89	0.906	0.805	0.884	0.829	0.879	0.75	0.865	0.786	0.809	0.828	0.44	0.869	0.891	0.855	0.848	0.832	0.788
Emont_EMOLV88_280015600.1-p1_|_transcript_EMOLV88_280015600.1_|_gene_EMOLV88_280015600_|_organism_Endotrypanum_monterogeii_strain_LV88_|_gene_product_Amastin_surface_glycoprotein_putative_|_transcript_product_Amastin_surface_glycoprotein_putative_|_location_EmoLV88_28:409608-410585(+)_|_protein	0.863	0.767	0.823	0.714	0.78	0.833	0.838	0.798	0.819	0.643	0.884	0.859	0.859	0.745	0.756	0.801	0.819	0.846	0.915	0.89	0.761	0.799	0.759	0.83	0.868	0.917	0.638	0.763	0.785	0.727	0.884	0.907	0.904	0.863	0.848	0.858	0.876	0.764	0.885	0.787	0.794	0.84	0.846	0.832	0.808	0.863	0.84	0.739	0.779
Emont_EMOLV88_280015700.1-p1_|_transcript_EMOLV88_280015700.1_|_gene_EMOLV88_280015700_|_organism_Endotrypanum_monterogeii_strain_LV88_|_gene_product_amastin-like_protein_|_transcript_product_amastin-like_protein_|_location_EmoLV88_28:412613-414058(+)_|_protein_length_481_|_sequence_SO_chromosome	0.854	0.794	0.735	0.724	0.734	0.823	0.864	0.783	0.789	0.794	0.879	0.856	0.898	0.784	0.731	0.813	0.835	0.836	0.908	0.89	0.779	0.74	0.765	0.822	0.887	0.897	0.798	0.796	0.783	0.705	0.873	0.886	0.888	0.849	0.888	0.853	0.861	0.79	0.866	0.755	0.807	0.822	0.876	0.826	0.74	0.901	0.867	0.712	0.728
Emont_EMOLV88_300015200.1-p1_|_transcript_EMOLV88_300015200.1_|_gene_EMOLV88_300015200_|_organism_Endotrypanum_monterogeii_strain_LV88_|_gene_product_surface_protein_amastin_putative_|_transcript_product_surface_protein_amastin_putative_|_location_EmoLV88_30:349976-350572(+)_|_protein_length_198	0.832	0.768	0.801	0.762	0.713	0.824	0.789	0.799	0.853	0.796	0.849	0.843	0.872	0.755	0.34	0.783	0.863	0.853	0.879	0.895	0.774	0.768	0.736	0.777	0.793	0.906	0.784	0.815	0.799	0.768	0.828	0.852	0.893	0.848	0.844	0.863	0.85	0.767	0.837	0.291	0.792	0.866	0.789	0.842	0.801	0.793	0.897	0.774	0.735
Emont_EMOLV88_300015300.1-p1_|_transcript_EMOLV88_300015300.1_|_gene_EMOLV88_300015300_|_organism_Endotrypanum_monterogeii_strain_LV88_|_gene_product_amastin-like_surface_protein-like_protein_|_transcript_product_amastin-like_surface_protein-like_protein_|_location_EmoLV88_30:353048-353707(+)_|_pr	0.853	0.773	0.799	0.768	0.733	0.846	0.822	0.76	0.768	0.769	0.85	0.861	0.814	0.766	0.741	0.452	0.824	0.84	0.905	0.875	0.742	0.764	0.753	0.846	0.834	0.88	0.787	0.765	0.766	0.756	0.839	0.879	0.897	0.85	0.829	0.838	0.835	0.754	0.849	0.795	0.426	0.836	0.846	0.853	0.779	0.86	0.835	0.75	0.703
Emont_EMOLV88_340016400.1-p1_|_transcript_EMOLV88_340016400.1_|_gene_EMOLV88_340016400_|_organism_Endotrypanum_monterogeii_strain_LV88_|_gene_product_amastin-like_protein_|_transcript_product_amastin-like_protein_|_location_EmoLV88_34:424325-424900(-)_|_protein_length_191_|_sequence_SO_chromosome	0.861	0.73	0.782	0.781	0.663	0.885	0.794	0.692	0.462	0.809	0.795	0.786	0.84	0.774	0.808	0.764	0.846	0.794	0.886	0.916	0.675	0.687	0.736	0.858	0.82	0.927	0.815	0.473	0.709	0.781	0.801	0.914	0.907	0.809	0.84	0.836	0.854	0.774	0.851	0.784	0.748	0.814	0.818	0.886	0.75	0.826	0.833	0.788	0.691
Emont_EMOLV88_360019000.1-p1_|_transcript_EMOLV88_360019000.1_|_gene_EMOLV88_360019000_|_organism_Endotrypanum_monterogeii_strain_LV88_|_gene_product_amastin-like_protein_|_transcript_product_amastin-like_protein_|_location_EmoLV88_36:504171-504911(-)_|_protein_length_246_|_sequence_SO_chromosome	0.874	0.724	0.755	0.733	0.706	0.847	0.873	0.76	0.777	0.838	0.817	0.844	0.838	0.769	0.759	0.747	0.858	0.808	0.909	0.905	0.726	0.707	0.741	0.836	0.842	0.892	0.822	0.751	0.77	0.739	0.834	0.914	0.921	0.835	0.829	0.853	0.866	0.769	0.845	0.784	0.751	0.811	0.873	0.832	0.781	0.842	0.869	0.739	0.606
Emont_EMOLV88_360048200.1-p1_|_transcript_EMOLV88_360048200.1_|_gene_EMOLV88_360048200_|_organism_Endotrypanum_monterogeii_strain_LV88_|_gene_product_Amastin_surface_glycoprotein_putative_|_transcript_product_Amastin_surface_glycoprotein_putative_|_location_EmoLV88_36:1592103-1592816(+)_|_protei	0.869	0.909	0.859	0.865	0.872	0.906	0.887	0.89	0.906	0.864	0.886	0.898	0.905	0.81	0.865	0.859	0.522	0.807	0.917	0.908	0.89	0.878	0.89	0.877	0.863	0.917	0.847	0.896	0.878	0.871	0.881	0.926	0.925	0.883	0.882	0.89	0.881	0.81	0.88	0.863	0.837	0.808	0.867	0.897	0.847	0.874	0.505	0.871	0.833
Emont_EMOLV88_360048300.1-p1_|_transcript_EMOLV88_360048300.1_|_gene_EMOLV88_360048300_|_organism_Endotrypanum_monterogeii_strain_LV88_|_gene_product_Amastin_surface_glycoprotein_putative_|_transcript_product_Amastin_surface_glycoprotein_putative_|_location_EmoLV88_36:1595535-1596134(+)_|_protei	0.838	0.828	0.854	0.824	0.825	0.854	0.814	0.827	0.814	0.853	0.833	0.818	0.832	0.835	0.831	0.829	0.837	0.483	0.932	0.911	0.845	0.814	0.799	0.841	0.8	0.901	0.859	0.815	0.821	0.805	0.828	0.926	0.909	0.824	0.844	0.817	0.851	0.823	0.819	0.826	0.806	0.509	0.806	0.89	0.842	0.809	0.843	0.805	0.802
Emont_EMOLV88_000011700.1-p1_|_transcript_EMOLV88_000011700.1_|_gene_EMOLV88_000011700_|_organism_Endotrypanum_monterogeii_strain_LV88_|_gene_product_tuzin_putative_|_transcript_product_tuzin_putative_|_location_EMOLV88_SCAF000174:271-1086(-)_|_protein_length_271_|_sequence_SO_supercontig_|_SO_p	0.94	0.884	0.899	0.873	0.88	0.924	0.951	0.898	0.926	0.93	0.947	0.938	0.926	0.9	0.885	0.921	0.903	0.916	0.89	0.922	0.849	0.861	0.921	0.908	0.917	0.923	0.894	0.918	0.882	0.861	0.938	0.891	0.896	0.947	0.926	0.911	0.945	0.906	0.927	0.864	0.899	0.939	0.945	0.913	0.893	0.923	0.897	0.891	0.893
Emont_EMOLV88_000014200.1-p1_|_transcript_EMOLV88_000014200.1_|_gene_EMOLV88_000014200_|_organism_Endotrypanum_monterogeii_strain_LV88_|_gene_product_tuzin_putative_|_transcript_product_tuzin_putative_|_location_EMOLV88_SCAF000282:10544-12112(+)_|_protein_length_522_|_sequence_SO_supercontig_|_S	0.93	0.876	0.927	0.893	0.871	0.92	0.908	0.861	0.914	0.929	0.873	0.906	0.921	0.936	0.88	0.929	0.902	0.88	0.293	0.624	0.882	0.876	0.905	0.912	0.897	0.617	0.917	0.933	0.872	0.905	0.874	0.228	0.59	0.913	0.924	0.944	0.939	0.936	0.91	0.885	0.93	0.881	0.897	0.909	0.931	0.887	0.879	0.905	0.848
Emont_EMOLV88_000014300.1-p1_|_transcript_EMOLV88_000014300.1_|_gene_EMOLV88_000014300_|_organism_Endotrypanum_monterogeii_strain_LV88_|_gene_product_tuzin_putative_|_transcript_product_tuzin_putative_|_location_EMOLV88_SCAF000282:14069-15934(+)_|_protein_length_621_|_sequence_SO_supercontig_|_S	0.945	0.893	0.896	0.881	0.865	0.912	0.918	0.882	0.908	0.933	0.898	0.908	0.925	0.919	0.895	0.898	0.91	0.901	0.625	0.636	0.871	0.865	0.893	0.9	0.903	0.649	0.92	0.917	0.898	0.881	0.894	0.587	0.31	0.905	0.936	0.938	0.938	0.919	0.922	0.901	0.91	0.913	0.917	0.918	0.895	0.892	0.905	0.905	0.876
Emont_EMOLV88_000014400.1-p1_|_transcript_EMOLV88_000014400.1_|_gene_EMOLV88_000014400_|_organism_Endotrypanum_monterogeii_strain_LV88_|_gene_product_tuzin_putative_|_transcript_product_tuzin_putative_|_location_EMOLV88_SCAF000282:16968-18839(+)_|_protein_length_623_|_sequence_SO_supercontig_|_S	0.935	0.876	0.883	0.911	0.859	0.932	0.918	0.872	0.908	0.911	0.888	0.908	0.916	0.925	0.885	0.893	0.897	0.896	0.556	0.614	0.865	0.853	0.882	0.889	0.892	0.652	0.905	0.911	0.882	0.905	0.864	0.524	0.612	0.916	0.905	0.944	0.933	0.925	0.906	0.89	0.891	0.907	0.917	0.918	0.892	0.892	0.864	0.911	0.848
Emont_EMOLV88_000014500.1-p1_|_transcript_EMOLV88_000014500.1_|_gene_EMOLV88_000014500_|_organism_Endotrypanum_monterogeii_strain_LV88_|_gene_product_amastin-like_protein_|_transcript_product_amastin-like_protein_|_location_EMOLV88_SCAF000282:19741-20262(+)_|_protein_length_173_|_sequence_SO_super	0.883	0.583	0.715	0.673	0.512	0.805	0.774	0.613	0.679	0.786	0.859	0.806	0.813	0.723	0.755	0.73	0.847	0.828	0.892	0.876	0.576	0.548	0.612	0.814	0.853	0.858	0.766	0.683	0.613	0.692	0.859	0.861	0.87	0.788	0.819	0.867	0.895	0.742	0.823	0.773	0.736	0.818	0.793	0.826	0.709	0.877	0.854	0.704	0.558
Emont_EMOLV88_000014600.1-p1_|_transcript_EMOLV88_000014600.1_|_gene_EMOLV88_000014600_|_organism_Endotrypanum_monterogeii_strain_LV88_|_gene_product_amastin-like_protein_|_transcript_product_amastin-like_protein_|_location_EMOLV88_SCAF000282:23915-24526(+)_|_protein_length_203_|_sequence_SO_super	0.83	0.649	0.814	0.723	0.55	0.836	0.79	0.386	0.734	0.809	0.837	0.824	0.799	0.785	0.741	0.774	0.853	0.802	0.878	0.889	0.637	0.643	0.596	0.813	0.844	0.884	0.815	0.726	0.426	0.735	0.842	0.829	0.886	0.818	0.805	0.821	0.834	0.791	0.795	0.762	0.772	0.81	0.785	0.832	0.801	0.832	0.841	0.741	0.533
Emont_EMOLV88_000047000.1-p1_|_transcript_EMOLV88_000047000.1_|_gene_EMOLV88_000047000_|_organism_Endotrypanum_monterogeii_strain_LV88_|_gene_product_Amastin_surface_glycoprotein_putative_|_transcript_product_Amastin_surface_glycoprotein_putative_|_location_EMOLV88_SCAF001535:99551-100702(+)_|_p	0.869	0.776	0.826	0.834	0.806	0.886	0.797	0.832	0.826	0.855	0.888	0.276	0.862	0.827	0.842	0.842	0.866	0.84	0.915	0.898	0.777	0.819	0.758	0.776	0.886	0.908	0.844	0.817	0.838	0.822	0.893	0.915	0.903	0.257	0.862	0.821	0.875	0.815	0.86	0.874	0.818	0.847	0.786	0.878	0.831	0.902	0.861	0.804	0.814
Emont_EMOLV88_000061500.1-p1_|_transcript_EMOLV88_000061500.1_|_gene_EMOLV88_000061500_|_organism_Endotrypanum_monterogeii_strain_LV88_|_gene_product_tuzin-like_protein_|_transcript_product_tuzin-like_protein_|_location_EMOLV88_SCAF001903:1095-2093(-)_|_protein_length_332_|_sequence_SO_supercontig	0.923	0.866	0.908	0.89	0.866	0.884	0.911	0.869	0.906	0.913	0.903	0.905	0.909	0.906	0.883	0.874	0.921	0.905	0.685	0.528	0.871	0.847	0.864	0.89	0.863	0.487	0.902	0.899	0.875	0.884	0.898	0.646	0.65	0.895	0.915	0.94	0.927	0.912	0.864	0.909	0.888	0.912	0.909	0.901	0.901	0.875	0.909	0.89	0.848
Lbr04_LbrM.08.0650:mRNA-p1_|_transcript_LbrM.08.0650:mRNA_|_gene_LbrM.08.0650_|_organism_Leishmania_braziliensis_MHOM/BR/75/M2904_|_gene_product_tuzin_putative_|_transcript_product_tuzin_putative_|_location_LbrM.08:246747-248276(+)_|_protein_length_509_|_sequence_SO_chromosome_|_SO_protein_codin	0.924	0.859	0.904	0.881	0.859	0.931	0.904	0.84	0.897	0.908	0.874	0.902	0.9	0.902	0.869	0.904	0.92	0.852	0.355	0.614	0.871	0.865	0.888	0.912	0.903	0.614	0.895	0.911	0.85	0.893	0.869	0.317	0.586	0.918	0.907	0.915	0.923	0.902	0.914	0.88	0.9	0.863	0.903	0.909	0.907	0.893	0.896	0.911	0.857
Lbr04_LbrM.08.0660:mRNA-p1_|_transcript_LbrM.08.0660:mRNA_|_gene_LbrM.08.0660_|_organism_Leishmania_braziliensis_MHOM/BR/75/M2904_|_gene_product_tuzin_putative_|_transcript_product_tuzin_putative_|_location_LbrM.08:250616-252406(+)_|_protein_length_596_|_sequence_SO_chromosome_|_SO_protein_codin	0.927	0.89	0.887	0.89	0.855	0.89	0.914	0.864	0.889	0.94	0.886	0.913	0.915	0.874	0.882	0.885	0.902	0.883	0.634	0.638	0.853	0.855	0.877	0.894	0.879	0.663	0.924	0.908	0.88	0.902	0.887	0.606	0.318	0.906	0.931	0.924	0.921	0.874	0.9	0.893	0.908	0.906	0.907	0.895	0.89	0.879	0.911	0.896	0.88
Lbr04_LbrM.08.0670:mRNA-p1_|_transcript_LbrM.08.0670:mRNA_|_gene_LbrM.08.0670_|_organism_Leishmania_braziliensis_MHOM/BR/75/M2904_|_gene_product_amastin-like_protein_|_transcript_product_amastin-like_protein_|_location_LbrM.08:254677-255264(+)_|_protein_length_195_|_sequence_SO_chromosome_|_SO_pro	0.884	0.629	0.707	0.636	0.52	0.801	0.782	0.637	0.679	0.788	0.842	0.828	0.808	0.717	0.79	0.744	0.815	0.768	0.872	0.894	0.544	0.561	0.538	0.789	0.879	0.867	0.788	0.693	0.643	0.667	0.836	0.865	0.857	0.781	0.819	0.886	0.883	0.741	0.839	0.807	0.733	0.777	0.784	0.798	0.722	0.892	0.833	0.673	0.495
Lbr04_LbrM.08.0680:mRNA-p1_|_transcript_LbrM.08.0680:mRNA_|_gene_LbrM.08.0680_|_organism_Leishmania_braziliensis_MHOM/BR/75/M2904_|_gene_product_amastin-like_protein_|_transcript_product_amastin-like_protein_|_location_LbrM.08:258780-259343(+)_|_protein_length_187_|_sequence_SO_chromosome_|_SO_pro	0.859	0.657	0.793	0.75	0.521	0.801	0.802	0.669	0.741	0.851	0.834	0.814	0.879	0.824	0.78	0.819	0.823	0.844	0.884	0.869	0.614	0.6	0.624	0.814	0.86	0.858	0.825	0.742	0.663	0.713	0.811	0.855	0.864	0.82	0.844	0.885	0.87	0.818	0.845	0.811	0.813	0.827	0.805	0.821	0.802	0.848	0.829	0.794	0.663
Lbr04_LbrM.10.0240:mRNA-p1_|_transcript_LbrM.10.0240:mRNA_|_gene_LbrM.10.0240_|_organism_Leishmania_braziliensis_MHOM/BR/75/M2904_|_gene_product_Amastin_surface_glycoprotein_putative_|_transcript_product_Amastin_surface_glycoprotein_putative_|_location_LbrM.10:90061-91587(+)_|_protein_length_508	0.881	0.771	0.871	0.841	0.812	0.908	0.854	0.827	0.848	0.875	0.883	0.267	0.892	0.798	0.832	0.826	0.876	0.808	0.913	0.911	0.813	0.813	0.782	0.813	0.913	0.916	0.89	0.846	0.838	0.811	0.899	0.905	0.917	0.265	0.892	0.81	0.881	0.791	0.851	0.853	0.808	0.821	0.845	0.892	0.861	0.918	0.87	0.811	0.804
Lbr04_LbrM.10.0250:mRNA-p1_|_transcript_LbrM.10.0250:mRNA_|_gene_LbrM.10.0250_|_organism_Leishmania_braziliensis_MHOM/BR/75/M2904_|_gene_product_Amastin_surface_glycoprotein_putative_|_transcript_product_Amastin_surface_glycoprotein_putative_|_location_LbrM.10:93992-95248(+)_|_protein_length_418	0.912	0.796	0.823	0.77	0.778	0.895	0.802	0.83	0.856	0.866	0.908	0.834	0.905	0.791	0.792	0.867	0.888	0.857	0.91	0.915	0.814	0.783	0.769	0.337	0.888	0.922	0.862	0.834	0.841	0.806	0.902	0.89	0.909	0.821	0.883	0.853	0.899	0.779	0.864	0.813	0.851	0.876	0.785	0.89	0.828	0.888	0.892	0.812	0.808
Lbr04_LbrM.10.1520:mRNA-p1_|_transcript_LbrM.10.1520:mRNA_|_gene_LbrM.10.1520_|_organism_Leishmania_braziliensis_MHOM/BR/75/M2904_|_gene_product_amastin_|_transcript_product_amastin_|_location_LbrM.10:560905-561504(-)_|_protein_length_199_|_sequence_SO_chromosome_|_SO_protein_coding_|_is_pseudo_fa	0.869	0.594	0.774	0.706	0.435	0.772	0.75	0.595	0.735	0.799	0.84	0.808	0.821	0.772	0.75	0.773	0.861	0.839	0.894	0.89	0.494	0.536	0.529	0.764	0.829	0.89	0.805	0.712	0.613	0.7	0.829	0.86	0.886	0.79	0.821	0.85	0.88	0.784	0.821	0.774	0.769	0.847	0.758	0.805	0.765	0.835	0.842	0.738	0.514
Lbr04_LbrM.13.1330:mRNA-p1_|_transcript_LbrM.13.1330:mRNA_|_gene_LbrM.13.1330_|_organism_Leishmania_braziliensis_MHOM/BR/75/M2904_|_gene_product_amastin_|_transcript_product_amastin_|_location_LbrM.13:506483-507067(-)_|_protein_length_194_|_sequence_SO_chromosome_|_SO_protein_coding_|_is_pseudo_fa	0.895	0.615	0.72	0.687	0.535	0.766	0.781	0.628	0.732	0.758	0.842	0.784	0.807	0.729	0.765	0.738	0.796	0.793	0.865	0.899	0.527	0.544	0.524	0.776	0.848	0.883	0.758	0.744	0.645	0.681	0.836	0.853	0.839	0.772	0.83	0.844	0.889	0.735	0.821	0.788	0.719	0.807	0.765	0.767	0.71	0.861	0.815	0.706	0.495
Lbr04_LbrM.14.0490:mRNA-p1_|_transcript_LbrM.14.0490:mRNA_|_gene_LbrM.14.0490_|_organism_Leishmania_braziliensis_MHOM/BR/75/M2904_|_gene_product_hypothetical_protein_unknown_function_|_transcript_product_hypothetical_protein_unknown_function_|_location_LbrM.14:168010-168837(-)_|_protein_length_2	0.867	0.812	0.817	0.78	0.767	0.216	0.882	0.809	0.869	0.838	0.848	0.871	0.866	0.777	0.852	0.851	0.869	0.865	0.915	0.895	0.775	0.728	0.761	0.89	0.855	0.895	0.864	0.862	0.809	0.787	0.853	0.9	0.908	0.883	0.888	0.86	0.856	0.783	0.877	0.835	0.849	0.89	0.845	0.23	0.85	0.845	0.862	0.787	0.767
Lbr04_LbrM.14.0500:mRNA-p1_|_transcript_LbrM.14.0500:mRNA_|_gene_LbrM.14.0500_|_organism_Leishmania_braziliensis_MHOM/BR/75/M2904_|_gene_product_hypothetical_protein_unknown_function_|_transcript_product_hypothetical_protein_unknown_function_|_location_LbrM.14:173096-173926(-)_|_protein_length_2	0.867	0.812	0.817	0.78	0.767	0.212	0.886	0.809	0.869	0.838	0.848	0.875	0.862	0.777	0.852	0.851	0.869	0.865	0.911	0.895	0.775	0.728	0.761	0.885	0.855	0.895	0.864	0.862	0.809	0.787	0.853	0.9	0.912	0.888	0.884	0.86	0.856	0.783	0.882	0.835	0.849	0.89	0.845	0.226	0.85	0.845	0.862	0.787	0.767
Lbr04_LbrM.16.0490:mRNA-p1_|_transcript_LbrM.16.0490:mRNA_|_gene_LbrM.16.0490_|_organism_Leishmania_braziliensis_MHOM/BR/75/M2904_|_gene_product_hypothetical_protein_conserved_|_transcript_product_hypothetical_protein_conserved_|_location_LbrM.16:162470-163024(-)_|_protein_length_184_|_sequence	0.731	0.801	0.867	0.831	0.776	0.858	0.85	0.812	0.824	0.868	0.831	0.846	0.922	0.837	0.835	0.833	0.859	0.837	0.895	0.908	0.81	0.813	0.759	0.829	0.776	0.914	0.875	0.845	0.806	0.844	0.831	0.883	0.906	0.846	0.928	0.719	0.715	0.824	0.83	0.864	0.835	0.827	0.844	0.871	0.867	0.767	0.834	0.838	0.824
Lbr04_LbrM.16.0520:mRNA-p1_|_transcript_LbrM.16.0520:mRNA_|_gene_LbrM.16.0520_|_organism_Leishmania_braziliensis_MHOM/BR/75/M2904_|_gene_product_hypothetical_protein_unknown_function_|_transcript_product_hypothetical_protein_unknown_function_|_location_LbrM.16:178590-179258(-)_|_protein_length_2	0.481	0.822	0.883	0.862	0.833	0.855	0.872	0.788	0.847	0.866	0.857	0.906	0.898	0.828	0.81	0.852	0.91	0.807	0.932	0.89	0.846	0.821	0.839	0.856	0.83	0.885	0.86	0.846	0.788	0.887	0.863	0.926	0.908	0.89	0.892	0.685	0.524	0.828	0.856	0.851	0.821	0.803	0.859	0.885	0.875	0.826	0.898	0.855	0.859
Lbr04_LbrM.18.0460:mRNA-p1_|_transcript_LbrM.18.0460:mRNA_|_gene_LbrM.18.0460_|_organism_Leishmania_braziliensis_MHOM/BR/75/M2904_|_gene_product_amastin-like_surface_protein_|_transcript_product_amastin-like_surface_protein_|_location_LbrM.18:183424-184053(-)_|_protein_length_209_|_sequence_SO_chr	0.89	0.568	0.805	0.71	0.503	0.814	0.813	0.616	0.749	0.818	0.824	0.798	0.815	0.784	0.805	0.802	0.845	0.797	0.885	0.906	0.488	0.56	0.592	0.808	0.86	0.887	0.802	0.761	0.634	0.716	0.831	0.859	0.893	0.793	0.825	0.868	0.877	0.796	0.847	0.811	0.772	0.794	0.813	0.834	0.8	0.86	0.839	0.728	0.533
Lbr04_LbrM.18.0470:mRNA-p1_|_transcript_LbrM.18.0470:mRNA_|_gene_LbrM.18.0470_|_organism_Leishmania_braziliensis_MHOM/BR/75/M2904_|_gene_product_amastin-like_surface_protein_|_transcript_product_amastin-like_surface_protein_|_location_LbrM.18:187669-188256(-)_|_protein_length_195_|_sequence_SO_chr	0.872	0.614	0.742	0.656	0.491	0.826	0.749	0.639	0.717	0.76	0.848	0.8	0.846	0.765	0.773	0.787	0.83	0.794	0.869	0.905	0.541	0.577	0.521	0.806	0.847	0.888	0.753	0.741	0.639	0.675	0.843	0.851	0.872	0.788	0.846	0.88	0.877	0.783	0.856	0.804	0.774	0.802	0.78	0.821	0.739	0.871	0.836	0.731	0.505
Lbr04_LbrM.20.0780:mRNA-p1_|_transcript_LbrM.20.0780:mRNA_|_gene_LbrM.20.0780_|_organism_Leishmania_braziliensis_MHOM/BR/75/M2904_|_gene_product_amastin-like_surface_protein_putative_|_transcript_product_amastin-like_surface_protein_putative_|_location_LbrM.20.1:321529-322164(-)_|_protein_length	0.872	0.585	0.825	0.75	0.52	0.864	0.815	0.632	0.741	0.844	0.836	0.835	0.856	0.79	0.805	0.815	0.851	0.811	0.882	0.911	0.503	0.606	0.607	0.832	0.853	0.893	0.833	0.735	0.644	0.738	0.843	0.862	0.886	0.83	0.847	0.887	0.871	0.809	0.844	0.827	0.82	0.814	0.82	0.861	0.814	0.865	0.84	0.744	0.533
Lbr04_LbrM.20.0790:mRNA-p1_|_transcript_LbrM.20.0790:mRNA_|_gene_LbrM.20.0790_|_organism_Leishmania_braziliensis_MHOM/BR/75/M2904_|_gene_product_amastin-like_surface_protein_putative_|_transcript_product_amastin-like_surface_protein_putative_|_location_LbrM.20.1:323404-324072(-)_|_protein_length	0.901	0.605	0.78	0.689	0.553	0.798	0.796	0.641	0.745	0.787	0.846	0.807	0.843	0.783	0.823	0.782	0.881	0.84	0.893	0.919	0.592	0.606	0.556	0.819	0.877	0.904	0.787	0.742	0.635	0.696	0.858	0.887	0.896	0.783	0.86	0.855	0.888	0.801	0.874	0.816	0.806	0.829	0.799	0.806	0.747	0.896	0.875	0.708	0.581
Lbr04_LbrM.20.0950:mRNA-p1_|_transcript_LbrM.20.0950:mRNA_|_gene_LbrM.20.0950_|_organism_Leishmania_braziliensis_MHOM/BR/75/M2904_|_gene_product_amastin-like_surface_protein_putative_|_transcript_product_amastin-like_surface_protein_putative_|_location_LbrM.20.1:373815-374222(+)_|_protein_length	0.872	0.634	0.724	0.741	0.526	0.8	0.788	0.647	0.759	0.818	0.839	0.764	0.807	0.795	0.847	0.761	0.826	0.798	0.869	0.852	0.513	0.583	0.491	0.802	0.873	0.844	0.809	0.765	0.647	0.714	0.831	0.852	0.828	0.745	0.807	0.861	0.871	0.812	0.845	0.865	0.807	0.825	0.809	0.81	0.728	0.883	0.835	0.75	0.51
Lbr04_LbrM.20.0960:mRNA-p1_|_transcript_LbrM.20.0960:mRNA_|_gene_LbrM.20.0960_|_organism_Leishmania_braziliensis_MHOM/BR/75/M2904_|_gene_product_amastin-like_protein_|_transcript_product_amastin-like_protein_|_location_LbrM.20.1:380086-380667(+)_|_protein_length_193_|_sequence_SO_chromosome_|_SO_p	0.897	0.687	0.782	0.756	0.669	0.832	0.797	0.721	0.382	0.809	0.855	0.811	0.848	0.755	0.81	0.761	0.866	0.806	0.91	0.906	0.663	0.699	0.687	0.834	0.822	0.9	0.809	0.389	0.738	0.769	0.837	0.909	0.891	0.811	0.83	0.83	0.872	0.761	0.851	0.792	0.788	0.801	0.802	0.846	0.731	0.828	0.86	0.788	0.66
Lbr04_LbrM.20.1060:mRNA-p1_|_transcript_LbrM.20.1060:mRNA_|_gene_LbrM.20.1060_|_organism_Leishmania_braziliensis_MHOM/BR/75/M2904_|_gene_product_amastin-like_surface_protein_putative_|_transcript_product_amastin-like_surface_protein_putative_|_location_LbrM.20.1:431979-432557(-)_|_protein_length	0.878	0.633	0.745	0.667	0.541	0.775	0.771	0.612	0.721	0.785	0.819	0.793	0.821	0.733	0.767	0.781	0.838	0.821	0.886	0.864	0.539	0.598	0.554	0.794	0.851	0.853	0.766	0.747	0.618	0.691	0.807	0.863	0.86	0.774	0.815	0.886	0.876	0.758	0.814	0.784	0.78	0.841	0.791	0.805	0.736	0.858	0.844	0.691	0.51
Lbr04_LbrM.20.1070:mRNA-p1_|_transcript_LbrM.20.1070:mRNA_|_gene_LbrM.20.1070_|_organism_Leishmania_braziliensis_MHOM/BR/75/M2904_|_gene_product_amastin-like_surface_protein_putative_|_transcript_product_amastin-like_surface_protein_putative_|_location_LbrM.20.1:436447-437025(-)_|_protein_length	0.878	0.633	0.745	0.667	0.541	0.775	0.771	0.612	0.721	0.785	0.819	0.793	0.821	0.733	0.767	0.781	0.838	0.821	0.886	0.864	0.539	0.598	0.554	0.794	0.851	0.853	0.766	0.747	0.618	0.691	0.807	0.863	0.86	0.774	0.815	0.886	0.876	0.758	0.814	0.784	0.78	0.841	0.791	0.805	0.736	0.858	0.844	0.691	0.51
Lbr04_LbrM.20.1080:mRNA-p1_|_transcript_LbrM.20.1080:mRNA_|_gene_LbrM.20.1080_|_organism_Leishmania_braziliensis_MHOM/BR/75/M2904_|_gene_product_amastin-like_surface_protein_putative_|_transcript_product_amastin-like_surface_protein_putative_|_location_LbrM.20.1:438546-439124(-)_|_protein_length	0.877	0.624	0.744	0.675	0.544	0.775	0.784	0.608	0.735	0.777	0.825	0.8	0.81	0.753	0.762	0.782	0.844	0.815	0.886	0.864	0.53	0.588	0.551	0.801	0.846	0.853	0.758	0.748	0.614	0.699	0.819	0.857	0.855	0.782	0.81	0.886	0.876	0.771	0.796	0.779	0.781	0.835	0.793	0.794	0.728	0.853	0.838	0.687	0.519
Lbr04_LbrM.20.1090:mRNA-p1_|_transcript_LbrM.20.1090:mRNA_|_gene_LbrM.20.1090_|_organism_Leishmania_braziliensis_MHOM/BR/75/M2904_|_gene_product_kinesin_putative_(pseudogene)_|_transcript_product_kinesin_putative_(pseudogene)_|_location_LbrM.20.1:443081-445942(-)_|_protein_length_953_|_sequence	0.899	0.676	0.873	0.782	0.615	0.849	0.892	0.715	0.747	0.86	0.835	0.879	0.872	0.831	0.823	0.827	0.901	0.817	0.905	0.892	0.631	0.68	0.677	0.895	0.871	0.896	0.853	0.759	0.703	0.794	0.842	0.885	0.897	0.872	0.876	0.847	0.855	0.843	0.871	0.84	0.839	0.829	0.895	0.861	0.878	0.866	0.881	0.8	0.724
Lbr04_LbrM.20.2360:mRNA-p1_|_transcript_LbrM.20.2360:mRNA_|_gene_LbrM.20.2360_|_organism_Leishmania_braziliensis_MHOM/BR/75/M2904_|_gene_product_tuzin_putative_|_transcript_product_tuzin_putative_|_location_LbrM.20.1:988778-990180(+)_|_protein_length_466_|_sequence_SO_chromosome_|_SO_protein_cod	0.929	0.884	0.868	0.897	0.85	0.933	0.914	0.87	0.879	0.912	0.883	0.903	0.902	0.893	0.867	0.888	0.9	0.883	0.58	0.607	0.863	0.844	0.898	0.886	0.874	0.634	0.905	0.887	0.886	0.885	0.862	0.583	0.6	0.906	0.902	0.948	0.934	0.893	0.89	0.878	0.903	0.889	0.91	0.92	0.883	0.864	0.867	0.897	0.843
Lbr04_LbrM.20.2370:mRNA-p1_|_transcript_LbrM.20.2370:mRNA_|_gene_LbrM.20.2370_|_organism_Leishmania_braziliensis_MHOM/BR/75/M2904_|_gene_product_amastin-like_surface_protein_putative_|_transcript_product_amastin-like_surface_protein_putative_|_location_LbrM.20.1:991157-991726(+)_|_protein_length	0.877	0.571	0.762	0.636	0.488	0.799	0.786	0.618	0.705	0.776	0.841	0.778	0.833	0.727	0.727	0.74	0.85	0.822	0.898	0.876	0.548	0.571	0.554	0.776	0.816	0.847	0.763	0.718	0.635	0.654	0.841	0.863	0.866	0.766	0.845	0.88	0.876	0.752	0.804	0.768	0.763	0.818	0.794	0.83	0.747	0.817	0.875	0.654	0.495
Lbr04_LbrM.20.2380:mRNA-p1_|_transcript_LbrM.20.2380:mRNA_|_gene_LbrM.20.2380_|_organism_Leishmania_braziliensis_MHOM/BR/75/M2904_|_gene_product_tuzin_putative_|_transcript_product_tuzin_putative_|_location_LbrM.20.1:995171-997033(+)_|_protein_length_620_|_sequence_SO_chromosome_|_SO_protein_cod	0.934	0.887	0.873	0.887	0.865	0.923	0.916	0.882	0.892	0.909	0.894	0.904	0.903	0.902	0.864	0.888	0.901	0.885	0.575	0.595	0.876	0.853	0.905	0.88	0.893	0.642	0.909	0.9	0.888	0.887	0.869	0.564	0.62	0.909	0.903	0.944	0.944	0.902	0.891	0.874	0.896	0.891	0.921	0.909	0.9	0.883	0.873	0.887	0.857
Lbr04_LbrM.20.2400:mRNA-p1_|_transcript_LbrM.20.2400:mRNA_|_gene_LbrM.20.2400_|_organism_Leishmania_braziliensis_MHOM/BR/75/M2904_|_gene_product_tuzin_putative_|_transcript_product_tuzin_putative_|_location_LbrM.20.1:1001415-1003169(+)_|_protein_length_584_|_sequence_SO_chromosome_|_SO_protein_c	0.934	0.881	0.871	0.893	0.859	0.927	0.917	0.877	0.886	0.909	0.889	0.904	0.903	0.896	0.869	0.883	0.897	0.885	0.573	0.593	0.871	0.847	0.899	0.88	0.888	0.628	0.913	0.894	0.893	0.893	0.864	0.56	0.607	0.906	0.903	0.949	0.944	0.896	0.887	0.88	0.891	0.891	0.917	0.914	0.884	0.878	0.864	0.893	0.848
Lbr04_LbrM.20.2410:mRNA-p1_|_transcript_LbrM.20.2410:mRNA_|_gene_LbrM.20.2410_|_organism_Leishmania_braziliensis_MHOM/BR/75/M2904_|_gene_product_amastin-like_surface_protein_putative_|_transcript_product_amastin-like_surface_protein_putative_|_location_LbrM.20.1:1003909-1004490(+)_|_protein_leng	0.878	0.617	0.799	0.656	0.524	0.825	0.737	0.607	0.709	0.779	0.872	0.801	0.823	0.766	0.804	0.804	0.809	0.806	0.88	0.871	0.529	0.595	0.571	0.77	0.804	0.848	0.773	0.701	0.643	0.681	0.866	0.828	0.854	0.801	0.8	0.873	0.871	0.784	0.826	0.847	0.821	0.821	0.744	0.827	0.796	0.834	0.822	0.688	0.558
Lbr04_LbrM.20.2870:mRNA-p1_|_transcript_LbrM.20.2870:mRNA_|_gene_LbrM.20.2870_|_organism_Leishmania_braziliensis_MHOM/BR/75/M2904_|_gene_product_amastin-like_protein_|_transcript_product_amastin-like_protein_|_location_LbrM.20.1:1172631-1173242(+)_|_protein_length_203_|_sequence_SO_chromosome_|_SO	0.847	0.657	0.814	0.725	0.523	0.831	0.801	0.323	0.746	0.828	0.848	0.849	0.833	0.785	0.751	0.805	0.825	0.826	0.872	0.873	0.62	0.632	0.594	0.797	0.82	0.873	0.816	0.736	0.333	0.76	0.864	0.84	0.87	0.828	0.828	0.833	0.846	0.791	0.819	0.795	0.802	0.833	0.806	0.849	0.795	0.832	0.825	0.766	0.571
Lbr04_LbrM.20.4310:mRNA-p1_|_transcript_LbrM.20.4310:mRNA_|_gene_LbrM.20.4310_|_organism_Leishmania_braziliensis_MHOM/BR/75/M2904_|_gene_product_amastin-like_surface_protein_putative_|_transcript_product_amastin-like_surface_protein_putative_|_location_LbrM.20.1:1647680-1648258(-)_|_protein_leng	0.871	0.627	0.738	0.673	0.535	0.78	0.778	0.612	0.715	0.771	0.812	0.8	0.815	0.733	0.767	0.781	0.83	0.815	0.886	0.864	0.533	0.592	0.551	0.788	0.851	0.853	0.758	0.742	0.618	0.698	0.8	0.863	0.86	0.782	0.809	0.891	0.87	0.758	0.808	0.784	0.774	0.835	0.793	0.805	0.728	0.858	0.843	0.698	0.51
Lbr04_LbrM.20.4320:mRNA-p1_|_transcript_LbrM.20.4320:mRNA_|_gene_LbrM.20.4320_|_organism_Leishmania_braziliensis_MHOM/BR/75/M2904_|_gene_product_amastin-like_surface_protein_putative_|_transcript_product_amastin-like_surface_protein_putative_|_location_LbrM.20.1:1651752-1652378(+)_|_protein_leng	0.871	0.616	0.78	0.722	0.518	0.81	0.765	0.6	0.691	0.795	0.811	0.787	0.814	0.795	0.773	0.782	0.825	0.826	0.874	0.865	0.506	0.538	0.515	0.788	0.852	0.849	0.782	0.698	0.582	0.704	0.83	0.863	0.85	0.774	0.825	0.842	0.876	0.819	0.855	0.772	0.757	0.828	0.785	0.822	0.784	0.846	0.831	0.735	0.538
Lbr04_LbrM.20.4340:mRNA-p1_|_transcript_LbrM.20.4340:mRNA_|_gene_LbrM.20.4340_|_organism_Leishmania_braziliensis_MHOM/BR/75/M2904_|_gene_product_amastin-like_surface_protein_putative_|_transcript_product_amastin-like_surface_protein_putative_|_location_LbrM.20.1:1659880-1660458(+)_|_protein_leng	0.871	0.627	0.738	0.679	0.547	0.774	0.778	0.612	0.727	0.783	0.824	0.794	0.821	0.745	0.767	0.781	0.843	0.821	0.886	0.864	0.533	0.592	0.557	0.8	0.845	0.859	0.764	0.748	0.618	0.704	0.818	0.863	0.86	0.776	0.821	0.885	0.87	0.764	0.802	0.784	0.78	0.841	0.793	0.793	0.722	0.852	0.836	0.691	0.519
Lbr04_LbrM.24.1270:mRNA-p1_|_transcript_LbrM.24.1270:mRNA_|_gene_LbrM.24.1270_|_organism_Leishmania_braziliensis_MHOM/BR/75/M2904_|_gene_product_amastin-like_surface_protein-like_protein_|_transcript_product_amastin-like_surface_protein-like_protein_|_location_LbrM.24:436461-437021(+)_|_protein_le	0.855	0.77	0.788	0.681	0.753	0.818	0.796	0.789	0.797	0.783	0.87	0.816	0.861	0.109	0.79	0.777	0.833	0.789	0.924	0.919	0.811	0.791	0.778	0.788	0.83	0.919	0.771	0.799	0.814	0.693	0.87	0.924	0.898	0.822	0.879	0.827	0.855	0.126	0.854	0.791	0.764	0.812	0.811	0.82	0.755	0.836	0.846	0.681	0.732
Lbr04_LbrM.24.1280:mRNA-p1_|_transcript_LbrM.24.1280:mRNA_|_gene_LbrM.24.1280_|_organism_Leishmania_braziliensis_MHOM/BR/75/M2904_|_gene_product_amastin-like_surface_protein-like_protein_|_transcript_product_amastin-like_surface_protein-like_protein_|_location_LbrM.24:439105-439833(+)_|_protein_le	0.899	0.75	0.807	0.497	0.742	0.859	0.836	0.735	0.792	0.795	0.921	0.844	0.885	0.66	0.782	0.83	0.854	0.833	0.907	0.896	0.715	0.722	0.694	0.84	0.931	0.897	0.799	0.803	0.747	0.485	0.909	0.879	0.91	0.844	0.881	0.913	0.899	0.673	0.9	0.782	0.825	0.81	0.849	0.842	0.772	0.931	0.88	0.472	0.66
Lbr04_LbrM.24.1290:mRNA-p1_|_transcript_LbrM.24.1290:mRNA_|_gene_LbrM.24.1290_|_organism_Leishmania_braziliensis_MHOM/BR/75/M2904_|_gene_product_amastin-like_surface_protein-like_protein_|_transcript_product_amastin-like_surface_protein-like_protein_|_location_LbrM.24:441807-442331(+)_|_protein_le	0.87	0.736	0.744	0.318	0.722	0.78	0.798	0.737	0.802	0.744	0.909	0.841	0.845	0.663	0.752	0.811	0.818	0.84	0.892	0.881	0.748	0.733	0.728	0.783	0.905	0.887	0.713	0.8	0.719	0.312	0.909	0.88	0.908	0.811	0.827	0.911	0.87	0.669	0.865	0.768	0.824	0.823	0.826	0.782	0.738	0.919	0.849	0.276	0.65
Lbr04_LbrM.24.1590:mRNA-p1_|_transcript_LbrM.24.1590:mRNA_|_gene_LbrM.24.1590_|_organism_Leishmania_braziliensis_MHOM/BR/75/M2904_|_gene_product_amastin-like_surface_protein-like_protein_|_transcript_product_amastin-like_surface_protein-like_protein_|_location_LbrM.24:557447-557971(+)_|_protein_le	0.857	0.736	0.738	0.341	0.71	0.799	0.792	0.737	0.772	0.719	0.921	0.823	0.839	0.644	0.739	0.811	0.843	0.84	0.886	0.887	0.748	0.72	0.722	0.777	0.899	0.893	0.688	0.775	0.719	0.329	0.921	0.88	0.908	0.799	0.839	0.918	0.863	0.663	0.865	0.756	0.799	0.823	0.82	0.788	0.731	0.919	0.868	0.282	0.65
Lbr04_LbrM.24.1600:mRNA-p1_|_transcript_LbrM.24.1600:mRNA_|_gene_LbrM.24.1600_|_organism_Leishmania_braziliensis_MHOM/BR/75/M2904_|_gene_product_amastin-like_surface_protein-like_protein_|_transcript_product_amastin-like_surface_protein-like_protein_|_location_LbrM.24:559931-560455(+)_|_protein_le	0.863	0.736	0.738	0.318	0.722	0.774	0.798	0.737	0.802	0.744	0.909	0.841	0.845	0.663	0.752	0.811	0.818	0.84	0.892	0.881	0.748	0.739	0.734	0.783	0.905	0.887	0.713	0.8	0.719	0.312	0.909	0.88	0.908	0.811	0.827	0.911	0.863	0.669	0.865	0.768	0.824	0.823	0.826	0.776	0.738	0.919	0.849	0.276	0.65
Lbr04_LbrM.24.1610:mRNA-p1_|_transcript_LbrM.24.1610:mRNA_|_gene_LbrM.24.1610_|_organism_Leishmania_braziliensis_MHOM/BR/75/M2904_|_gene_product_amastin-like_surface_protein-like_protein_|_transcript_product_amastin-like_surface_protein-like_protein_|_location_LbrM.24:563588-564514(+)_|_protein_le	0.861	0.772	0.865	0.685	0.756	0.828	0.854	0.768	0.805	0.861	0.866	0.897	0.881	0.147	0.777	0.798	0.831	0.795	0.928	0.905	0.816	0.8	0.764	0.828	0.848	0.919	0.835	0.799	0.799	0.697	0.878	0.921	0.931	0.887	0.891	0.829	0.855	0.159	0.873	0.794	0.787	0.816	0.863	0.821	0.833	0.856	0.849	0.685	0.735
Lbr04_LbrM.27.0650:mRNA-p1_|_transcript_LbrM.27.0650:mRNA_|_gene_LbrM.27.0650_|_organism_Leishmania_braziliensis_MHOM/BR/75/M2904_|_gene_product_Amastin_surface_glycoprotein_putative_|_transcript_product_Amastin_surface_glycoprotein_putative_|_location_LbrM.27:249111-249737(+)_|_protein_length_2	0.813	0.84	0.877	0.905	0.87	0.878	0.869	0.865	0.836	0.83	0.806	0.891	0.853	0.809	0.829	0.827	0.839	0.809	0.888	0.884	0.821	0.827	0.851	0.863	0.382	0.889	0.85	0.826	0.877	0.905	0.818	0.888	0.87	0.891	0.859	0.87	0.825	0.803	0.873	0.831	0.841	0.805	0.863	0.896	0.838	0.388	0.833	0.905	0.85
Lbr04_LbrM.28.1200:mRNA-p1_|_transcript_LbrM.28.1200:mRNA_|_gene_LbrM.28.1200_|_organism_Leishmania_braziliensis_MHOM/BR/75/M2904_|_gene_product_hypothetical_protein_conserved_(fragment)_|_transcript_product_hypothetical_protein_conserved_(fragment)_|_location_LbrM.28:410674-411150(+)_|_protein	0.915	0.915	0.917	0.902	0.866	0.919	0.921	0.876	0.908	0.929	0.917	0.914	0.947	0.874	0.877	0.911	0.945	0.859	0.94	0.896	0.909	0.915	0.901	0.919	0.936	0.89	0.929	0.87	0.89	0.888	0.897	0.94	0.918	0.914	0.927	0.936	0.908	0.895	0.926	0.883	0.889	0.876	0.914	0.919	0.91	0.95	0.952	0.867	0.854
Lbr04_LbrM.28.1210:mRNA-p1_|_transcript_LbrM.28.1210:mRNA_|_gene_LbrM.28.1210_|_organism_Leishmania_braziliensis_MHOM/BR/75/M2904_|_gene_product_Amastin_surface_glycoprotein_putative_|_transcript_product_Amastin_surface_glycoprotein_putative_|_location_LbrM.28:412296-413864(+)_|_protein_length_5	0.875	0.821	0.887	0.845	0.806	0.856	0.401	0.832	0.869	0.874	0.895	0.836	0.892	0.808	0.84	0.843	0.888	0.841	0.915	0.917	0.811	0.835	0.793	0.815	0.876	0.925	0.867	0.826	0.842	0.839	0.895	0.893	0.92	0.836	0.874	0.876	0.869	0.802	0.892	0.821	0.866	0.842	0.375	0.859	0.89	0.865	0.877	0.857	0.817
Lbr04_LbrM.28.1540:mRNA-p1_|_transcript_LbrM.28.1540:mRNA_|_gene_LbrM.28.1540_|_organism_Leishmania_braziliensis_MHOM/BR/75/M2904_|_gene_product_Amastin_surface_glycoprotein_putative_|_transcript_product_Amastin_surface_glycoprotein_putative_|_location_LbrM.28:535946-536974(+)_|_protein_length_3	0.836	0.796	0.831	0.728	0.796	0.87	0.871	0.798	0.842	0.526	0.942	0.859	0.841	0.755	0.762	0.829	0.813	0.848	0.911	0.907	0.806	0.834	0.792	0.829	0.872	0.918	0.505	0.829	0.81	0.716	0.93	0.896	0.927	0.852	0.83	0.848	0.843	0.786	0.9	0.767	0.802	0.835	0.875	0.863	0.834	0.861	0.846	0.728	0.72
Lbr04_LbrM.28.1550:mRNA-p1_|_transcript_LbrM.28.1550:mRNA_|_gene_LbrM.28.1550_|_organism_Leishmania_braziliensis_MHOM/BR/75/M2904_|_gene_product_amastin-like_protein_|_transcript_product_amastin-like_protein_|_location_LbrM.28:539214-540821(+)_|_protein_length_535_|_sequence_SO_chromosome_|_SO_pro	0.869	0.786	0.724	0.741	0.769	0.842	0.877	0.792	0.821	0.813	0.89	0.89	0.904	0.79	0.764	0.813	0.817	0.87	0.909	0.928	0.785	0.776	0.726	0.813	0.847	0.939	0.817	0.821	0.811	0.741	0.902	0.894	0.928	0.879	0.89	0.852	0.861	0.784	0.852	0.783	0.801	0.864	0.893	0.819	0.744	0.854	0.866	0.753	0.742
Lbr04_LbrM.30.0980:mRNA-p1_|_transcript_LbrM.30.0980:mRNA_|_gene_LbrM.30.0980_|_organism_Leishmania_braziliensis_MHOM/BR/75/M2904_|_gene_product_surface_protein_amastin_putative_|_transcript_product_surface_protein_amastin_putative_|_location_LbrM.30:311682-312278(+)_|_protein_length_198_|_seque	0.855	0.799	0.752	0.774	0.762	0.846	0.821	0.804	0.842	0.809	0.833	0.843	0.86	0.81	0.34	0.794	0.88	0.841	0.895	0.895	0.768	0.726	0.779	0.777	0.81	0.901	0.796	0.821	0.793	0.774	0.817	0.884	0.877	0.838	0.86	0.893	0.884	0.81	0.849	0.276	0.803	0.855	0.816	0.837	0.77	0.81	0.88	0.768	0.745
Lbr04_LbrM.30.1000:mRNA-p1_|_transcript_LbrM.30.1000:mRNA_|_gene_LbrM.30.1000_|_organism_Leishmania_braziliensis_MHOM/BR/75/M2904_|_gene_product_amastin-like_surface_protein-like_protein_|_transcript_product_amastin-like_surface_protein-like_protein_|_location_LbrM.30:316307-316945(+)_|_protein_le	0.887	0.801	0.792	0.776	0.73	0.822	0.789	0.799	0.77	0.806	0.857	0.826	0.803	0.728	0.76	0.412	0.827	0.85	0.906	0.897	0.741	0.761	0.777	0.835	0.826	0.897	0.813	0.735	0.78	0.776	0.852	0.906	0.891	0.82	0.825	0.883	0.862	0.735	0.814	0.76	0.439	0.852	0.802	0.824	0.783	0.85	0.827	0.801	0.677
Lbr04_LbrM.35.4370:mRNA-p1_|_transcript_LbrM.35.4370:mRNA_|_gene_LbrM.35.4370_|_organism_Leishmania_braziliensis_MHOM/BR/75/M2904_|_gene_product_Amastin_surface_glycoprotein_putative_|_transcript_product_Amastin_surface_glycoprotein_putative_|_location_LbrM.35:1586856-1587290(+)_|_protein_length	0.866	0.849	0.856	0.832	0.821	0.887	0.862	0.885	0.902	0.821	0.864	0.855	0.867	0.814	0.9	0.788	0.284	0.786	0.887	0.921	0.864	0.857	0.873	0.871	0.842	0.929	0.802	0.853	0.885	0.841	0.865	0.908	0.942	0.87	0.859	0.889	0.896	0.814	0.827	0.89	0.786	0.777	0.862	0.896	0.837	0.864	0.248	0.879	0.778
Lbr04_LbrM.35.4380:mRNA-p1_|_transcript_LbrM.35.4380:mRNA_|_gene_LbrM.35.4380_|_organism_Leishmania_braziliensis_MHOM/BR/75/M2904_|_gene_product_Amastin_surface_glycoprotein_putative_|_transcript_product_Amastin_surface_glycoprotein_putative_|_location_LbrM.35:1590386-1590985(+)_|_protein_length	0.836	0.807	0.888	0.824	0.81	0.891	0.838	0.806	0.839	0.862	0.848	0.838	0.846	0.819	0.856	0.87	0.814	0.265	0.907	0.901	0.831	0.809	0.794	0.853	0.844	0.907	0.855	0.833	0.806	0.818	0.837	0.896	0.904	0.816	0.869	0.827	0.831	0.813	0.848	0.867	0.825	0.262	0.846	0.891	0.869	0.852	0.82	0.799	0.812
Lbr04_LbrM.08.1080:mRNA-p1_|_transcript_LbrM.08.1080:mRNA_|_gene_LbrM.08.1080_|_organism_Leishmania_braziliensis_MHOM/BR/75/M2904_|_gene_product_amastin-like_protein_|_transcript_product_amastin-like_protein_|_location_LbrM.00_100_824506-835619:301-864(+)_|_protein_length_187_|_sequence_SO_contig	0.876	0.599	0.78	0.71	0.465	0.824	0.774	0.6	0.659	0.795	0.84	0.783	0.822	0.794	0.782	0.765	0.814	0.81	0.875	0.87	0.464	0.467	0.521	0.838	0.86	0.853	0.782	0.673	0.612	0.704	0.834	0.851	0.855	0.783	0.799	0.842	0.882	0.806	0.862	0.793	0.769	0.812	0.776	0.848	0.759	0.854	0.814	0.747	0.505
Lbr04_LbrM.08.1090:mRNA-p1_|_transcript_LbrM.08.1090:mRNA_|_gene_LbrM.08.1090_|_organism_Leishmania_braziliensis_MHOM/BR/75/M2904_|_gene_product_amastin-like_protein_|_transcript_product_amastin-like_protein_|_location_LbrM.00_100_824506-835619:3448-4014(+)_|_protein_length_188_|_sequence_SO_conti	0.876	0.599	0.78	0.71	0.465	0.824	0.774	0.6	0.659	0.795	0.84	0.783	0.822	0.794	0.782	0.765	0.815	0.81	0.875	0.871	0.464	0.467	0.521	0.838	0.86	0.854	0.782	0.673	0.612	0.704	0.835	0.851	0.855	0.783	0.799	0.842	0.882	0.806	0.862	0.793	0.769	0.812	0.776	0.848	0.759	0.854	0.815	0.747	0.505
Lbr04_LbrM.08.1100:mRNA-p1_|_transcript_LbrM.08.1100:mRNA_|_gene_LbrM.08.1100_|_organism_Leishmania_braziliensis_MHOM/BR/75/M2904_|_gene_product_amastin-like_protein_|_transcript_product_amastin-like_protein_|_location_LbrM.00_100_824506-835619:6598-7161(+)_|_protein_length_187_|_sequence_SO_conti	0.895	0.554	0.804	0.725	0.423	0.79	0.766	0.607	0.677	0.805	0.827	0.819	0.831	0.8	0.761	0.754	0.838	0.815	0.869	0.881	0.485	0.47	0.539	0.836	0.902	0.847	0.805	0.673	0.601	0.706	0.846	0.851	0.855	0.801	0.814	0.861	0.894	0.8	0.873	0.773	0.786	0.799	0.75	0.817	0.783	0.896	0.831	0.738	0.51
Lbr04_LbrM.08.1110:mRNA-p1_|_transcript_LbrM.08.1110:mRNA_|_gene_LbrM.08.1110_|_organism_Leishmania_braziliensis_MHOM/BR/75/M2904_|_gene_product_amastin-like_protein_|_transcript_product_amastin-like_protein_|_location_LbrM.00_100_824506-835619:8026-8586(+)_|_protein_length_186_|_sequence_SO_conti	0.853	0.616	0.799	0.736	0.439	0.775	0.756	0.596	0.713	0.809	0.852	0.819	0.821	0.78	0.77	0.793	0.832	0.816	0.874	0.858	0.47	0.541	0.509	0.795	0.847	0.835	0.809	0.71	0.626	0.724	0.828	0.828	0.848	0.807	0.821	0.861	0.846	0.793	0.851	0.805	0.768	0.818	0.776	0.788	0.778	0.848	0.826	0.755	0.543
Lbr04_LbrM.08.1120:mRNA-p1_|_transcript_LbrM.08.1120:mRNA_|_gene_LbrM.08.1120_|_organism_Leishmania_braziliensis_MHOM/BR/75/M2904_|_gene_product_amastin-like_surface_protein_putative_|_transcript_product_amastin-like_surface_protein_putative_|_location_LbrM.00_101_835719-840767:2053-2676(-)_|_pr	0.86	0.638	0.835	0.735	0.535	0.756	0.801	0.635	0.745	0.821	0.806	0.811	0.842	0.765	0.816	0.799	0.838	0.807	0.863	0.886	0.542	0.58	0.587	0.831	0.827	0.843	0.827	0.728	0.665	0.759	0.818	0.841	0.839	0.805	0.853	0.836	0.859	0.789	0.819	0.833	0.799	0.828	0.798	0.787	0.79	0.827	0.813	0.747	0.587
Lbr04_LbrM.08.1130:mRNA-p1_|_transcript_LbrM.08.1130:mRNA_|_gene_LbrM.08.1130_|_organism_Leishmania_braziliensis_MHOM/BR/75/M2904_|_gene_product_amastin-like_surface_protein_putative_|_transcript_product_amastin-like_surface_protein_putative_|_location_LbrM.00_102_840867-850747:4006-4644(-)_|_pr	0.867	0.607	0.793	0.735	0.538	0.793	0.838	0.673	0.717	0.827	0.829	0.824	0.837	0.795	0.787	0.783	0.87	0.827	0.855	0.862	0.58	0.594	0.589	0.8	0.81	0.846	0.827	0.735	0.673	0.722	0.835	0.827	0.842	0.8	0.86	0.849	0.854	0.819	0.814	0.81	0.812	0.829	0.829	0.829	0.79	0.81	0.87	0.728	0.581
Lbr04_LbrM.08.1140:mRNA-p1_|_transcript_LbrM.08.1140:mRNA_|_gene_LbrM.08.1140_|_organism_Leishmania_braziliensis_MHOM/BR/75/M2904_|_gene_product_amastin-like_protein_|_transcript_product_amastin-like_protein_|_location_LbrM.00_102_840867-850747:8946-9575(-)_|_protein_length_209_|_sequence_SO_conti	0.872	0.64	0.811	0.761	0.503	0.793	0.772	0.62	0.729	0.822	0.778	0.794	0.826	0.783	0.805	0.8	0.844	0.815	0.892	0.887	0.536	0.547	0.545	0.82	0.827	0.855	0.828	0.73	0.655	0.773	0.79	0.859	0.856	0.788	0.848	0.819	0.871	0.795	0.844	0.822	0.8	0.835	0.78	0.812	0.802	0.834	0.838	0.785	0.596
Lbr04_LbrM.08.0990:mRNA-p1_|_transcript_LbrM.08.0990:mRNA_|_gene_LbrM.08.0990_|_organism_Leishmania_braziliensis_MHOM/BR/75/M2904_|_gene_product_amastin-like_protein_|_transcript_product_amastin-like_protein_|_location_LbrM.00_94_778679-783135:557-1120(+)_|_protein_length_187_|_sequence_SO_contig	0.854	0.571	0.768	0.675	0.411	0.76	0.744	0.548	0.693	0.805	0.824	0.808	0.822	0.753	0.738	0.796	0.848	0.752	0.885	0.876	0.5	0.476	0.535	0.789	0.866	0.847	0.799	0.718	0.589	0.688	0.824	0.844	0.841	0.784	0.833	0.831	0.853	0.777	0.869	0.762	0.784	0.773	0.745	0.775	0.759	0.872	0.842	0.725	0.476
Lbr04_LbrM.08.1010:mRNA-p1_|_transcript_LbrM.08.1010:mRNA_|_gene_LbrM.08.1010_|_organism_Leishmania_braziliensis_MHOM/BR/75/M2904_|_gene_product_Amastin_surface_glycoprotein_putative_|_transcript_product_Amastin_surface_glycoprotein_putative_|_location_LbrM.00_95_783235-801483:12057-12953(+)_|_p	0.898	0.869	0.912	0.859	0.82	0.875	0.862	0.851	0.839	0.876	0.519	0.892	0.852	0.869	0.859	0.884	0.883	0.866	0.886	0.929	0.845	0.832	0.869	0.873	0.832	0.928	0.876	0.842	0.84	0.89	0.485	0.907	0.927	0.903	0.852	0.872	0.882	0.887	0.853	0.87	0.855	0.872	0.843	0.885	0.917	0.838	0.895	0.902	0.84
Lbr04_LbrM.08.1030:mRNA-p1_|_transcript_LbrM.08.1030:mRNA_|_gene_LbrM.08.1030_|_organism_Leishmania_braziliensis_MHOM/BR/75/M2904_|_gene_product_amastin-like_protein_|_transcript_product_amastin-like_protein_|_location_LbrM.00_96_801583-808437:282-914(+)_|_protein_length_210_|_sequence_SO_contig_|	0.868	0.644	0.817	0.722	0.535	0.762	0.789	0.641	0.739	0.821	0.799	0.805	0.836	0.765	0.798	0.786	0.831	0.804	0.881	0.91	0.548	0.586	0.593	0.825	0.821	0.867	0.827	0.728	0.676	0.753	0.806	0.843	0.847	0.799	0.859	0.848	0.873	0.783	0.831	0.815	0.809	0.83	0.785	0.793	0.79	0.821	0.813	0.747	0.596
Lbr04_LbrM.08.1040:mRNA-p1_|_transcript_LbrM.08.1040:mRNA_|_gene_LbrM.08.1040_|_organism_Leishmania_braziliensis_MHOM/BR/75/M2904_|_gene_product_beta_tubulin_|_transcript_product_beta_tubulin_|_location_LbrM.00_96_801583-808437:4188-5444(+)_|_protein_length_418_|_sequence_SO_contig_|_SO_protein_co	0.855	0.661	0.883	0.733	0.535	0.796	0.852	0.636	0.745	0.875	0.809	0.869	0.882	0.771	0.81	0.811	0.827	0.801	0.891	0.907	0.56	0.586	0.593	0.862	0.827	0.907	0.86	0.728	0.671	0.764	0.821	0.851	0.877	0.879	0.889	0.825	0.854	0.794	0.847	0.826	0.806	0.834	0.844	0.812	0.877	0.827	0.81	0.758	0.587
Lbr04_LbrM.08.1050:mRNA-p1_|_transcript_LbrM.08.1050:mRNA_|_gene_LbrM.08.1050_|_organism_Leishmania_braziliensis_MHOM/BR/75/M2904_|_gene_product_amastin-like_protein_|_transcript_product_amastin-like_protein_|_location_LbrM.00_97_808537-814983:1554-2219(+)_|_protein_length_221_|_sequence_SO_contig	0.879	0.58	0.761	0.731	0.556	0.832	0.778	0.657	0.744	0.779	0.879	0.819	0.836	0.771	0.81	0.792	0.881	0.829	0.902	0.903	0.565	0.598	0.571	0.811	0.847	0.888	0.779	0.742	0.645	0.731	0.886	0.881	0.901	0.807	0.842	0.849	0.894	0.789	0.886	0.822	0.819	0.837	0.774	0.834	0.739	0.853	0.881	0.731	0.596
Lenr_LENLEM3045_020006900.1-p1_|_transcript_LENLEM3045_020006900.1_|_gene_LENLEM3045_020006900_|_organism_Leishmania_enriettii_strain_LEM3045_|_gene_product_amastin-like_protein_|_transcript_product_amastin-like_protein_|_location_LenLEM3045_02:78229-78753(-)_|_protein_length_174_|_sequence_SO_chr	0.89	0.548	0.778	0.698	0.488	0.763	0.8	0.667	0.669	0.779	0.804	0.837	0.82	0.78	0.774	0.756	0.804	0.797	0.85	0.865	0.535	0.53	0.594	0.801	0.811	0.847	0.786	0.693	0.679	0.692	0.791	0.849	0.871	0.825	0.814	0.855	0.883	0.78	0.83	0.793	0.756	0.794	0.8	0.796	0.778	0.799	0.823	0.717	0.486
Lenr_LENLEM3045_080012300.1-p1_|_transcript_LENLEM3045_080012300.1_|_gene_LENLEM3045_080012300_|_organism_Leishmania_enriettii_strain_LEM3045_|_gene_product_Amastin_surface_glycoprotein_putative_|_transcript_product_Amastin_surface_glycoprotein_putative_|_location_LenLEM3045_08:275474-276367(+)	0.885	0.838	0.87	0.86	0.825	0.896	0.865	0.822	0.844	0.891	0.434	0.894	0.87	0.898	0.846	0.875	0.892	0.846	0.91	0.919	0.806	0.788	0.855	0.87	0.859	0.924	0.891	0.828	0.822	0.878	0.487	0.888	0.918	0.904	0.886	0.837	0.879	0.904	0.862	0.851	0.851	0.853	0.847	0.914	0.912	0.871	0.88	0.884	0.802
Lenr_LENLEM3045_080012800.1-p1_|_transcript_LENLEM3045_080012800.1_|_gene_LENLEM3045_080012800_|_organism_Leishmania_enriettii_strain_LEM3045_|_gene_product_tuzin_putative_|_transcript_product_tuzin_putative_|_location_LenLEM3045_08:292743-294254(+)_|_protein_length_503_|_sequence_SO_chromosome	0.909	0.851	0.92	0.873	0.863	0.938	0.922	0.85	0.907	0.92	0.86	0.905	0.889	0.932	0.895	0.918	0.903	0.875	0.17	0.667	0.892	0.869	0.904	0.91	0.905	0.717	0.917	0.909	0.866	0.873	0.844	0.223	0.665	0.925	0.92	0.928	0.926	0.938	0.916	0.889	0.913	0.87	0.912	0.918	0.904	0.899	0.889	0.891	0.856
Lenr_LENLEM3045_100007900.1-p1_|_transcript_LENLEM3045_100007900.1_|_gene_LENLEM3045_100007900_|_organism_Leishmania_enriettii_strain_LEM3045_|_gene_product_Amastin_surface_glycoprotein_putative_|_transcript_product_Amastin_surface_glycoprotein_putative_|_location_LenLEM3045_10:93763-95280(+)_|	0.885	0.764	0.876	0.853	0.823	0.9	0.829	0.837	0.849	0.849	0.884	0.114	0.873	0.826	0.837	0.842	0.89	0.828	0.889	0.914	0.774	0.805	0.772	0.81	0.918	0.935	0.868	0.814	0.848	0.816	0.884	0.889	0.916	0.278	0.886	0.831	0.874	0.814	0.87	0.853	0.844	0.841	0.822	0.874	0.838	0.929	0.894	0.828	0.79
Lenr_LENLEM3045_100008000.1-p1_|_transcript_LENLEM3045_100008000.1_|_gene_LENLEM3045_100008000_|_organism_Leishmania_enriettii_strain_LEM3045_|_gene_product_Amastin_surface_glycoprotein_putative_|_transcript_product_Amastin_surface_glycoprotein_putative_|_location_LenLEM3045_10:97364-98620(+)_|	0.894	0.814	0.827	0.768	0.789	0.898	0.81	0.812	0.85	0.833	0.874	0.809	0.883	0.78	0.765	0.849	0.888	0.822	0.903	0.915	0.814	0.807	0.758	0.005	0.863	0.928	0.828	0.854	0.845	0.787	0.874	0.876	0.919	0.801	0.873	0.84	0.899	0.78	0.879	0.798	0.84	0.818	0.802	0.894	0.827	0.87	0.887	0.787	0.838
Lenr_LENLEM3045_140010000.1-p1_|_transcript_LENLEM3045_140010000.1_|_gene_LENLEM3045_140010000_|_organism_Leishmania_enriettii_strain_LEM3045_|_gene_product_hypothetical_protein_conserved_|_transcript_product_hypothetical_protein_conserved_|_location_LenLEM3045_14:161100-161927(-)_|_protein_leng	0.867	0.829	0.832	0.811	0.779	0.008	0.878	0.831	0.869	0.848	0.874	0.9	0.879	0.801	0.847	0.846	0.864	0.854	0.922	0.899	0.806	0.753	0.767	0.894	0.849	0.895	0.874	0.868	0.826	0.817	0.874	0.908	0.9	0.9	0.905	0.86	0.862	0.807	0.892	0.835	0.844	0.884	0.858	0.152	0.855	0.845	0.878	0.805	0.796
Lenr_LENLEM3045_140010100.1-p1_|_transcript_LENLEM3045_140010100.1_|_gene_LENLEM3045_140010100_|_organism_Leishmania_enriettii_strain_LEM3045_|_gene_product_hypothetical_protein_conserved_|_transcript_product_hypothetical_protein_conserved_|_location_LenLEM3045_14:165499-166347(-)_|_protein_leng	0.864	0.83	0.843	0.818	0.78	0.036	0.887	0.832	0.87	0.854	0.874	0.893	0.881	0.804	0.849	0.846	0.864	0.86	0.923	0.904	0.809	0.756	0.764	0.887	0.851	0.9	0.879	0.87	0.827	0.824	0.874	0.913	0.91	0.893	0.906	0.861	0.864	0.81	0.884	0.837	0.851	0.89	0.86	0.143	0.866	0.847	0.878	0.812	0.796
Lenr_LENLEM3045_150012800.1-p1_|_transcript_LENLEM3045_150012800.1_|_gene_LENLEM3045_150012800_|_organism_Leishmania_enriettii_strain_LEM3045_|_gene_product_Amastin_surface_glycoprotein_putative_|_transcript_product_Amastin_surface_glycoprotein_putative_|_location_LenLEM3045_15:293290-294621(+)	0.863	0.839	0.877	0.815	0.826	0.877	0.895	0.814	0.871	0.822	0.876	0.878	0	0.855	0.852	0.828	0.882	0.834	0.887	0.919	0.784	0.796	0.825	0.884	0.85	0.913	0.83	0.871	0.82	0.827	0.881	0.877	0.918	0.886	0.183	0.834	0.879	0.855	0.874	0.838	0.795	0.818	0.907	0.881	0.869	0.873	0.882	0.81	0.762
Lenr_LENLEM3045_150020800.1-p1_|_transcript_LENLEM3045_150020800.1_|_gene_LENLEM3045_150020800_|_organism_Leishmania_enriettii_strain_LEM3045_|_gene_product_Amastin_surface_glycoprotein_putative_|_transcript_product_Amastin_surface_glycoprotein_putative_|_location_LenLEM3045_15:549721-550290(-)	0.86	0.011	0.811	0.712	0.547	0.824	0.81	0.651	0.707	0.796	0.835	0.783	0.839	0.77	0.782	0.812	0.87	0.816	0.869	0.876	0.568	0.567	0.625	0.814	0.84	0.859	0.79	0.706	0.651	0.712	0.841	0.846	0.878	0.765	0.833	0.837	0.853	0.782	0.845	0.805	0.822	0.806	0.782	0.836	0.821	0.835	0.863	0.73	0.59
Lenr_LENLEM3045_160010500.1-p1_|_transcript_LENLEM3045_160010500.1_|_gene_LENLEM3045_160010500_|_organism_Leishmania_enriettii_strain_LEM3045_|_gene_product_hypothetical_protein_conserved_|_transcript_product_hypothetical_protein_conserved_|_location_LenLEM3045_16:184809-185486(-)_|_protein_leng	0.075	0.854	0.866	0.882	0.878	0.86	0.847	0.813	0.896	0.868	0.892	0.888	0.867	0.854	0.832	0.857	0.89	0.799	0.923	0.914	0.883	0.878	0.882	0.888	0.815	0.919	0.843	0.847	0.818	0.87	0.897	0.923	0.943	0.888	0.883	0.632	0.237	0.866	0.892	0.867	0.838	0.813	0.85	0.872	0.87	0.817	0.872	0.87	0.881
Lenr_LENLEM3045_240018100.1-p1_|_transcript_LENLEM3045_240018100.1_|_gene_LENLEM3045_240018100_|_organism_Leishmania_enriettii_strain_LEM3045_|_gene_product_amastin-like_surface_protein-like_protein_|_transcript_product_amastin-like_surface_protein-like_protein_|_location_LenLEM3045_24:434978-4355	0.867	0.77	0.794	0.669	0.741	0.794	0.784	0.783	0.804	0.758	0.876	0.828	0.855	0.006	0.79	0.777	0.84	0.803	0.924	0.913	0.818	0.791	0.766	0.776	0.818	0.913	0.739	0.805	0.807	0.687	0.876	0.924	0.898	0.816	0.873	0.827	0.849	0.086	0.854	0.791	0.745	0.825	0.793	0.796	0.779	0.824	0.84	0.656	0.732
Lenr_LENLEM3045_240018200.1-p1_|_transcript_LENLEM3045_240018200.1_|_gene_LENLEM3045_240018200_|_organism_Leishmania_enriettii_strain_LEM3045_|_gene_product_amastin-like_surface_protein-like_protein_|_transcript_product_amastin-like_surface_protein-like_protein_|_location_LenLEM3045_24:437930-4384	0.882	0.718	0.763	0	0.691	0.805	0.804	0.749	0.778	0.75	0.891	0.848	0.815	0.669	0.752	0.799	0.836	0.833	0.886	0.887	0.742	0.702	0.696	0.765	0.918	0.881	0.713	0.781	0.731	0.218	0.873	0.855	0.896	0.811	0.798	0.911	0.888	0.693	0.859	0.744	0.786	0.816	0.82	0.818	0.763	0.913	0.855	0.229	0.61
Lenr_LENLEM3045_240018300.1-p1_|_transcript_LENLEM3045_240018300.1_|_gene_LENLEM3045_240018300_|_organism_Leishmania_enriettii_strain_LEM3045_|_gene_product_amastin-like_surface_protein-like_protein_|_transcript_product_amastin-like_surface_protein-like_protein_|_location_LenLEM3045_24:442126-4426	0.861	0.77	0.794	0.669	0.741	0.794	0.784	0.783	0.804	0.758	0.876	0.828	0.855	0	0.79	0.777	0.84	0.803	0.924	0.913	0.818	0.791	0.766	0.776	0.818	0.913	0.739	0.805	0.807	0.687	0.876	0.924	0.898	0.816	0.873	0.827	0.849	0.08	0.854	0.791	0.745	0.825	0.793	0.796	0.779	0.824	0.84	0.656	0.732
Lenr_LENLEM3045_270011100.1-p1_|_transcript_LENLEM3045_270011100.1_|_gene_LENLEM3045_270011100_|_organism_Leishmania_enriettii_strain_LEM3045_|_gene_product_Amastin_surface_glycoprotein_putative_|_transcript_product_Amastin_surface_glycoprotein_putative_|_location_LenLEM3045_27:212974-213603(+)	0.838	0.848	0.879	0.92	0.848	0.859	0.859	0.821	0.833	0.854	0.839	0.913	0.872	0.809	0.798	0.838	0.844	0.848	0.913	0.898	0.828	0.824	0.846	0.865	0.05	0.892	0.867	0.804	0.833	0.901	0.845	0.912	0.896	0.913	0.878	0.84	0.844	0.809	0.848	0.802	0.853	0.849	0.876	0.866	0.866	0.174	0.838	0.901	0.835
Lenr_LENLEM3045_280017700.1-p1_|_transcript_LENLEM3045_280017700.1_|_gene_LENLEM3045_280017700_|_organism_Leishmania_enriettii_strain_LEM3045_|_gene_product_hypothetical_protein_conserved_|_transcript_product_hypothetical_protein_conserved_|_location_LenLEM3045_28:418740-419552(+)_|_protein_leng	0.904	0.842	0.877	0.834	0.827	0.865	0.891	0.845	0.877	0.89	0.897	0.866	0.891	0.839	0.848	0.876	0.879	0.89	0.921	0.941	0.881	0.877	0.83	0.88	0.876	0.927	0.862	0.917	0.851	0.853	0.891	0.927	0.929	0.874	0.907	0.83	0.91	0.845	0.53	0.841	0.861	0.879	0.889	0.874	0.885	0.871	0.85	0.804	0.851
Lenr_LENLEM3045_280017800.1-p1_|_transcript_LENLEM3045_280017800.1_|_gene_LENLEM3045_280017800_|_organism_Leishmania_enriettii_strain_LEM3045_|_gene_product_Amastin_surface_glycoprotein_putative_|_transcript_product_Amastin_surface_glycoprotein_putative_|_location_LenLEM3045_28:422558-424144(+)	0.87	0.817	0.893	0.799	0.783	0.869	0.029	0.812	0.84	0.875	0.874	0.848	0.897	0.778	0.843	0.805	0.855	0.847	0.915	0.897	0.782	0.788	0.77	0.812	0.84	0.911	0.838	0.784	0.817	0.805	0.874	0.9	0.896	0.85	0.877	0.871	0.881	0.772	0.908	0.812	0.816	0.859	0.362	0.873	0.879	0.84	0.863	0.84	0.771
Lenr_LENLEM3045_280021300.1-p1_|_transcript_LENLEM3045_280021300.1_|_gene_LENLEM3045_280021300_|_organism_Leishmania_enriettii_strain_LEM3045_|_gene_product_Amastin_surface_glycoprotein_putative_|_transcript_product_Amastin_surface_glycoprotein_putative_|_location_LenLEM3045_28:525834-526865(+)	0.874	0.79	0.833	0.75	0.828	0.854	0.874	0.816	0.854	0	0.907	0.851	0.822	0.758	0.791	0.826	0.813	0.854	0.915	0.911	0.792	0.814	0.765	0.828	0.844	0.921	0.336	0.828	0.834	0.738	0.92	0.89	0.924	0.866	0.83	0.864	0.881	0.783	0.9	0.79	0.811	0.861	0.874	0.846	0.819	0.833	0.846	0.719	0.777
Lenr_LENLEM3045_280021400.1-p1_|_transcript_LENLEM3045_280021400.1_|_gene_LENLEM3045_280021400_|_organism_Leishmania_enriettii_strain_LEM3045_|_gene_product_amastin-like_protein_|_transcript_product_amastin-like_protein_|_location_LenLEM3045_28:530557-532155(+)_|_protein_length_532_|_sequence_SO_c	0.868	0.786	0.6	0.755	0.778	0.818	0.9	0.804	0.831	0.803	0.89	0.874	0.863	0.796	0.75	0.783	0.835	0.881	0.899	0.88	0.804	0.752	0.771	0.813	0.878	0.895	0.787	0.828	0.816	0.761	0.89	0.881	0.917	0.87	0.863	0.858	0.867	0.796	0.876	0.776	0.784	0.882	0.887	0.814	0.634	0.864	0.861	0.748	0.781
Lenr_LENLEM3045_300014700.1-p1_|_transcript_LENLEM3045_300014700.1_|_gene_LENLEM3045_300014700_|_organism_Leishmania_enriettii_strain_LEM3045_|_gene_product_surface_protein_amastin_putative_|_transcript_product_surface_protein_amastin_putative_|_location_LenLEM3045_30:270952-271548(+)_|_protein	0.837	0.782	0.772	0.752	0.727	0.842	0.84	0.789	0.832	0.791	0.866	0.842	0.852	0.79	0	0.786	0.878	0.842	0.895	0.895	0.774	0.752	0.755	0.757	0.802	0.895	0.773	0.815	0.778	0.77	0.85	0.863	0.877	0.837	0.835	0.887	0.843	0.802	0.86	0.241	0.788	0.844	0.834	0.854	0.765	0.826	0.89	0.758	0.748
Lenr_LENLEM3045_300014800.1-p1_|_transcript_LENLEM3045_300014800.1_|_gene_LENLEM3045_300014800_|_organism_Leishmania_enriettii_strain_LEM3045_|_gene_product_amastin-like_surface_protein-like_protein_|_transcript_product_amastin-like_surface_protein-like_protein_|_location_LenLEM3045_30:274682-2753	0.862	0.807	0.78	0.791	0.774	0.854	0.818	0.822	0.783	0.838	0.879	0.837	0.812	0.766	0.797	0.116	0.853	0.848	0.919	0.9	0.765	0.78	0.764	0.835	0.84	0.905	0.826	0.758	0.805	0.785	0.874	0.909	0.897	0.826	0.827	0.869	0.867	0.76	0.86	0.789	0.287	0.832	0.809	0.872	0.766	0.865	0.864	0.804	0.7
Lenr_LENLEM3045_340014300.1-p1_|_transcript_LENLEM3045_340014300.1_|_gene_LENLEM3045_340014300_|_organism_Leishmania_enriettii_strain_LEM3045_|_gene_product_amastin-like_protein_|_transcript_product_amastin-like_protein_|_location_LenLEM3045_34:357588-358196(+)_|_protein_length_202_|_sequence_SO_c	0.818	0.645	0.814	0.749	0.547	0.831	0.811	0.01	0.755	0.816	0.825	0.843	0.816	0.785	0.788	0.817	0.871	0.802	0.872	0.878	0.614	0.614	0.582	0.818	0.82	0.873	0.81	0.736	0.147	0.743	0.842	0.839	0.88	0.822	0.839	0.833	0.811	0.798	0.842	0.821	0.814	0.805	0.811	0.832	0.801	0.832	0.865	0.76	0.581
Lenr_LENLEM3045_340014400.1-p1_|_transcript_LENLEM3045_340014400.1_|_gene_LENLEM3045_340014400_|_organism_Leishmania_enriettii_strain_LEM3045_|_gene_product_amastin-like_protein_|_transcript_product_amastin-like_protein_|_location_LenLEM3045_34:363569-364150(+)_|_protein_length_193_|_sequence_SO_c	0.879	0.699	0.814	0.781	0.675	0.874	0.814	0.75	0.082	0.847	0.825	0.834	0.877	0.805	0.827	0.785	0.86	0.788	0.893	0.906	0.675	0.712	0.706	0.834	0.834	0.906	0.854	0.289	0.773	0.794	0.819	0.903	0.897	0.834	0.865	0.849	0.896	0.799	0.863	0.821	0.788	0.82	0.855	0.87	0.776	0.852	0.86	0.781	0.639
Lenr_LENLEM3045_360051100.1-p1_|_transcript_LENLEM3045_360051100.1_|_gene_LENLEM3045_360051100_|_organism_Leishmania_enriettii_strain_LEM3045_|_gene_product_Amastin_surface_glycoprotein_putative_|_transcript_product_Amastin_surface_glycoprotein_putative_|_location_LenLEM3045_36:1526610-1527320(+	0.895	0.877	0.851	0.832	0.833	0.854	0.856	0.884	0.876	0.833	0.86	0.886	0.882	0.828	0.885	0.841	0.092	0.802	0.905	0.898	0.843	0.845	0.867	0.894	0.817	0.912	0.816	0.83	0.884	0.82	0.865	0.918	0.912	0.89	0.858	0.852	0.897	0.828	0.838	0.876	0.835	0.81	0.88	0.854	0.851	0.819	0.247	0.845	0.822
Lenr_LENLEM3045_360051200.1-p1_|_transcript_LENLEM3045_360051200.1_|_gene_LENLEM3045_360051200_|_organism_Leishmania_enriettii_strain_LEM3045_|_gene_product_Amastin_surface_glycoprotein_putative_|_transcript_product_Amastin_surface_glycoprotein_putative_|_location_LenLEM3045_36:1529711-1530310(+	0.829	0.82	0.892	0.856	0.835	0.867	0.872	0.816	0.823	0.877	0.84	0.807	0.849	0.819	0.832	0.857	0.805	0.148	0.895	0.886	0.854	0.835	0.811	0.815	0.834	0.908	0.871	0.85	0.833	0.856	0.834	0.878	0.91	0.791	0.872	0.811	0.84	0.813	0.845	0.862	0.81	0.243	0.88	0.869	0.879	0.848	0.811	0.85	0.802
Lenr_LENLEM3045_000036000.1-p1_|_transcript_LENLEM3045_000036000.1_|_gene_LENLEM3045_000036000_|_organism_Leishmania_enriettii_strain_LEM3045_|_gene_product_amastin-like_protein_|_transcript_product_amastin-like_protein_|_location_LENLEM3045_SCAF000423:753-1319(-)_|_protein_length_188_|_sequence_S	0.895	0.653	0.78	0.719	0.538	0.766	0.744	0.568	0.681	0.792	0.841	0.784	0.805	0.795	0.756	0.772	0.861	0.826	0.902	0.887	0.55	0.627	0.275	0.752	0.86	0.876	0.786	0.677	0.586	0.706	0.841	0.89	0.876	0.754	0.787	0.819	0.871	0.807	0.815	0.78	0.784	0.828	0.758	0.799	0.772	0.854	0.854	0.775	0.59
LmajF_LmjF.08.0640:mRNA-p1_|_transcript_LmjF.08.0640:mRNA_|_gene_LmjF.08.0640_|_organism_Leishmania_major_strain_Friedlin_|_gene_product_Amastin_surface_glycoprotein_putative_|_transcript_product_Amastin_surface_glycoprotein_putative_|_location_LmjF.08:266775-267674(+)_|_protein_length_299_|_seq	0.87	0.874	0.91	0.833	0.838	0.896	0.884	0.874	0.836	0.913	0.564	0.881	0.877	0.877	0.856	0.85	0.871	0.837	0.909	0.929	0.82	0.838	0.855	0.843	0.822	0.924	0.907	0.854	0.869	0.851	0.557	0.901	0.906	0.87	0.866	0.881	0.885	0.871	0.86	0.871	0.844	0.855	0.876	0.902	0.915	0.828	0.882	0.893	0.804
LmajF_LmjF.08.0670:mRNA-p1_|_transcript_LmjF.08.0670:mRNA_|_gene_LmjF.08.0670_|_organism_Leishmania_major_strain_Friedlin_|_gene_product_amastin-like_protein_|_transcript_product_amastin-like_protein_|_location_LmjF.08:286603-287217(+)_|_protein_length_204_|_sequence_SO_chromosome_|_SO_protein_cod	0.871	0.579	0.787	0.693	0.485	0.812	0.792	0.632	0.719	0.828	0.824	0.783	0.827	0.789	0.794	0.801	0.82	0.804	0.847	0.88	0.548	0.535	0.587	0.814	0.853	0.875	0.815	0.71	0.667	0.724	0.801	0.863	0.849	0.783	0.827	0.85	0.881	0.801	0.839	0.793	0.807	0.8	0.8	0.825	0.784	0.854	0.845	0.73	0.552
LmajF_LmjF.08.0680:mRNA-p1_|_transcript_LmjF.08.0680:mRNA_|_gene_LmjF.08.0680_|_organism_Leishmania_major_strain_Friedlin_|_gene_product_amastin-like_protein_|_transcript_product_amastin-like_protein_|_location_LmjF.08:292482-293096(+)_|_protein_length_204_|_sequence_SO_chromosome_|_SO_protein_cod	0.876	0.579	0.787	0.693	0.485	0.812	0.792	0.632	0.719	0.834	0.824	0.783	0.827	0.789	0.794	0.801	0.826	0.804	0.847	0.88	0.554	0.541	0.587	0.814	0.859	0.875	0.822	0.71	0.667	0.724	0.801	0.863	0.849	0.783	0.827	0.856	0.887	0.801	0.839	0.799	0.807	0.8	0.8	0.825	0.784	0.86	0.851	0.73	0.552
LmajF_LmjF.08.0690:mRNA-p1_|_transcript_LmjF.08.0690:mRNA_|_gene_LmjF.08.0690_|_organism_Leishmania_major_strain_Friedlin_|_gene_product_amastin-like_protein_|_transcript_product_amastin-like_protein_|_location_LmjF.08:298369-298983(+)_|_protein_length_204_|_sequence_SO_chromosome_|_SO_protein_cod	0.871	0.579	0.787	0.693	0.485	0.812	0.792	0.632	0.719	0.828	0.824	0.783	0.827	0.789	0.794	0.801	0.82	0.804	0.847	0.88	0.548	0.535	0.587	0.814	0.853	0.875	0.815	0.71	0.667	0.724	0.801	0.863	0.849	0.783	0.827	0.85	0.881	0.801	0.839	0.793	0.807	0.8	0.8	0.825	0.784	0.854	0.845	0.73	0.552
LmajF_LmjF.08.0700:mRNA-p1_|_transcript_LmjF.08.0700:mRNA_|_gene_LmjF.08.0700_|_organism_Leishmania_major_strain_Friedlin_|_gene_product_amastin-like_protein_|_transcript_product_amastin-like_protein_|_location_LmjF.08:304253-304852(+)_|_protein_length_199_|_sequence_SO_chromosome_|_SO_protein_cod	0.864	0.567	0.787	0.693	0.48	0.818	0.792	0.626	0.719	0.822	0.823	0.783	0.821	0.789	0.782	0.811	0.82	0.804	0.845	0.885	0.542	0.524	0.593	0.807	0.84	0.874	0.809	0.716	0.655	0.718	0.794	0.856	0.853	0.777	0.821	0.85	0.88	0.801	0.833	0.787	0.801	0.8	0.8	0.83	0.778	0.841	0.845	0.73	0.571
LmajF_LmjF.08.0710:mRNA-p1_|_transcript_LmjF.08.0710:mRNA_|_gene_LmjF.08.0710_|_organism_Leishmania_major_strain_Friedlin_|_gene_product_amastin-like_protein_|_transcript_product_amastin-like_protein_|_location_LmjF.08:310119-310733(+)_|_protein_length_204_|_sequence_SO_chromosome_|_SO_protein_cod	0.871	0.579	0.787	0.693	0.485	0.812	0.792	0.632	0.719	0.828	0.824	0.783	0.827	0.789	0.794	0.801	0.82	0.804	0.847	0.88	0.548	0.535	0.587	0.814	0.853	0.875	0.815	0.71	0.667	0.724	0.801	0.863	0.849	0.783	0.827	0.85	0.881	0.801	0.839	0.793	0.807	0.8	0.8	0.825	0.784	0.854	0.845	0.73	0.552
LmajF_LmjF.08.0720:mRNA-p1_|_transcript_LmjF.08.0720:mRNA_|_gene_LmjF.08.0720_|_organism_Leishmania_major_strain_Friedlin_|_gene_product_amastin-like_protein_|_transcript_product_amastin-like_protein_|_location_LmjF.08:316001-316600(+)_|_protein_length_199_|_sequence_SO_chromosome_|_SO_protein_cod	0.864	0.567	0.787	0.693	0.48	0.818	0.792	0.626	0.719	0.822	0.823	0.783	0.821	0.789	0.782	0.811	0.82	0.804	0.845	0.885	0.542	0.524	0.593	0.807	0.84	0.874	0.809	0.716	0.655	0.718	0.794	0.856	0.853	0.777	0.821	0.85	0.88	0.801	0.833	0.787	0.801	0.8	0.8	0.83	0.778	0.841	0.845	0.73	0.571
LmajF_LmjF.08.0730:mRNA-p1_|_transcript_LmjF.08.0730:mRNA_|_gene_LmjF.08.0730_|_organism_Leishmania_major_strain_Friedlin_|_gene_product_amastin-like_protein_|_transcript_product_amastin-like_protein_|_location_LmjF.08:321867-322481(+)_|_protein_length_204_|_sequence_SO_chromosome_|_SO_protein_cod	0.871	0.579	0.787	0.693	0.485	0.812	0.792	0.632	0.719	0.828	0.824	0.783	0.827	0.789	0.794	0.801	0.82	0.804	0.847	0.88	0.548	0.535	0.587	0.814	0.853	0.875	0.815	0.71	0.667	0.724	0.801	0.863	0.849	0.783	0.827	0.85	0.881	0.801	0.839	0.793	0.807	0.8	0.8	0.825	0.784	0.854	0.845	0.73	0.552
LmajF_LmjF.08.0740:mRNA-p1_|_transcript_LmjF.08.0740:mRNA_|_gene_LmjF.08.0740_|_organism_Leishmania_major_strain_Friedlin_|_gene_product_amastin-like_protein_|_transcript_product_amastin-like_protein_|_location_LmjF.08:327755-328354(+)_|_protein_length_199_|_sequence_SO_chromosome_|_SO_protein_cod	0.858	0.573	0.78	0.699	0.485	0.812	0.786	0.626	0.725	0.815	0.817	0.777	0.821	0.789	0.782	0.806	0.826	0.798	0.845	0.885	0.554	0.524	0.593	0.807	0.84	0.874	0.803	0.728	0.655	0.73	0.8	0.856	0.853	0.771	0.827	0.844	0.874	0.801	0.827	0.787	0.795	0.794	0.8	0.825	0.772	0.841	0.851	0.73	0.562
LmajF_LmjF.08.0750:mRNA-p1_|_transcript_LmjF.08.0750:mRNA_|_gene_LmjF.08.0750_|_organism_Leishmania_major_strain_Friedlin_|_gene_product_amastin-like_protein_|_transcript_product_amastin-like_protein_|_location_LmjF.08:333620-334234(+)_|_protein_length_204_|_sequence_SO_chromosome_|_SO_protein_cod	0.871	0.579	0.787	0.693	0.485	0.812	0.792	0.632	0.719	0.828	0.824	0.783	0.827	0.789	0.794	0.801	0.82	0.804	0.847	0.88	0.548	0.535	0.587	0.814	0.853	0.875	0.815	0.71	0.667	0.724	0.801	0.863	0.849	0.783	0.827	0.85	0.881	0.801	0.839	0.793	0.807	0.8	0.8	0.825	0.784	0.854	0.845	0.73	0.552
LmajF_LmjF.08.0760:mRNA-p1_|_transcript_LmjF.08.0760:mRNA_|_gene_LmjF.08.0760_|_organism_Leishmania_major_strain_Friedlin_|_gene_product_amastin-like_protein_|_transcript_product_amastin-like_protein_|_location_LmjF.08:339496-340095(+)_|_protein_length_199_|_sequence_SO_chromosome_|_SO_protein_cod	0.864	0.567	0.787	0.693	0.48	0.812	0.792	0.626	0.719	0.822	0.823	0.783	0.821	0.789	0.782	0.806	0.82	0.804	0.845	0.885	0.548	0.518	0.593	0.807	0.847	0.874	0.809	0.716	0.655	0.718	0.8	0.856	0.853	0.777	0.821	0.85	0.88	0.801	0.833	0.787	0.801	0.8	0.794	0.825	0.778	0.848	0.845	0.73	0.571
LmajF_LmjF.08.0770:mRNA-p1_|_transcript_LmjF.08.0770:mRNA_|_gene_LmjF.08.0770_|_organism_Leishmania_major_strain_Friedlin_|_gene_product_amastin-like_protein_|_transcript_product_amastin-like_protein_|_location_LmjF.08:345364-345963(+)_|_protein_length_199_|_sequence_SO_chromosome_|_SO_protein_cod	0.864	0.567	0.787	0.693	0.48	0.812	0.792	0.626	0.719	0.822	0.823	0.783	0.821	0.789	0.782	0.811	0.82	0.804	0.845	0.885	0.548	0.518	0.593	0.807	0.847	0.874	0.809	0.716	0.655	0.718	0.8	0.856	0.853	0.777	0.821	0.85	0.88	0.801	0.833	0.787	0.801	0.8	0.794	0.825	0.778	0.848	0.845	0.73	0.571
LmajF_LmjF.08.0780:mRNA-p1_|_transcript_LmjF.08.0780:mRNA_|_gene_LmjF.08.0780_|_organism_Leishmania_major_strain_Friedlin_|_gene_product_tuzin_putative_|_transcript_product_tuzin_putative_|_location_LmjF.08:353309-355123(+)_|_protein_length_604_|_sequence_SO_chromosome_|_SO_protein_coding_|_is_p	0.93	0.864	0.927	0.887	0.859	0.932	0.899	0.856	0.919	0.916	0.888	0.886	0.906	0.925	0.89	0.924	0.916	0.886	0.312	0.637	0.876	0.865	0.899	0.904	0.887	0.672	0.906	0.928	0.866	0.893	0.889	0.249	0.643	0.898	0.925	0.938	0.934	0.925	0.914	0.895	0.925	0.886	0.903	0.909	0.917	0.877	0.892	0.911	0.857
LmajF_LmjF.08.0790:mRNA-p1_|_transcript_LmjF.08.0790:mRNA_|_gene_LmjF.08.0790_|_organism_Leishmania_major_strain_Friedlin_|_gene_product_tuzin_putative_|_transcript_product_tuzin_putative_|_location_LmjF.08:356201-358336(+)_|_protein_length_711_|_sequence_SO_chromosome_|_SO_protein_coding_|_is_p	0.933	0.872	0.899	0.883	0.848	0.898	0.903	0.875	0.878	0.929	0.886	0.908	0.915	0.868	0.866	0.859	0.907	0.878	0.617	0.64	0.847	0.855	0.883	0.893	0.858	0.681	0.919	0.885	0.886	0.877	0.881	0.581	0.258	0.908	0.926	0.936	0.926	0.868	0.912	0.877	0.878	0.9	0.89	0.903	0.881	0.858	0.892	0.896	0.85
LmajF_LmjF.08.0800:mRNA-p1_|_transcript_LmjF.08.0800:mRNA_|_gene_LmjF.08.0800_|_organism_Leishmania_major_strain_Friedlin_|_gene_product_amastin-like_protein_|_transcript_product_amastin-like_protein_|_location_LmjF.08:361647-362228(+)_|_protein_length_193_|_sequence_SO_chromosome_|_SO_protein_cod	0.837	0.603	0.768	0.724	0.401	0.794	0.744	0.529	0.695	0.79	0.807	0.813	0.829	0.765	0.739	0.76	0.832	0.834	0.876	0.865	0.503	0.538	0.488	0.801	0.834	0.848	0.79	0.712	0.547	0.736	0.813	0.864	0.861	0.771	0.846	0.814	0.813	0.777	0.827	0.774	0.759	0.836	0.752	0.795	0.759	0.829	0.839	0.742	0.457
LmajF_LmjF.08.0810:mRNA-p1_|_transcript_LmjF.08.0810:mRNA_|_gene_LmjF.08.0810_|_organism_Leishmania_major_strain_Friedlin_|_gene_product_amastin-like_protein_|_transcript_product_amastin-like_protein_|_location_LmjF.08:366464-367027(+)_|_protein_length_187_|_sequence_SO_chromosome_|_SO_protein_cod	0.865	0.583	0.793	0.713	0.402	0.801	0.768	0.497	0.693	0.805	0.822	0.79	0.792	0.758	0.744	0.771	0.829	0.826	0.855	0.881	0.515	0.515	0.538	0.801	0.835	0.858	0.799	0.72	0.497	0.725	0.822	0.86	0.864	0.766	0.815	0.8	0.84	0.77	0.804	0.768	0.747	0.84	0.776	0.815	0.778	0.841	0.835	0.731	0.438
LmajF_LmjF.08.0820:mRNA-p1_|_transcript_LmjF.08.0820:mRNA_|_gene_LmjF.08.0820_|_organism_Leishmania_major_strain_Friedlin_|_gene_product_amastin-like_protein_|_transcript_product_amastin-like_protein_|_location_LmjF.08:371281-371862(+)_|_protein_length_193_|_sequence_SO_chromosome_|_SO_protein_cod	0.86	0.585	0.762	0.713	0.391	0.778	0.75	0.521	0.711	0.792	0.813	0.802	0.823	0.766	0.75	0.75	0.835	0.845	0.874	0.871	0.497	0.503	0.462	0.789	0.823	0.86	0.792	0.72	0.538	0.719	0.825	0.862	0.865	0.778	0.84	0.832	0.836	0.778	0.839	0.768	0.756	0.84	0.758	0.787	0.753	0.823	0.842	0.731	0.457
LmajF_LmjF.08.0830:mRNA-p1_|_transcript_LmjF.08.0830:mRNA_|_gene_LmjF.08.0830_|_organism_Leishmania_major_strain_Friedlin_|_gene_product_amastin-like_protein_|_transcript_product_amastin-like_protein_|_location_LmjF.08:376101-376628(+)_|_protein_length_175_|_sequence_SO_chromosome_|_SO_protein_cod	0.86	0.593	0.747	0.728	0.424	0.791	0.758	0.547	0.707	0.809	0.804	0.794	0.79	0.759	0.733	0.73	0.832	0.844	0.876	0.871	0.491	0.538	0.524	0.795	0.828	0.847	0.809	0.724	0.558	0.741	0.81	0.863	0.83	0.752	0.808	0.818	0.828	0.759	0.806	0.756	0.747	0.846	0.77	0.793	0.741	0.829	0.839	0.747	0.457
LmajF_LmjF.08.0840:mRNA-p1_|_transcript_LmjF.08.0840:mRNA_|_gene_LmjF.08.0840_|_organism_Leishmania_major_strain_Friedlin_|_gene_product_amastin-like_protein_|_transcript_product_amastin-like_protein_|_location_LmjF.08:380916-381497(+)_|_protein_length_193_|_sequence_SO_chromosome_|_SO_protein_cod	0.837	0.603	0.768	0.724	0.401	0.794	0.744	0.529	0.695	0.79	0.807	0.813	0.829	0.765	0.739	0.76	0.832	0.834	0.876	0.865	0.503	0.538	0.488	0.801	0.834	0.848	0.79	0.712	0.547	0.736	0.813	0.864	0.861	0.771	0.846	0.814	0.813	0.777	0.827	0.774	0.759	0.836	0.752	0.795	0.759	0.829	0.839	0.742	0.457
LmajF_LmjF.08.0850:mRNA-p1_|_transcript_LmjF.08.0850:mRNA_|_gene_LmjF.08.0850_|_organism_Leishmania_major_strain_Friedlin_|_gene_product_amastin-like_protein_|_transcript_product_amastin-like_protein_|_location_LmjF.08:385732-386259(+)_|_protein_length_175_|_sequence_SO_chromosome_|_SO_protein_cod	0.872	0.587	0.772	0.716	0.442	0.798	0.758	0.535	0.683	0.803	0.816	0.776	0.784	0.747	0.739	0.742	0.839	0.831	0.864	0.876	0.491	0.532	0.518	0.795	0.822	0.853	0.803	0.736	0.558	0.722	0.816	0.857	0.836	0.739	0.808	0.811	0.84	0.741	0.806	0.756	0.747	0.833	0.77	0.805	0.759	0.823	0.839	0.735	0.438
LmajF_LmjF.10.0220:mRNA-p1_|_transcript_LmjF.10.0220:mRNA_|_gene_LmjF.10.0220_|_organism_Leishmania_major_strain_Friedlin_|_gene_product_Amastin_surface_glycoprotein_putative_|_transcript_product_Amastin_surface_glycoprotein_putative_|_location_LmjF.10:102781-104253(+)_|_protein_length_490_|_seq	0.875	0.795	0.881	0.829	0.806	0.896	0.826	0.816	0.826	0.854	0.867	0.276	0.892	0.81	0.805	0.804	0.885	0.824	0.913	0.908	0.789	0.819	0.77	0.813	0.891	0.918	0.871	0.806	0.811	0.817	0.878	0.912	0.923	0.263	0.892	0.828	0.887	0.791	0.851	0.817	0.83	0.842	0.81	0.875	0.859	0.918	0.884	0.811	0.755
LmajF_LmjF.10.0230:mRNA-p1_|_transcript_LmjF.10.0230:mRNA_|_gene_LmjF.10.0230_|_organism_Leishmania_major_strain_Friedlin_|_gene_product_Amastin_surface_glycoprotein_putative_|_transcript_product_Amastin_surface_glycoprotein_putative_|_location_LmjF.10:107894-109150(+)_|_protein_length_418_|_seq	0.905	0.851	0.841	0.777	0.789	0.9	0.822	0.84	0.85	0.86	0.892	0.839	0.877	0.83	0.789	0.862	0.898	0.85	0.897	0.933	0.832	0.82	0.788	0.295	0.895	0.938	0.856	0.864	0.851	0.801	0.876	0.88	0.938	0.844	0.862	0.871	0.917	0.83	0.883	0.815	0.869	0.857	0.815	0.905	0.846	0.889	0.901	0.801	0.818
LmajF_LmjF.14.0480:mRNA-p1_|_transcript_LmjF.14.0480:mRNA_|_gene_LmjF.14.0480_|_organism_Leishmania_major_strain_Friedlin_|_gene_product_hypothetical_protein_unknown_function_|_transcript_product_hypothetical_protein_unknown_function_|_location_LmjF.14:166987-167814(-)_|_protein_length_275_|_seq	0.863	0.829	0.832	0.793	0.767	0.228	0.878	0.843	0.869	0.859	0.879	0.888	0.875	0.807	0.842	0.841	0.88	0.871	0.919	0.919	0.813	0.759	0.767	0.904	0.86	0.91	0.869	0.868	0.831	0.787	0.874	0.912	0.92	0.88	0.892	0.878	0.857	0.807	0.882	0.824	0.85	0.89	0.841	0.248	0.845	0.867	0.895	0.787	0.796
LmajF_LmjF.14.0490:mRNA-p1_|_transcript_LmjF.14.0490:mRNA_|_gene_LmjF.14.0490_|_organism_Leishmania_major_strain_Friedlin_|_gene_product_Amastin_surface_glycoprotein_putative_|_transcript_product_Amastin_surface_glycoprotein_putative_|_location_LmjF.14:172554-173384(-)_|_protein_length_276_|_seq	0.865	0.838	0.839	0.8	0.777	0.241	0.887	0.848	0.876	0.86	0.893	0.898	0.877	0.819	0.858	0.845	0.885	0.876	0.918	0.916	0.825	0.771	0.777	0.904	0.86	0.907	0.87	0.876	0.837	0.794	0.888	0.912	0.917	0.886	0.894	0.886	0.853	0.819	0.886	0.837	0.853	0.895	0.851	0.249	0.852	0.871	0.9	0.794	0.806
LmajF_LmjF.16.0470:mRNA-p1_|_transcript_LmjF.16.0470:mRNA_|_gene_LmjF.16.0470_|_organism_Leishmania_major_strain_Friedlin_|_gene_product_hypothetical_protein_conserved_|_transcript_product_hypothetical_protein_conserved_|_location_LmjF.16:166354-166908(-)_|_protein_length_184_|_sequence_SO_chrom	0.697	0.857	0.867	0.869	0.832	0.858	0.832	0.829	0.876	0.849	0.867	0.834	0.904	0.85	0.847	0.846	0.854	0.855	0.901	0.902	0.835	0.844	0.81	0.854	0.82	0.897	0.855	0.876	0.847	0.875	0.867	0.889	0.906	0.84	0.91	0.719	0.683	0.843	0.836	0.882	0.842	0.839	0.827	0.871	0.873	0.81	0.829	0.856	0.892
LmajF_LmjF.16.0490:mRNA-p1_|_transcript_LmjF.16.0490:mRNA_|_gene_LmjF.16.0490_|_organism_Leishmania_major_strain_Friedlin_|_gene_product_hypothetical_protein_conserved_|_transcript_product_hypothetical_protein_conserved_|_location_LmjF.16:175958-176557(-)_|_protein_length_199_|_sequence_SO_chrom	0.638	0.868	0.858	0.925	0.875	0.865	0.853	0.832	0.88	0.866	0.864	0.831	0.823	0.853	0.905	0.855	0.87	0.838	0.938	0.916	0.844	0.838	0.843	0.849	0.825	0.927	0.873	0.845	0.844	0.925	0.886	0.921	0.93	0.831	0.845	0.342	0.654	0.859	0.826	0.893	0.838	0.846	0.845	0.86	0.863	0.815	0.864	0.912	0.876
LmajF_LmjF.24.1250:mRNA-p1_|_transcript_LmjF.24.1250:mRNA_|_gene_LmjF.24.1250_|_organism_Leishmania_major_strain_Friedlin_|_gene_product_amastin-like_surface_protein-like_protein_|_transcript_product_amastin-like_surface_protein-like_protein_|_location_LmjF.24:444065-444625(+)_|_protein_length_186	0.861	0.77	0.794	0.693	0.734	0.788	0.79	0.776	0.81	0.764	0.882	0.84	0.896	0.126	0.796	0.777	0.853	0.803	0.929	0.908	0.792	0.778	0.753	0.794	0.805	0.908	0.771	0.799	0.795	0.706	0.888	0.924	0.904	0.828	0.902	0.84	0.849	0.149	0.866	0.791	0.752	0.825	0.805	0.784	0.773	0.824	0.84	0.669	0.742
LmajF_LmjF.24.1260:mRNA-p1_|_transcript_LmjF.24.1260:mRNA_|_gene_LmjF.24.1260_|_organism_Leishmania_major_strain_Friedlin_|_gene_product_amastin-like_surface_protein-like_protein_|_transcript_product_amastin-like_surface_protein-like_protein_|_location_LmjF.24:447233-447751(+)_|_protein_length_172	0.867	0.731	0.723	0.524	0.698	0.8	0.813	0.675	0.804	0.696	0.89	0.802	0.813	0.65	0.724	0.811	0.833	0.777	0.884	0.884	0.737	0.715	0.677	0.799	0.898	0.89	0.696	0.795	0.687	0.506	0.871	0.871	0.894	0.784	0.831	0.881	0.886	0.669	0.821	0.735	0.797	0.792	0.812	0.795	0.73	0.912	0.846	0.506	0.649
LmajF_LmjF.24.1270:mRNA-p1_|_transcript_LmjF.24.1270:mRNA_|_gene_LmjF.24.1270_|_organism_Leishmania_major_strain_Friedlin_|_gene_product_amastin-like_surface_protein-like_protein_|_transcript_product_amastin-like_surface_protein-like_protein_|_location_LmjF.24:449655-450179(+)_|_protein_length_174	0.87	0.706	0.719	0.324	0.704	0.799	0.821	0.754	0.809	0.7	0.909	0.793	0.815	0.656	0.764	0.805	0.818	0.827	0.874	0.875	0.723	0.72	0.741	0.783	0.905	0.881	0.669	0.8	0.743	0.347	0.909	0.867	0.902	0.774	0.815	0.88	0.87	0.681	0.834	0.774	0.792	0.816	0.82	0.794	0.744	0.913	0.849	0.288	0.65
LmajF_LmjF.24.1280:mRNA-p1_|_transcript_LmjF.24.1280:mRNA_|_gene_LmjF.24.1280_|_organism_Leishmania_major_strain_Friedlin_|_gene_product_amastin-like_surface_protein-like_protein_|_transcript_product_amastin-like_surface_protein-like_protein_|_location_LmjF.24:454236-454796(+)_|_protein_length_186	0.861	0.776	0.788	0.699	0.741	0.794	0.79	0.783	0.816	0.764	0.876	0.84	0.896	0.12	0.796	0.777	0.846	0.803	0.929	0.913	0.805	0.785	0.759	0.794	0.805	0.913	0.771	0.805	0.801	0.712	0.882	0.924	0.904	0.828	0.902	0.833	0.843	0.143	0.866	0.791	0.752	0.825	0.805	0.79	0.767	0.824	0.846	0.675	0.763
LmajF_LmjF.27.0540:mRNA-p1_|_transcript_LmjF.27.0540:mRNA_|_gene_LmjF.27.0540_|_organism_Leishmania_major_strain_Friedlin_|_gene_product_Amastin_surface_glycoprotein_putative_|_transcript_product_Amastin_surface_glycoprotein_putative_|_location_LmjF.27:218896-219525(+)_|_protein_length_209_|_seq	0.792	0.828	0.872	0.888	0.853	0.878	0.894	0.861	0.843	0.877	0.838	0.913	0.86	0.836	0.843	0.835	0.827	0.805	0.885	0.911	0.84	0.834	0.87	0.87	0.37	0.911	0.877	0.839	0.867	0.875	0.832	0.879	0.926	0.924	0.876	0.859	0.792	0.83	0.886	0.839	0.86	0.801	0.894	0.891	0.853	0.366	0.821	0.875	0.832
LmajF_LmjF.28.1120:mRNA-p1_|_transcript_LmjF.28.1120:mRNA_|_gene_LmjF.28.1120_|_organism_Leishmania_major_strain_Friedlin_|_gene_product_hypothetical_protein_conserved_|_transcript_product_hypothetical_protein_conserved_|_location_LmjF.28:417491-418255(+)_|_protein_length_254_|_sequence_SO_chrom	0.858	0.845	0.885	0.853	0.824	0.855	0.881	0.799	0.849	0.882	0.853	0.893	0.902	0.86	0.822	0.879	0.864	0.845	0.907	0.903	0.855	0.83	0.799	0.858	0.853	0.887	0.865	0.838	0.817	0.871	0.853	0.889	0.909	0.876	0.886	0.836	0.863	0.872	0.606	0.84	0.879	0.834	0.879	0.869	0.889	0.836	0.869	0.847	0.842
LmajF_LmjF.28.1130:mRNA-p1_|_transcript_LmjF.28.1130:mRNA_|_gene_LmjF.28.1130_|_organism_Leishmania_major_strain_Friedlin_|_gene_product_Amastin_surface_glycoprotein_putative_|_transcript_product_Amastin_surface_glycoprotein_putative_|_location_LmjF.28:421382-422941(+)_|_protein_length_519_|_seq	0.868	0.825	0.863	0.833	0.812	0.863	0.365	0.815	0.863	0.863	0.862	0.832	0.889	0.794	0.813	0.82	0.883	0.833	0.908	0.913	0.793	0.805	0.774	0.83	0.876	0.922	0.863	0.808	0.826	0.798	0.867	0.885	0.9	0.834	0.871	0.874	0.891	0.8	0.899	0.8	0.831	0.835	0.351	0.867	0.876	0.876	0.887	0.833	0.798
LmajF_LmjF.28.1390:mRNA-p1_|_transcript_LmjF.28.1390:mRNA_|_gene_LmjF.28.1390_|_organism_Leishmania_major_strain_Friedlin_|_gene_product_Amastin_surface_glycoprotein_putative_|_transcript_product_Amastin_surface_glycoprotein_putative_|_location_LmjF.28:515145-516173(+)_|_protein_length_342_|_seq	0.831	0.791	0.809	0.733	0.81	0.866	0.842	0.793	0.849	0.544	0.888	0.886	0.872	0.755	0.782	0.795	0.795	0.848	0.898	0.912	0.788	0.816	0.774	0.829	0.827	0.912	0.5	0.824	0.811	0.727	0.9	0.878	0.911	0.89	0.864	0.836	0.844	0.767	0.909	0.793	0.795	0.835	0.871	0.843	0.816	0.848	0.828	0.727	0.745
LmajF_LmjF.28.1400:mRNA-p1_|_transcript_LmjF.28.1400:mRNA_|_gene_LmjF.28.1400_|_organism_Leishmania_major_strain_Friedlin_|_gene_product_amastin-like_protein_|_transcript_product_amastin-like_protein_|_location_LmjF.28:519608-521230(+)_|_protein_length_540_|_sequence_SO_chromosome_|_SO_protein_cod	0.902	0.787	0.534	0.744	0.81	0.842	0.884	0.826	0.828	0.813	0.883	0.87	0.877	0.752	0.79	0.778	0.85	0.887	0.916	0.89	0.822	0.797	0.782	0.799	0.892	0.928	0.806	0.827	0.826	0.738	0.901	0.918	0.909	0.863	0.87	0.865	0.896	0.758	0.889	0.807	0.784	0.868	0.886	0.845	0.653	0.892	0.869	0.763	0.804
LmajF_LmjF.30.0850:mRNA-p1_|_transcript_LmjF.30.0850:mRNA_|_gene_LmjF.30.0850_|_organism_Leishmania_major_strain_Friedlin_|_gene_product_surface_protein_amastin_putative_|_transcript_product_surface_protein_amastin_putative_|_location_LmjF.30:273544-274131(+)_|_protein_length_195_|_sequence_SO_c	0.826	0.788	0.802	0.782	0.764	0.822	0.802	0.789	0.838	0.785	0.856	0.85	0.864	0.79	0.254	0.78	0.866	0.836	0.883	0.899	0.793	0.758	0.779	0.773	0.811	0.91	0.779	0.815	0.784	0.77	0.85	0.872	0.902	0.829	0.864	0.851	0.849	0.802	0.836	0.272	0.794	0.844	0.786	0.852	0.809	0.793	0.878	0.776	0.777
LmajF_LmjF.30.0860:mRNA-p1_|_transcript_LmjF.30.0860:mRNA_|_gene_LmjF.30.0860_|_organism_Leishmania_major_strain_Friedlin_|_gene_product_surface_protein_amastin_putative_|_transcript_product_surface_protein_amastin_putative_|_location_LmjF.30:275448-276035(+)_|_protein_length_195_|_sequence_SO_c	0.82	0.788	0.802	0.782	0.764	0.822	0.802	0.789	0.832	0.785	0.856	0.85	0.864	0.79	0.254	0.78	0.866	0.836	0.883	0.899	0.793	0.758	0.779	0.773	0.811	0.91	0.779	0.81	0.784	0.77	0.85	0.872	0.902	0.829	0.864	0.857	0.843	0.802	0.842	0.272	0.788	0.844	0.786	0.852	0.809	0.793	0.878	0.77	0.777
LmajF_LmjF.30.0870:mRNA-p1_|_transcript_LmjF.30.0870:mRNA_|_gene_LmjF.30.0870_|_organism_Leishmania_major_strain_Friedlin_|_gene_product_amastin-like_surface_protein-like_protein_|_transcript_product_amastin-like_surface_protein-like_protein_|_location_LmjF.30:279234-279899(+)_|_protein_length_221	0.879	0.78	0.797	0.741	0.72	0.86	0.811	0.765	0.779	0.807	0.861	0.847	0.822	0.777	0.713	0.444	0.855	0.835	0.899	0.864	0.774	0.745	0.766	0.811	0.841	0.864	0.813	0.732	0.741	0.741	0.844	0.879	0.872	0.831	0.817	0.874	0.891	0.789	0.852	0.766	0.426	0.831	0.814	0.862	0.794	0.872	0.849	0.753	0.707
LmajF_LmjF.31.0450:mRNA-p1_|_transcript_LmjF.31.0450:mRNA_|_gene_LmjF.31.0450_|_organism_Leishmania_major_strain_Friedlin_|_gene_product_amastin_putative_|_transcript_product_amastin_putative_|_location_LmjF.31:152044-152637(-)_|_protein_length_197_|_sequence_SO_chromosome_|_SO_protein_coding_|	0.885	0.625	0.75	0.656	0.556	0.802	0.81	0.692	0.747	0.799	0.832	0.802	0.819	0.79	0.793	0.782	0.804	0.851	0.853	0.883	0.596	0.586	0.62	0.807	0.854	0.872	0.786	0.72	0.68	0.669	0.827	0.881	0.867	0.796	0.819	0.868	0.89	0.808	0.845	0.799	0.763	0.81	0.812	0.828	0.747	0.866	0.835	0.7	0.59
LmajF_LmjF.34.0500:mRNA-p1_|_transcript_LmjF.34.0500:mRNA_|_gene_LmjF.34.0500_|_organism_Leishmania_major_strain_Friedlin_|_gene_product_amastin-like_protein_|_transcript_product_amastin-like_protein_|_location_LmjF.34:200331-200969(+)_|_protein_length_212_|_sequence_SO_chromosome_|_SO_protein_cod	0.89	0.609	0.774	0.675	0.471	0.824	0.756	0.616	0.677	0.796	0.83	0.795	0.81	0.747	0.788	0.784	0.826	0.834	0.861	0.888	0.456	0.55	0.494	0.783	0.847	0.878	0.79	0.675	0.64	0.706	0.801	0.855	0.863	0.795	0.816	0.868	0.877	0.759	0.845	0.799	0.778	0.83	0.776	0.83	0.759	0.848	0.826	0.755	0.476
LmajF_LmjF.34.0960:mRNA-p1_|_transcript_LmjF.34.0960:mRNA_|_gene_LmjF.34.0960_|_organism_Leishmania_major_strain_Friedlin_|_gene_product_amastin-like_surface_protein_putative_|_transcript_product_amastin-like_surface_protein_putative_|_location_LmjF.34:414485-416020(+)_|_protein_length_511_|_seq	0.884	0.603	0.885	0.657	0.483	0.812	0.834	0.611	0.719	0.837	0.823	0.84	0.848	0.741	0.771	0.775	0.829	0.82	0.859	0.889	0.497	0.556	0.494	0.821	0.841	0.904	0.849	0.712	0.64	0.711	0.8	0.84	0.886	0.843	0.855	0.845	0.878	0.765	0.865	0.793	0.77	0.82	0.848	0.814	0.865	0.842	0.83	0.729	0.476
LmajF_LmjF.34.0970:mRNA-p1_|_transcript_LmjF.34.0970:mRNA_|_gene_LmjF.34.0970_|_organism_Leishmania_major_strain_Friedlin_|_gene_product_amastin-like_protein_|_transcript_product_amastin-like_protein_|_location_LmjF.34:420158-420769(+)_|_protein_length_203_|_sequence_SO_chromosome_|_SO_protein_cod	0.807	0.64	0.857	0.766	0.57	0.826	0.817	0.308	0.719	0.822	0.853	0.839	0.822	0.81	0.746	0.805	0.86	0.831	0.878	0.899	0.62	0.655	0.6	0.846	0.826	0.894	0.822	0.707	0.343	0.754	0.87	0.861	0.886	0.823	0.828	0.833	0.811	0.822	0.836	0.789	0.82	0.839	0.812	0.838	0.826	0.832	0.848	0.749	0.59
LmajF_LmjF.34.0980:mRNA-p1_|_transcript_LmjF.34.0980:mRNA_|_gene_LmjF.34.0980_|_organism_Leishmania_major_strain_Friedlin_|_gene_product_amastin-like_protein_|_transcript_product_amastin-like_protein_|_location_LmjF.34:427279-427860(+)_|_protein_length_193_|_sequence_SO_chromosome_|_SO_protein_cod	0.879	0.724	0.808	0.775	0.669	0.88	0.837	0.692	0.365	0.796	0.819	0.834	0.825	0.792	0.827	0.791	0.89	0.763	0.887	0.917	0.656	0.687	0.706	0.84	0.822	0.917	0.809	0.426	0.738	0.769	0.795	0.886	0.885	0.84	0.842	0.849	0.878	0.786	0.851	0.827	0.788	0.77	0.86	0.876	0.776	0.828	0.86	0.775	0.691
LmajF_LmjF.34.1080:mRNA-p1_|_transcript_LmjF.34.1080:mRNA_|_gene_LmjF.34.1080_|_organism_Leishmania_major_strain_Friedlin_|_gene_product_amastin-like_surface_protein_putative_|_transcript_product_amastin-like_surface_protein_putative_|_location_LmjF.34:483523-484800(-)_|_protein_length_425_|_seq	0.884	0.603	0.859	0.675	0.483	0.826	0.827	0.617	0.725	0.838	0.822	0.833	0.845	0.753	0.782	0.791	0.844	0.818	0.866	0.888	0.479	0.561	0.488	0.835	0.834	0.887	0.853	0.699	0.646	0.729	0.805	0.846	0.898	0.85	0.851	0.845	0.878	0.776	0.88	0.805	0.781	0.82	0.845	0.809	0.856	0.835	0.851	0.753	0.486
LmajF_LmjF.34.1560:mRNA-p1_|_transcript_LmjF.34.1560:mRNA_|_gene_LmjF.34.1560_|_organism_Leishmania_major_strain_Friedlin_|_gene_product_amastin-like_surface_protein_putative_|_transcript_product_amastin-like_surface_protein_putative_|_location_LmjF.34:709260-709835(-)_|_protein_length_191_|_seq	0.882	0.653	0.755	0.675	0.509	0.804	0.777	0.671	0.709	0.777	0.835	0.799	0.809	0.715	0.798	0.781	0.824	0.789	0.863	0.892	0.536	0.619	0.57	0.776	0.844	0.869	0.764	0.742	0.688	0.706	0.829	0.862	0.871	0.78	0.815	0.836	0.888	0.727	0.819	0.79	0.784	0.804	0.81	0.817	0.745	0.846	0.83	0.718	0.553
LmajF_LmjF.34.1570:mRNA-p1_|_transcript_LmjF.34.1570:mRNA_|_gene_LmjF.34.1570_|_organism_Leishmania_major_strain_Friedlin_|_gene_product_tuzin-like_protein_|_transcript_product_tuzin-like_protein_|_location_LmjF.34:712034-714028(-)_|_protein_length_664_|_sequence_SO_chromosome_|_SO_protein_coding	0.899	0.876	0.884	0.863	0.871	0.876	0.903	0.856	0.908	0.915	0.874	0.918	0.916	0.902	0.88	0.909	0.897	0.885	0.685	0.342	0.871	0.865	0.852	0.905	0.913	0.411	0.899	0.922	0.866	0.875	0.859	0.645	0.68	0.913	0.93	0.904	0.887	0.919	0.902	0.89	0.9	0.869	0.914	0.885	0.9	0.897	0.882	0.851	0.838
LmajF_LmjF.34.1580:mRNA-p1_|_transcript_LmjF.34.1580:mRNA_|_gene_LmjF.34.1580_|_organism_Leishmania_major_strain_Friedlin_|_gene_product_amastin-like_surface_protein_putative_|_transcript_product_amastin-like_surface_protein_putative_|_location_LmjF.34:716811-717389(-)_|_protein_length_192_|_seq	0.906	0.623	0.774	0.689	0.446	0.801	0.772	0.631	0.661	0.808	0.853	0.782	0.815	0.766	0.772	0.808	0.86	0.819	0.868	0.898	0.53	0.557	0.548	0.783	0.87	0.881	0.795	0.713	0.667	0.72	0.841	0.855	0.871	0.77	0.821	0.848	0.893	0.766	0.814	0.796	0.783	0.815	0.799	0.82	0.765	0.883	0.866	0.733	0.553
LmajF_LmjF.34.1590:mRNA-p1_|_transcript_LmjF.34.1590:mRNA_|_gene_LmjF.34.1590_|_organism_Leishmania_major_strain_Friedlin_|_gene_product_tuzin-like_protein_|_transcript_product_tuzin-like_protein_|_location_LmjF.34:719588-721582(-)_|_protein_length_664_|_sequence_SO_chromosome_|_SO_protein_coding	0.899	0.876	0.884	0.863	0.871	0.876	0.905	0.856	0.908	0.915	0.873	0.918	0.916	0.902	0.88	0.909	0.897	0.885	0.685	0.346	0.871	0.865	0.852	0.905	0.912	0.406	0.899	0.922	0.866	0.875	0.859	0.646	0.678	0.911	0.929	0.904	0.887	0.919	0.902	0.89	0.9	0.869	0.912	0.885	0.9	0.897	0.882	0.851	0.838
LmajF_LmjF.34.1600:mRNA-p1_|_transcript_LmjF.34.1600:mRNA_|_gene_LmjF.34.1600_|_organism_Leishmania_major_strain_Friedlin_|_gene_product_amastin-like_surface_protein_putative_|_transcript_product_amastin-like_surface_protein_putative_|_location_LmjF.34:724398-724925(-)_|_protein_length_175_|_seq	0.896	0.601	0.753	0.669	0.458	0.767	0.744	0.613	0.673	0.801	0.833	0.768	0.8	0.736	0.772	0.761	0.828	0.815	0.867	0.888	0.512	0.533	0.548	0.776	0.883	0.87	0.788	0.72	0.643	0.713	0.84	0.861	0.864	0.756	0.812	0.873	0.888	0.736	0.817	0.79	0.741	0.811	0.768	0.781	0.741	0.895	0.86	0.713	0.505
LmajF_LmjF.34.1610:mRNA-p1_|_transcript_LmjF.34.1610:mRNA_|_gene_LmjF.34.1610_|_organism_Leishmania_major_strain_Friedlin_|_gene_product_tuzin-like_protein_|_transcript_product_tuzin-like_protein_|_location_LmjF.34:726853-728847(-)_|_protein_length_664_|_sequence_SO_chromosome_|_SO_protein_coding	0.899	0.876	0.884	0.863	0.871	0.876	0.905	0.856	0.908	0.915	0.873	0.918	0.916	0.902	0.88	0.909	0.897	0.885	0.685	0.348	0.871	0.865	0.852	0.905	0.912	0.408	0.899	0.922	0.866	0.875	0.859	0.646	0.678	0.911	0.929	0.904	0.887	0.919	0.902	0.89	0.9	0.869	0.912	0.885	0.9	0.897	0.882	0.851	0.838
LmajF_LmjF.34.1620:mRNA-p1_|_transcript_LmjF.34.1620:mRNA_|_gene_LmjF.34.1620_|_organism_Leishmania_major_strain_Friedlin_|_gene_product_amastin-like_surface_protein_putative_|_transcript_product_amastin-like_surface_protein_putative_|_location_LmjF.34:731617-732195(-)_|_protein_length_192_|_seq	0.906	0.621	0.787	0.695	0.459	0.817	0.778	0.643	0.669	0.81	0.854	0.788	0.816	0.771	0.774	0.806	0.856	0.821	0.869	0.898	0.533	0.556	0.554	0.79	0.87	0.881	0.797	0.713	0.678	0.726	0.842	0.851	0.866	0.776	0.822	0.855	0.894	0.771	0.808	0.798	0.792	0.817	0.799	0.835	0.778	0.883	0.863	0.738	0.553
LmajF_LmjF.34.1630:mRNA-p1_|_transcript_LmjF.34.1630:mRNA_|_gene_LmjF.34.1630_|_organism_Leishmania_major_strain_Friedlin_|_gene_product_tuzin-like_protein_|_transcript_product_tuzin-like_protein_|_location_LmjF.34:734394-736388(-)_|_protein_length_664_|_sequence_SO_chromosome_|_SO_protein_coding	0.899	0.876	0.884	0.863	0.871	0.876	0.905	0.856	0.908	0.915	0.873	0.918	0.916	0.902	0.88	0.909	0.897	0.885	0.685	0.346	0.871	0.865	0.852	0.905	0.912	0.406	0.899	0.922	0.866	0.875	0.859	0.646	0.678	0.911	0.929	0.904	0.887	0.919	0.902	0.89	0.9	0.869	0.912	0.885	0.9	0.897	0.882	0.851	0.838
LmajF_LmjF.34.1640:mRNA-p1_|_transcript_LmjF.34.1640:mRNA_|_gene_LmjF.34.1640_|_organism_Leishmania_major_strain_Friedlin_|_gene_product_amastin-like_surface_protein_putative_|_transcript_product_amastin-like_surface_protein_putative_|_location_LmjF.34:739148-739723(-)_|_protein_length_191_|_seq	0.876	0.615	0.767	0.696	0.515	0.813	0.8	0.655	0.724	0.796	0.841	0.793	0.778	0.75	0.785	0.775	0.862	0.807	0.873	0.851	0.512	0.536	0.571	0.799	0.845	0.833	0.79	0.716	0.649	0.727	0.835	0.843	0.846	0.78	0.795	0.855	0.882	0.768	0.831	0.779	0.751	0.804	0.796	0.826	0.776	0.859	0.881	0.745	0.554
LmajF_LmjF.34.1650:mRNA-p1_|_transcript_LmjF.34.1650:mRNA_|_gene_LmjF.34.1650_|_organism_Leishmania_major_strain_Friedlin_|_gene_product_tuzin-like_protein_|_transcript_product_tuzin-like_protein_|_location_LmjF.34:741995-743989(-)_|_protein_length_664_|_sequence_SO_chromosome_|_SO_protein_coding	0.899	0.876	0.884	0.863	0.871	0.876	0.905	0.856	0.908	0.915	0.873	0.918	0.916	0.902	0.88	0.909	0.897	0.885	0.685	0.346	0.871	0.865	0.852	0.905	0.912	0.406	0.899	0.922	0.866	0.875	0.859	0.646	0.678	0.911	0.929	0.904	0.887	0.919	0.902	0.89	0.9	0.869	0.912	0.885	0.9	0.897	0.882	0.851	0.838
LmajF_LmjF.34.1660:mRNA-p1_|_transcript_LmjF.34.1660:mRNA_|_gene_LmjF.34.1660_|_organism_Leishmania_major_strain_Friedlin_|_gene_product_amastin-like_surface_protein_putative_|_transcript_product_amastin-like_surface_protein_putative_|_location_LmjF.34:746747-747325(-)_|_protein_length_192_|_seq	0.906	0.627	0.787	0.695	0.453	0.811	0.778	0.637	0.669	0.81	0.854	0.788	0.816	0.771	0.774	0.806	0.856	0.821	0.875	0.898	0.527	0.562	0.548	0.79	0.87	0.881	0.797	0.713	0.673	0.726	0.842	0.857	0.872	0.776	0.822	0.855	0.894	0.771	0.808	0.798	0.792	0.817	0.799	0.829	0.778	0.883	0.863	0.738	0.553
LmajF_LmjF.34.1670:mRNA-p1_|_transcript_LmjF.34.1670:mRNA_|_gene_LmjF.34.1670_|_organism_Leishmania_major_strain_Friedlin_|_gene_product_tuzin-like_protein_|_transcript_product_tuzin-like_protein_|_location_LmjF.34:749524-751518(-)_|_protein_length_664_|_sequence_SO_chromosome_|_SO_protein_coding	0.899	0.876	0.884	0.863	0.871	0.876	0.905	0.856	0.908	0.915	0.873	0.918	0.916	0.902	0.88	0.909	0.897	0.885	0.685	0.346	0.871	0.865	0.852	0.905	0.912	0.406	0.899	0.922	0.866	0.875	0.859	0.646	0.678	0.911	0.929	0.904	0.887	0.919	0.902	0.89	0.9	0.869	0.912	0.885	0.9	0.897	0.882	0.851	0.838
LmajF_LmjF.34.1680:mRNA-p1_|_transcript_LmjF.34.1680:mRNA_|_gene_LmjF.34.1680_|_organism_Leishmania_major_strain_Friedlin_|_gene_product_amastin-like_surface_protein_putative_|_transcript_product_amastin-like_surface_protein_putative_|_location_LmjF.34:754286-754864(-)_|_protein_length_192_|_seq	0.906	0.611	0.78	0.696	0.464	0.801	0.772	0.643	0.661	0.814	0.847	0.776	0.821	0.754	0.772	0.808	0.834	0.831	0.868	0.898	0.536	0.545	0.548	0.789	0.852	0.881	0.801	0.713	0.667	0.714	0.835	0.861	0.859	0.764	0.815	0.855	0.893	0.754	0.82	0.79	0.783	0.827	0.799	0.814	0.772	0.864	0.86	0.733	0.544
LmajF_LmjF.34.1690:mRNA-p1_|_transcript_LmjF.34.1690:mRNA_|_gene_LmjF.34.1690_|_organism_Leishmania_major_strain_Friedlin_|_gene_product_tuzin-like_protein_|_transcript_product_tuzin-like_protein_|_location_LmjF.34:757053-759047(-)_|_protein_length_664_|_sequence_SO_chromosome_|_SO_protein_coding	0.899	0.876	0.884	0.863	0.871	0.876	0.905	0.856	0.908	0.915	0.873	0.918	0.916	0.902	0.88	0.909	0.897	0.885	0.685	0.346	0.871	0.865	0.852	0.905	0.912	0.406	0.899	0.922	0.866	0.875	0.859	0.646	0.678	0.911	0.929	0.904	0.887	0.919	0.902	0.89	0.9	0.869	0.912	0.885	0.9	0.897	0.882	0.851	0.838
LmajF_LmjF.34.1700:mRNA-p1_|_transcript_LmjF.34.1700:mRNA_|_gene_LmjF.34.1700_|_organism_Leishmania_major_strain_Friedlin_|_gene_product_amastin-like_surface_protein_putative_|_transcript_product_amastin-like_surface_protein_putative_|_location_LmjF.34:761789-762403(-)_|_protein_length_204_|_seq	0.893	0.644	0.787	0.707	0.482	0.799	0.76	0.626	0.699	0.81	0.83	0.776	0.803	0.771	0.799	0.777	0.844	0.827	0.879	0.88	0.515	0.55	0.524	0.784	0.87	0.863	0.791	0.72	0.661	0.738	0.824	0.856	0.86	0.764	0.826	0.88	0.898	0.783	0.832	0.816	0.757	0.829	0.78	0.806	0.784	0.883	0.869	0.756	0.524
LmajF_LmjF.34.1710:mRNA-p1_|_transcript_LmjF.34.1710:mRNA_|_gene_LmjF.34.1710_|_organism_Leishmania_major_strain_Friedlin_|_gene_product_tuzin-like_protein_|_transcript_product_tuzin-like_protein_|_location_LmjF.34:764602-766596(-)_|_protein_length_664_|_sequence_SO_chromosome_|_SO_protein_coding	0.899	0.876	0.884	0.863	0.871	0.876	0.905	0.856	0.908	0.915	0.873	0.918	0.916	0.902	0.88	0.909	0.897	0.885	0.685	0.346	0.871	0.865	0.852	0.905	0.912	0.406	0.899	0.922	0.866	0.875	0.859	0.646	0.678	0.911	0.929	0.904	0.887	0.919	0.902	0.89	0.9	0.869	0.912	0.885	0.9	0.897	0.882	0.851	0.838
LmajF_LmjF.34.1720:mRNA-p1_|_transcript_LmjF.34.1720:mRNA_|_gene_LmjF.34.1720_|_organism_Leishmania_major_strain_Friedlin_|_gene_product_amastin-like_surface_protein_putative_|_transcript_product_amastin-like_surface_protein_putative_|_location_LmjF.34:769367-769945(-)_|_protein_length_192_|_seq	0.901	0.65	0.787	0.707	0.494	0.811	0.76	0.632	0.699	0.81	0.825	0.788	0.805	0.765	0.799	0.771	0.844	0.821	0.875	0.881	0.527	0.562	0.536	0.784	0.87	0.864	0.791	0.72	0.667	0.738	0.819	0.846	0.849	0.776	0.822	0.867	0.888	0.777	0.832	0.816	0.762	0.823	0.78	0.818	0.784	0.883	0.869	0.756	0.524
LmajF_LmjF.34.1730:mRNA-p1_|_transcript_LmjF.34.1730:mRNA_|_gene_LmjF.34.1730_|_organism_Leishmania_major_strain_Friedlin_|_gene_product_tuzin-like_protein_|_transcript_product_tuzin-like_protein_|_location_LmjF.34:772144-774138(-)_|_protein_length_664_|_sequence_SO_chromosome_|_SO_protein_coding	0.899	0.876	0.884	0.863	0.871	0.876	0.905	0.856	0.908	0.915	0.873	0.918	0.916	0.902	0.88	0.909	0.897	0.885	0.685	0.346	0.871	0.865	0.852	0.905	0.912	0.406	0.899	0.922	0.866	0.875	0.859	0.646	0.678	0.911	0.929	0.904	0.887	0.919	0.902	0.89	0.9	0.869	0.912	0.885	0.9	0.897	0.882	0.851	0.838
LmajF_LmjF.34.1740:mRNA-p1_|_transcript_LmjF.34.1740:mRNA_|_gene_LmjF.34.1740_|_organism_Leishmania_major_strain_Friedlin_|_gene_product_amastin-like_surface_protein_putative_|_transcript_product_amastin-like_surface_protein_putative_|_location_LmjF.34:776904-777479(-)_|_protein_length_191_|_seq	0.876	0.649	0.742	0.677	0.509	0.801	0.77	0.667	0.712	0.771	0.835	0.793	0.807	0.726	0.791	0.781	0.824	0.795	0.861	0.885	0.537	0.608	0.583	0.774	0.832	0.868	0.758	0.735	0.685	0.708	0.829	0.849	0.87	0.774	0.819	0.836	0.882	0.738	0.825	0.785	0.781	0.804	0.802	0.814	0.739	0.834	0.836	0.72	0.564
LmajF_LmjF.34.1750:mRNA-p1_|_transcript_LmjF.34.1750:mRNA_|_gene_LmjF.34.1750_|_organism_Leishmania_major_strain_Friedlin_|_gene_product_tuzin-like_protein_|_transcript_product_tuzin-like_protein_|_location_LmjF.34:779677-781671(-)_|_protein_length_664_|_sequence_SO_chromosome_|_SO_protein_coding	0.899	0.876	0.884	0.863	0.871	0.876	0.905	0.856	0.908	0.915	0.873	0.918	0.916	0.902	0.88	0.909	0.897	0.885	0.685	0.346	0.871	0.865	0.852	0.905	0.912	0.406	0.899	0.922	0.866	0.875	0.859	0.646	0.678	0.911	0.929	0.904	0.887	0.919	0.902	0.89	0.9	0.869	0.912	0.885	0.9	0.897	0.882	0.851	0.838
LmajF_LmjF.34.1760:mRNA-p1_|_transcript_LmjF.34.1760:mRNA_|_gene_LmjF.34.1760_|_organism_Leishmania_major_strain_Friedlin_|_gene_product_amastin-like_surface_protein_putative_|_transcript_product_amastin-like_surface_protein_putative_|_location_LmjF.34:784403-785017(-)_|_protein_length_204_|_seq	0.893	0.644	0.787	0.707	0.482	0.799	0.76	0.626	0.699	0.81	0.83	0.776	0.803	0.771	0.799	0.777	0.844	0.827	0.879	0.88	0.515	0.55	0.524	0.784	0.87	0.863	0.791	0.72	0.661	0.738	0.824	0.856	0.86	0.764	0.826	0.88	0.898	0.783	0.832	0.816	0.757	0.829	0.78	0.806	0.784	0.883	0.869	0.756	0.524
LmajF_LmjF.34.1770:mRNA-p1_|_transcript_LmjF.34.1770:mRNA_|_gene_LmjF.34.1770_|_organism_Leishmania_major_strain_Friedlin_|_gene_product_tuzin-like_protein_|_transcript_product_tuzin-like_protein_|_location_LmjF.34:787216-789210(-)_|_protein_length_664_|_sequence_SO_chromosome_|_SO_protein_coding	0.899	0.876	0.884	0.863	0.871	0.876	0.905	0.856	0.908	0.915	0.873	0.918	0.916	0.902	0.88	0.909	0.897	0.885	0.685	0.346	0.871	0.865	0.852	0.905	0.912	0.406	0.899	0.922	0.866	0.875	0.859	0.646	0.678	0.911	0.929	0.904	0.887	0.919	0.902	0.89	0.9	0.869	0.912	0.885	0.9	0.897	0.882	0.851	0.838
LmajF_LmjF.34.1780:mRNA-p1_|_transcript_LmjF.34.1780:mRNA_|_gene_LmjF.34.1780_|_organism_Leishmania_major_strain_Friedlin_|_gene_product_amastin-like_surface_protein_putative_|_transcript_product_amastin-like_surface_protein_putative_|_location_LmjF.34:791956-792570(-)_|_protein_length_204_|_seq	0.893	0.644	0.787	0.707	0.482	0.799	0.76	0.626	0.699	0.81	0.83	0.776	0.803	0.771	0.799	0.777	0.844	0.827	0.879	0.88	0.515	0.55	0.524	0.784	0.87	0.863	0.791	0.72	0.661	0.738	0.824	0.856	0.86	0.764	0.826	0.88	0.898	0.783	0.832	0.816	0.757	0.829	0.78	0.806	0.784	0.883	0.869	0.756	0.524
LmajF_LmjF.34.1790:mRNA-p1_|_transcript_LmjF.34.1790:mRNA_|_gene_LmjF.34.1790_|_organism_Leishmania_major_strain_Friedlin_|_gene_product_tuzin-like_protein_|_transcript_product_tuzin-like_protein_|_location_LmjF.34:794769-796763(-)_|_protein_length_664_|_sequence_SO_chromosome_|_SO_protein_coding	0.899	0.876	0.884	0.863	0.871	0.876	0.905	0.856	0.908	0.915	0.873	0.918	0.916	0.902	0.88	0.909	0.897	0.885	0.685	0.346	0.871	0.865	0.852	0.905	0.912	0.406	0.899	0.922	0.866	0.875	0.859	0.646	0.678	0.911	0.929	0.904	0.887	0.919	0.902	0.89	0.9	0.869	0.912	0.885	0.9	0.897	0.882	0.851	0.838
LmajF_LmjF.34.1800:mRNA-p1_|_transcript_LmjF.34.1800:mRNA_|_gene_LmjF.34.1800_|_organism_Leishmania_major_strain_Friedlin_|_gene_product_amastin-like_surface_protein_putative_|_transcript_product_amastin-like_surface_protein_putative_|_location_LmjF.34:799498-800112(-)_|_protein_length_204_|_seq	0.893	0.64	0.774	0.702	0.476	0.789	0.754	0.619	0.691	0.808	0.829	0.776	0.802	0.766	0.796	0.779	0.847	0.825	0.872	0.88	0.518	0.545	0.53	0.783	0.87	0.863	0.788	0.72	0.655	0.733	0.823	0.855	0.858	0.764	0.825	0.879	0.897	0.778	0.838	0.815	0.754	0.827	0.78	0.796	0.772	0.883	0.873	0.752	0.524
LmajF_LmjF.34.1810:mRNA-p1_|_transcript_LmjF.34.1810:mRNA_|_gene_LmjF.34.1810_|_organism_Leishmania_major_strain_Friedlin_|_gene_product_tuzin-like_protein_|_transcript_product_tuzin-like_protein_|_location_LmjF.34:802311-804305(-)_|_protein_length_664_|_sequence_SO_chromosome_|_SO_protein_coding	0.899	0.876	0.884	0.863	0.871	0.876	0.905	0.856	0.908	0.915	0.873	0.918	0.916	0.902	0.88	0.909	0.897	0.885	0.685	0.346	0.871	0.865	0.852	0.905	0.912	0.406	0.899	0.922	0.866	0.875	0.859	0.646	0.678	0.911	0.929	0.904	0.887	0.919	0.902	0.89	0.9	0.869	0.912	0.885	0.9	0.897	0.882	0.851	0.838
LmajF_LmjF.34.1820:mRNA-p1_|_transcript_LmjF.34.1820:mRNA_|_gene_LmjF.34.1820_|_organism_Leishmania_major_strain_Friedlin_|_gene_product_amastin-like_surface_protein_putative_|_transcript_product_amastin-like_surface_protein_putative_|_location_LmjF.34:807037-807651(-)_|_protein_length_204_|_seq	0.893	0.64	0.774	0.702	0.476	0.789	0.754	0.619	0.691	0.808	0.829	0.776	0.802	0.766	0.796	0.779	0.847	0.825	0.872	0.88	0.518	0.545	0.53	0.783	0.87	0.863	0.788	0.72	0.655	0.733	0.823	0.855	0.858	0.764	0.825	0.879	0.897	0.778	0.838	0.815	0.754	0.827	0.78	0.796	0.772	0.883	0.873	0.752	0.524
LmajF_LmjF.34.1830:mRNA-p1_|_transcript_LmjF.34.1830:mRNA_|_gene_LmjF.34.1830_|_organism_Leishmania_major_strain_Friedlin_|_gene_product_tuzin-like_protein_|_transcript_product_tuzin-like_protein_|_location_LmjF.34:809850-811844(-)_|_protein_length_664_|_sequence_SO_chromosome_|_SO_protein_coding	0.899	0.876	0.884	0.863	0.871	0.876	0.905	0.856	0.908	0.915	0.873	0.918	0.916	0.902	0.88	0.909	0.897	0.885	0.685	0.346	0.871	0.865	0.852	0.905	0.912	0.406	0.899	0.922	0.866	0.875	0.859	0.646	0.678	0.911	0.929	0.904	0.887	0.919	0.902	0.89	0.9	0.869	0.912	0.885	0.9	0.897	0.882	0.851	0.838
LmajF_LmjF.34.1840:mRNA-p1_|_transcript_LmjF.34.1840:mRNA_|_gene_LmjF.34.1840_|_organism_Leishmania_major_strain_Friedlin_|_gene_product_amastin-like_surface_protein_putative_|_transcript_product_amastin-like_surface_protein_putative_|_location_LmjF.34:814597-815205(-)_|_protein_length_202_|_seq	0.908	0.62	0.738	0.669	0.523	0.836	0.769	0.674	0.702	0.777	0.815	0.808	0.815	0.789	0.753	0.77	0.833	0.807	0.87	0.886	0.533	0.579	0.601	0.795	0.872	0.849	0.758	0.701	0.698	0.724	0.827	0.831	0.872	0.784	0.803	0.856	0.919	0.807	0.827	0.752	0.761	0.81	0.789	0.831	0.735	0.879	0.846	0.724	0.552
LmajF_LmjF.34.1850:mRNA-p1_|_transcript_LmjF.34.1850:mRNA_|_gene_LmjF.34.1850_|_organism_Leishmania_major_strain_Friedlin_|_gene_product_tuzin-like_protein_|_transcript_product_tuzin-like_protein_|_location_LmjF.34:817133-819127(-)_|_protein_length_664_|_sequence_SO_chromosome_|_SO_protein_coding	0.899	0.876	0.884	0.863	0.871	0.876	0.905	0.856	0.908	0.915	0.873	0.918	0.916	0.902	0.88	0.909	0.897	0.885	0.685	0.346	0.871	0.865	0.852	0.905	0.912	0.406	0.899	0.922	0.866	0.875	0.859	0.646	0.678	0.911	0.929	0.904	0.887	0.919	0.902	0.89	0.9	0.869	0.912	0.885	0.9	0.897	0.882	0.851	0.838
LmajF_LmjF.34.1860:mRNA-p1_|_transcript_LmjF.34.1860:mRNA_|_gene_LmjF.34.1860_|_organism_Leishmania_major_strain_Friedlin_|_gene_product_amastin-like_surface_protein_putative_|_transcript_product_amastin-like_surface_protein_putative_|_location_LmjF.34:821860-822474(-)_|_protein_length_204_|_seq	0.893	0.64	0.774	0.702	0.476	0.789	0.754	0.619	0.691	0.808	0.829	0.776	0.802	0.766	0.796	0.779	0.847	0.825	0.872	0.88	0.518	0.545	0.53	0.783	0.87	0.863	0.788	0.72	0.655	0.733	0.823	0.855	0.858	0.764	0.825	0.879	0.897	0.778	0.838	0.815	0.754	0.827	0.78	0.796	0.772	0.883	0.873	0.752	0.524
LmajF_LmjF.34.1870:mRNA-p1_|_transcript_LmjF.34.1870:mRNA_|_gene_LmjF.34.1870_|_organism_Leishmania_major_strain_Friedlin_|_gene_product_tuzin-like_protein_|_transcript_product_tuzin-like_protein_|_location_LmjF.34:824673-826667(-)_|_protein_length_664_|_sequence_SO_chromosome_|_SO_protein_coding	0.899	0.876	0.884	0.863	0.871	0.876	0.905	0.856	0.908	0.915	0.873	0.918	0.916	0.902	0.88	0.909	0.897	0.885	0.685	0.346	0.871	0.865	0.852	0.905	0.912	0.406	0.899	0.922	0.866	0.875	0.859	0.646	0.678	0.911	0.929	0.904	0.887	0.919	0.902	0.89	0.9	0.869	0.912	0.885	0.9	0.897	0.882	0.851	0.838
LmajF_LmjF.34.1880:mRNA-p1_|_transcript_LmjF.34.1880:mRNA_|_gene_LmjF.34.1880_|_organism_Leishmania_major_strain_Friedlin_|_gene_product_amastin-like_surface_protein_putative_|_transcript_product_amastin-like_surface_protein_putative_|_location_LmjF.34:829448-830026(-)_|_protein_length_192_|_seq	0.906	0.617	0.774	0.689	0.452	0.807	0.772	0.637	0.661	0.808	0.853	0.782	0.815	0.766	0.772	0.808	0.86	0.819	0.862	0.898	0.536	0.551	0.554	0.783	0.87	0.881	0.795	0.713	0.673	0.72	0.841	0.85	0.865	0.77	0.821	0.848	0.893	0.766	0.814	0.796	0.783	0.815	0.799	0.826	0.765	0.883	0.866	0.733	0.553
LmajF_LmjF.34.1890:mRNA-p1_|_transcript_LmjF.34.1890:mRNA_|_gene_LmjF.34.1890_|_organism_Leishmania_major_strain_Friedlin_|_gene_product_tuzin-like_protein_|_transcript_product_tuzin-like_protein_|_location_LmjF.34:832221-834215(-)_|_protein_length_664_|_sequence_SO_chromosome_|_SO_protein_coding	0.899	0.876	0.884	0.863	0.871	0.876	0.903	0.856	0.908	0.915	0.874	0.918	0.916	0.902	0.88	0.909	0.897	0.885	0.691	0.348	0.871	0.865	0.852	0.905	0.913	0.415	0.899	0.922	0.866	0.875	0.859	0.652	0.683	0.913	0.93	0.904	0.887	0.919	0.902	0.89	0.9	0.869	0.914	0.885	0.9	0.897	0.882	0.851	0.838
LmajF_LmjF.34.1900:mRNA-p1_|_transcript_LmjF.34.1900:mRNA_|_gene_LmjF.34.1900_|_organism_Leishmania_major_strain_Friedlin_|_gene_product_amastin-like_surface_protein_putative_|_transcript_product_amastin-like_surface_protein_putative_|_location_LmjF.34:836985-837560(-)_|_protein_length_191_|_seq	0.876	0.649	0.742	0.677	0.509	0.801	0.77	0.667	0.712	0.771	0.835	0.793	0.807	0.726	0.791	0.781	0.824	0.795	0.861	0.885	0.537	0.608	0.583	0.774	0.832	0.868	0.758	0.735	0.685	0.708	0.829	0.849	0.87	0.774	0.819	0.836	0.882	0.738	0.825	0.785	0.781	0.804	0.802	0.814	0.739	0.834	0.836	0.72	0.564
LmajF_LmjF.34.1910:mRNA-p1_|_transcript_LmjF.34.1910:mRNA_|_gene_LmjF.34.1910_|_organism_Leishmania_major_strain_Friedlin_|_gene_product_tuzin-like_protein_|_transcript_product_tuzin-like_protein_|_location_LmjF.34:839756-841750(-)_|_protein_length_664_|_sequence_SO_chromosome_|_SO_protein_coding	0.899	0.876	0.884	0.863	0.871	0.876	0.903	0.856	0.908	0.915	0.874	0.918	0.916	0.902	0.88	0.909	0.897	0.885	0.687	0.344	0.871	0.865	0.852	0.905	0.913	0.412	0.899	0.922	0.866	0.875	0.859	0.647	0.682	0.913	0.93	0.904	0.887	0.919	0.902	0.89	0.9	0.869	0.914	0.885	0.9	0.897	0.882	0.851	0.838
LmajF_LmjF.34.1920:mRNA-p1_|_transcript_LmjF.34.1920:mRNA_|_gene_LmjF.34.1920_|_organism_Leishmania_major_strain_Friedlin_|_gene_product_amastin-like_surface_protein_putative_|_transcript_product_amastin-like_surface_protein_putative_|_location_LmjF.34:844495-845106(-)_|_protein_length_203_|_seq	0.886	0.629	0.75	0.702	0.5	0.783	0.806	0.631	0.699	0.79	0.834	0.799	0.766	0.776	0.785	0.782	0.868	0.832	0.883	0.878	0.515	0.533	0.537	0.792	0.858	0.867	0.783	0.728	0.649	0.739	0.834	0.865	0.874	0.762	0.806	0.861	0.891	0.794	0.825	0.785	0.737	0.816	0.809	0.802	0.772	0.865	0.887	0.733	0.545
LmajF_LmjF.34.1930:mRNA-p1_|_transcript_LmjF.34.1930:mRNA_|_gene_LmjF.34.1930_|_organism_Leishmania_major_strain_Friedlin_|_gene_product_tuzin-like_protein_|_transcript_product_tuzin-like_protein_|_location_LmjF.34:847303-849297(-)_|_protein_length_664_|_sequence_SO_chromosome_|_SO_protein_coding	0.899	0.876	0.884	0.863	0.871	0.876	0.905	0.856	0.908	0.915	0.873	0.918	0.916	0.902	0.88	0.909	0.897	0.885	0.685	0.346	0.871	0.865	0.852	0.905	0.912	0.406	0.899	0.922	0.866	0.875	0.859	0.646	0.678	0.911	0.929	0.904	0.887	0.919	0.902	0.89	0.9	0.869	0.912	0.885	0.9	0.897	0.882	0.851	0.838
LmajF_LmjF.34.1940:mRNA-p1_|_transcript_LmjF.34.1940:mRNA_|_gene_LmjF.34.1940_|_organism_Leishmania_major_strain_Friedlin_|_gene_product_amastin-like_surface_protein_putative_|_transcript_product_amastin-like_surface_protein_putative_|_location_LmjF.34:852030-852644(-)_|_protein_length_204_|_seq	0.893	0.64	0.774	0.702	0.476	0.789	0.754	0.619	0.691	0.808	0.829	0.776	0.802	0.766	0.796	0.779	0.847	0.825	0.872	0.88	0.518	0.545	0.53	0.783	0.87	0.863	0.788	0.72	0.655	0.733	0.823	0.855	0.858	0.764	0.825	0.879	0.897	0.778	0.838	0.815	0.754	0.827	0.78	0.796	0.772	0.883	0.873	0.752	0.524
LmajF_LmjF.34.1950:mRNA-p1_|_transcript_LmjF.34.1950:mRNA_|_gene_LmjF.34.1950_|_organism_Leishmania_major_strain_Friedlin_|_gene_product_tuzin-like_protein_|_transcript_product_tuzin-like_protein_|_location_LmjF.34:854843-856837(-)_|_protein_length_664_|_sequence_SO_chromosome_|_SO_protein_coding	0.899	0.876	0.884	0.863	0.871	0.876	0.905	0.856	0.908	0.915	0.873	0.918	0.916	0.902	0.88	0.909	0.897	0.885	0.685	0.346	0.871	0.865	0.852	0.905	0.912	0.406	0.899	0.922	0.866	0.875	0.859	0.646	0.678	0.911	0.929	0.904	0.887	0.919	0.902	0.89	0.9	0.869	0.912	0.885	0.9	0.897	0.882	0.851	0.838
LmajF_LmjF.34.1960:mRNA-p1_|_transcript_LmjF.34.1960:mRNA_|_gene_LmjF.34.1960_|_organism_Leishmania_major_strain_Friedlin_|_gene_product_amastin-like_surface_protein_putative_|_transcript_product_amastin-like_surface_protein_putative_|_location_LmjF.34:859597-860175(-)_|_protein_length_192_|_seq	0.906	0.617	0.774	0.689	0.452	0.807	0.772	0.637	0.661	0.808	0.853	0.782	0.815	0.76	0.772	0.808	0.854	0.819	0.862	0.898	0.536	0.551	0.554	0.783	0.864	0.881	0.795	0.713	0.673	0.72	0.841	0.85	0.865	0.77	0.821	0.848	0.893	0.76	0.814	0.796	0.783	0.815	0.799	0.826	0.765	0.877	0.86	0.733	0.553
LmajF_LmjF.34.1970:mRNA-p1_|_transcript_LmjF.34.1970:mRNA_|_gene_LmjF.34.1970_|_organism_Leishmania_major_strain_Friedlin_|_gene_product_tuzin-like_protein_|_transcript_product_tuzin-like_protein_|_location_LmjF.34:862375-864369(-)_|_protein_length_664_|_sequence_SO_chromosome_|_SO_protein_coding	0.899	0.876	0.884	0.863	0.871	0.876	0.905	0.856	0.908	0.915	0.873	0.918	0.916	0.902	0.88	0.909	0.897	0.885	0.685	0.346	0.871	0.865	0.852	0.905	0.912	0.406	0.899	0.922	0.866	0.875	0.859	0.646	0.678	0.911	0.929	0.904	0.887	0.919	0.902	0.89	0.9	0.869	0.912	0.885	0.9	0.897	0.882	0.851	0.838
LmajF_LmjF.34.1980:mRNA-p1_|_transcript_LmjF.34.1980:mRNA_|_gene_LmjF.34.1980_|_organism_Leishmania_major_strain_Friedlin_|_gene_product_amastin-like_surface_protein_putative_|_transcript_product_amastin-like_surface_protein_putative_|_location_LmjF.34:867102-867716(-)_|_protein_length_204_|_seq	0.893	0.64	0.774	0.702	0.476	0.789	0.754	0.619	0.691	0.808	0.829	0.776	0.802	0.766	0.796	0.779	0.847	0.825	0.872	0.88	0.518	0.545	0.53	0.783	0.87	0.863	0.788	0.72	0.655	0.733	0.823	0.855	0.858	0.764	0.825	0.879	0.897	0.778	0.838	0.815	0.754	0.827	0.78	0.796	0.772	0.883	0.873	0.752	0.524
LmajF_LmjF.34.2800:mRNA-p1_|_transcript_LmjF.34.2800:mRNA_|_gene_LmjF.34.2800_|_organism_Leishmania_major_strain_Friedlin_|_gene_product_tuzin_putative_|_transcript_product_tuzin_putative_|_location_LmjF.34:1280711-1282603(+)_|_protein_length_630_|_sequence_SO_chromosome_|_SO_protein_coding_|_is	0.929	0.876	0.873	0.881	0.847	0.919	0.921	0.84	0.919	0.916	0.884	0.912	0.897	0.931	0.89	0.898	0.901	0.885	0.556	0.597	0.871	0.847	0.87	0.901	0.878	0.634	0.916	0.917	0.845	0.887	0.874	0.536	0.61	0.927	0.892	0.944	0.928	0.931	0.887	0.89	0.9	0.891	0.918	0.918	0.898	0.878	0.882	0.875	0.829
LmajF_LmjF.36.1270:mRNA-p1_|_transcript_LmjF.36.1270:mRNA_|_gene_LmjF.36.1270_|_organism_Leishmania_major_strain_Friedlin_|_gene_product_amastin-like_surface_protein-like_protein_|_transcript_product_amastin-like_surface_protein-like_protein_|_location_LmjF.36:467630-468778(+)_|_protein_length_382	0.888	0.609	0.858	0.687	0.521	0.821	0.842	0.649	0.73	0.856	0.84	0.872	0.841	0.741	0.799	0.801	0.853	0.799	0.891	0.884	0.533	0.551	0.561	0.836	0.845	0.879	0.852	0.735	0.643	0.723	0.84	0.868	0.879	0.872	0.854	0.844	0.876	0.753	0.859	0.798	0.785	0.801	0.86	0.819	0.86	0.853	0.866	0.741	0.544
LmajF_LmjF.36.1280:mRNA-p1_|_transcript_LmjF.36.1280:mRNA_|_gene_LmjF.36.1280_|_organism_Leishmania_major_strain_Friedlin_|_gene_product_tuzin-like_protein_|_transcript_product_tuzin-like_protein_|_location_LmjF.36:471758-473536(+)_|_protein_length_592_|_sequence_SO_chromosome_|_SO_protein_coding	0.899	0.876	0.88	0.863	0.871	0.873	0.901	0.856	0.908	0.912	0.874	0.922	0.916	0.902	0.88	0.909	0.897	0.885	0.683	0.346	0.871	0.865	0.852	0.905	0.913	0.37	0.899	0.922	0.866	0.875	0.859	0.643	0.675	0.917	0.93	0.904	0.887	0.919	0.906	0.89	0.9	0.869	0.914	0.889	0.893	0.897	0.882	0.851	0.838
LmajF_LmjF.36.4130:mRNA-p1_|_transcript_LmjF.36.4130:mRNA_|_gene_LmjF.36.4130_|_organism_Leishmania_major_strain_Friedlin_|_gene_product_Amastin_surface_glycoprotein_putative_|_transcript_product_Amastin_surface_glycoprotein_putative_|_location_LmjF.36:1573477-1574190(+)_|_protein_length_237_|_s	0.871	0.87	0.869	0.826	0.84	0.849	0.856	0.866	0.893	0.821	0.864	0.89	0.887	0.809	0.873	0.841	0.427	0.788	0.89	0.925	0.83	0.845	0.848	0.883	0.847	0.925	0.832	0.835	0.878	0.851	0.853	0.908	0.921	0.881	0.887	0.901	0.89	0.809	0.861	0.83	0.823	0.802	0.874	0.859	0.857	0.848	0.396	0.851	0.812
LmajF_LmjF.36.4140:mRNA-p1_|_transcript_LmjF.36.4140:mRNA_|_gene_LmjF.36.4140_|_organism_Leishmania_major_strain_Friedlin_|_gene_product_Amastin_surface_glycoprotein_putative_|_transcript_product_Amastin_surface_glycoprotein_putative_|_location_LmjF.36:1577185-1577784(+)_|_protein_length_199_|_s	0.828	0.82	0.874	0.819	0.823	0.884	0.832	0.816	0.789	0.854	0.829	0.821	0.833	0.831	0.832	0.842	0.814	0.23	0.908	0.919	0.836	0.824	0.798	0.819	0.861	0.919	0.847	0.813	0.833	0.831	0.834	0.88	0.922	0.826	0.856	0.813	0.83	0.825	0.85	0.845	0.817	0.206	0.841	0.908	0.874	0.868	0.82	0.831	0.82
LpyrH10_01_1670-p1_|_transcript_LpyrH10_01_1670_|_gene_LpyrH10_01_1670_|_organism_Leptomonas_pyrrhocoris_H10_|_gene_product_g-amastin_|_transcript_product_g-amastin_|_location_LpyrH10_01:590733-591278(+)_|_protein_length_182_|_sequence_SO_chromosome_|_SO_protein_coding_|_is_pseudo_false	0.872	0.774	0.756	0.682	0.748	0.774	0.773	0.789	0.791	0.748	0.851	0.846	0.802	0.706	0.822	0.8	0.884	0.813	0.914	0.908	0.755	0.774	0.748	0.818	0.854	0.92	0.748	0.788	0.789	0.682	0.839	0.919	0.905	0.823	0.826	0.904	0.86	0.719	0.855	0.811	0.828	0.809	0.808	0.789	0.756	0.86	0.896	0.688	0.713
LpyrH10_02_5480-p1_|_transcript_LpyrH10_02_5480_|_gene_LpyrH10_02_5480_|_organism_Leptomonas_pyrrhocoris_H10_|_gene_product_amastin-like_protein_|_transcript_product_amastin-like_protein_|_location_LpyrH10_02:1575079-1575795(-)_|_protein_length_239_|_sequence_SO_chromosome_|_SO_protein_coding_|_is	0.866	0.774	0.858	0.8	0.77	0.833	0.856	0.835	0.801	0.85	0.857	0.823	0.839	0.808	0.819	0.802	0.838	0.801	0.889	0.903	0.807	0.758	0.769	0.822	0.863	0.918	0.846	0.769	0.835	0.788	0.851	0.885	0.92	0.836	0.835	0.845	0.848	0.802	0.89	0.789	0.787	0.785	0.841	0.826	0.877	0.857	0.86	0.794	0.727
LpyrH10_02_6460-p1_|_transcript_LpyrH10_02_6460_|_gene_LpyrH10_02_6460_|_organism_Leptomonas_pyrrhocoris_H10_|_gene_product_amastin-like_protein_|_transcript_product_amastin-like_protein_|_location_LpyrH10_02:1872664-1874217(-)_|_protein_length_518_|_sequence_SO_chromosome_|_SO_protein_coding_|_is	0.872	0.811	0.742	0.758	0.786	0.837	0.845	0.79	0.834	0.782	0.918	0.884	0.877	0.782	0.748	0.819	0.839	0.875	0.883	0.895	0.772	0.774	0.752	0.819	0.861	0.903	0.776	0.822	0.821	0.733	0.936	0.895	0.897	0.86	0.881	0.871	0.878	0.794	0.873	0.79	0.807	0.863	0.856	0.824	0.745	0.88	0.87	0.745	0.763
LpyrH10_02_6470-p1_|_transcript_LpyrH10_02_6470_|_gene_LpyrH10_02_6470_|_organism_Leptomonas_pyrrhocoris_H10_|_gene_product_hypothetical_protein_conserved_|_transcript_product_hypothetical_protein_conserved_|_location_LpyrH10_02:1875802-1876857(-)_|_protein_length_352_|_sequence_SO_chromosome_|	0.863	0.794	0.814	0.709	0.768	0.849	0.854	0.768	0.874	0.581	0.914	0.857	0.85	0.727	0.744	0.8	0.814	0.83	0.919	0.924	0.776	0.779	0.735	0.833	0.901	0.933	0.594	0.816	0.793	0.703	0.926	0.894	0.91	0.864	0.835	0.858	0.875	0.753	0.887	0.779	0.798	0.818	0.857	0.847	0.803	0.883	0.853	0.696	0.737
LpyrH10_02_6890-p1_|_transcript_LpyrH10_02_6890_|_gene_LpyrH10_02_6890_|_organism_Leptomonas_pyrrhocoris_H10_|_gene_product_Hypothetical_protein_unknown_function_|_transcript_product_Hypothetical_protein_unknown_function_|_location_LpyrH10_02:1994937-1996535(-)_|_protein_length_533_|_sequence_SO	0.882	0.805	0.872	0.79	0.831	0.87	0.496	0.805	0.804	0.882	0.849	0.828	0.903	0.768	0.82	0.823	0.87	0.813	0.909	0.908	0.795	0.837	0.745	0.803	0.878	0.917	0.868	0.815	0.822	0.79	0.865	0.894	0.918	0.819	0.893	0.888	0.882	0.78	0.909	0.802	0.818	0.821	0.501	0.865	0.869	0.89	0.878	0.79	0.808
LpyrH10_02_6900-p1_|_transcript_LpyrH10_02_6900_|_gene_LpyrH10_02_6900_|_organism_Leptomonas_pyrrhocoris_H10_|_gene_product_hypothetical_protein_conserved_|_transcript_product_hypothetical_protein_conserved_|_location_LpyrH10_02:1998212-1998964(-)_|_protein_length_251_|_sequence_SO_chromosome_|	0.879	0.806	0.872	0.817	0.783	0.883	0.864	0.808	0.846	0.871	0.901	0.879	0.877	0.809	0.828	0.847	0.855	0.846	0.897	0.896	0.835	0.806	0.771	0.847	0.855	0.895	0.871	0.847	0.832	0.799	0.901	0.898	0.889	0.848	0.877	0.867	0.867	0.802	0.684	0.827	0.849	0.841	0.875	0.883	0.877	0.851	0.86	0.787	0.788
LpyrH10_04_3490-p1_|_transcript_LpyrH10_04_3490_|_gene_LpyrH10_04_3490_|_organism_Leptomonas_pyrrhocoris_H10_|_gene_product_surface_protein_amastin_putative_|_transcript_product_surface_protein_amastin_putative_|_location_LpyrH10_04:901722-902324(+)_|_protein_length_201_|_sequence_SO_chromosome	0.861	0.793	0.752	0.744	0.744	0.805	0.805	0.788	0.853	0.79	0.887	0.824	0.852	0.822	0.387	0.814	0.864	0.871	0.891	0.897	0.756	0.762	0.736	0.777	0.825	0.907	0.778	0.823	0.799	0.75	0.876	0.875	0.895	0.813	0.841	0.857	0.884	0.828	0.837	0.398	0.795	0.872	0.789	0.834	0.764	0.831	0.864	0.768	0.745
LpyrH10_04_3500-p1_|_transcript_LpyrH10_04_3500_|_gene_LpyrH10_04_3500_|_organism_Leptomonas_pyrrhocoris_H10_|_gene_product_surface_protein_amastin_putative_|_transcript_product_surface_protein_amastin_putative_|_location_LpyrH10_04:904350-904952(+)_|_protein_length_201_|_sequence_SO_chromosome	0.861	0.793	0.752	0.744	0.744	0.805	0.805	0.788	0.853	0.79	0.887	0.824	0.852	0.822	0.387	0.814	0.864	0.871	0.891	0.897	0.756	0.762	0.736	0.777	0.825	0.907	0.778	0.823	0.799	0.75	0.876	0.875	0.895	0.813	0.841	0.857	0.884	0.828	0.837	0.398	0.795	0.872	0.789	0.834	0.764	0.831	0.864	0.768	0.745
LpyrH10_04_3510-p1_|_transcript_LpyrH10_04_3510_|_gene_LpyrH10_04_3510_|_organism_Leptomonas_pyrrhocoris_H10_|_gene_product_Surface_protein_amastin_putative_|_transcript_product_Surface_protein_amastin_putative_|_location_LpyrH10_04:907163-907765(+)_|_protein_length_201_|_sequence_SO_chromosome	0.838	0.793	0.776	0.695	0.756	0.816	0.784	0.793	0.853	0.815	0.871	0.808	0.835	0.767	0.429	0.774	0.869	0.829	0.896	0.897	0.78	0.75	0.767	0.755	0.847	0.907	0.784	0.829	0.788	0.72	0.866	0.875	0.868	0.808	0.835	0.869	0.861	0.779	0.849	0.418	0.773	0.831	0.805	0.813	0.783	0.853	0.881	0.707	0.706
LpyrH10_04_3520-p1_|_transcript_LpyrH10_04_3520_|_gene_LpyrH10_04_3520_|_organism_Leptomonas_pyrrhocoris_H10_|_gene_product_Surface_protein_amastin_putative_|_transcript_product_Surface_protein_amastin_putative_|_location_LpyrH10_04:910643-911245(+)_|_protein_length_201_|_sequence_SO_chromosome	0.844	0.793	0.776	0.707	0.762	0.811	0.789	0.804	0.853	0.809	0.871	0.803	0.841	0.761	0.429	0.78	0.869	0.835	0.896	0.897	0.78	0.75	0.773	0.766	0.836	0.907	0.778	0.829	0.799	0.732	0.866	0.88	0.863	0.803	0.841	0.869	0.867	0.773	0.849	0.423	0.778	0.837	0.8	0.807	0.783	0.842	0.881	0.72	0.706
LpyrH10_04_3530-p1_|_transcript_LpyrH10_04_3530_|_gene_LpyrH10_04_3530_|_organism_Leptomonas_pyrrhocoris_H10_|_gene_product_amastin-like_surface_protein-like_protein_|_transcript_product_amastin-like_surface_protein-like_protein_|_location_LpyrH10_04:914225-914893(+)_|_protein_length_223_|_sequenc	0.87	0.802	0.753	0.793	0.776	0.851	0.815	0.771	0.808	0.804	0.867	0.844	0.84	0.749	0.751	0.531	0.824	0.826	0.915	0.881	0.761	0.752	0.759	0.833	0.847	0.9	0.81	0.777	0.765	0.805	0.867	0.909	0.893	0.839	0.845	0.86	0.847	0.76	0.894	0.743	0.497	0.822	0.823	0.863	0.75	0.866	0.835	0.829	0.683
LpyrH10_05_1310-p1_|_transcript_LpyrH10_05_1310_|_gene_LpyrH10_05_1310_|_organism_Leptomonas_pyrrhocoris_H10_|_gene_product_tuzin-like_protein_putative_mitochondrial_|_transcript_product_tuzin-like_protein_putative_mitochondrial_|_location_LpyrH10_05:412489-414438(+)_|_protein_length_650_|_seque	0.925	0.87	0.922	0.911	0.871	0.9	0.925	0.861	0.935	0.915	0.909	0.909	0.905	0.908	0.911	0.914	0.906	0.879	0.658	0.323	0.859	0.888	0.852	0.915	0.907	0.359	0.912	0.933	0.877	0.923	0.879	0.61	0.654	0.899	0.916	0.938	0.913	0.919	0.918	0.927	0.91	0.896	0.935	0.881	0.908	0.912	0.905	0.905	0.886
LpyrH10_05_1320-1-p1_|_transcript_LpyrH10_05_1320-1_|_gene_LpyrH10_05_1320_|_organism_Leptomonas_pyrrhocoris_H10_|_gene_product_Tuzin_putative_putative_mitochondrial_|_transcript_product_Tuzin_putative_putative_mitochondrial_|_location_LpyrH10_05:415635-417470(+)_|_protein_length_612_|_sequenc	0.925	0.881	0.916	0.905	0.871	0.924	0.914	0.856	0.914	0.924	0.883	0.925	0.921	0.936	0.869	0.914	0.902	0.891	0.335	0.648	0.876	0.871	0.893	0.911	0.903	0.688	0.928	0.939	0.872	0.905	0.879	0.262	0.636	0.928	0.924	0.932	0.939	0.936	0.938	0.88	0.93	0.903	0.91	0.914	0.922	0.887	0.883	0.917	0.857
LpyrH10_05_1340-p1_|_transcript_LpyrH10_05_1340_|_gene_LpyrH10_05_1340_|_organism_Leptomonas_pyrrhocoris_H10_|_gene_product_tuzin_putative_putative_mitochondrial_|_transcript_product_tuzin_putative_putative_mitochondrial_|_location_LpyrH10_05:421689-423635(+)_|_protein_length_649_|_sequence_SO	0.935	0.893	0.915	0.911	0.865	0.92	0.91	0.898	0.924	0.927	0.898	0.908	0.913	0.925	0.88	0.898	0.91	0.901	0.567	0.614	0.876	0.876	0.882	0.912	0.897	0.673	0.928	0.928	0.904	0.917	0.884	0.528	0.612	0.918	0.902	0.938	0.933	0.925	0.926	0.89	0.9	0.907	0.912	0.901	0.908	0.897	0.882	0.911	0.886
LpyrH10_05_1350-p1_|_transcript_LpyrH10_05_1350_|_gene_LpyrH10_05_1350_|_organism_Leptomonas_pyrrhocoris_H10_|_gene_product_amastin-like_protein_|_transcript_product_amastin-like_protein_|_location_LpyrH10_05:424434-424979(+)_|_protein_length_182_|_sequence_SO_chromosome_|_SO_protein_coding_|_is_p	0.865	0.611	0.752	0.694	0.509	0.804	0.756	0.575	0.713	0.778	0.846	0.8	0.836	0.728	0.712	0.742	0.854	0.777	0.873	0.887	0.604	0.587	0.55	0.786	0.817	0.875	0.765	0.701	0.592	0.688	0.858	0.884	0.87	0.764	0.836	0.88	0.889	0.741	0.811	0.738	0.731	0.767	0.762	0.813	0.739	0.835	0.822	0.688	0.5
LpyrH10_05_1360-p1_|_transcript_LpyrH10_05_1360_|_gene_LpyrH10_05_1360_|_organism_Leptomonas_pyrrhocoris_H10_|_gene_product_amastin-like_protein_|_transcript_product_amastin-like_protein_|_location_LpyrH10_05:426989-427528(+)_|_protein_length_180_|_sequence_SO_chromosome_|_SO_protein_coding_|_is_p	0.841	0.602	0.769	0.686	0.503	0.804	0.796	0.563	0.7	0.796	0.84	0.812	0.824	0.741	0.722	0.747	0.847	0.795	0.879	0.887	0.571	0.571	0.54	0.811	0.829	0.875	0.803	0.696	0.581	0.686	0.84	0.896	0.883	0.782	0.83	0.887	0.865	0.759	0.823	0.742	0.73	0.784	0.79	0.813	0.756	0.848	0.828	0.66	0.49
LpyrH10_05_1370-p1_|_transcript_LpyrH10_05_1370_|_gene_LpyrH10_05_1370_|_organism_Leptomonas_pyrrhocoris_H10_|_gene_product_amastin-like_protein_|_transcript_product_amastin-like_protein_|_location_LpyrH10_05:430275-430814(+)_|_protein_length_180_|_sequence_SO_chromosome_|_SO_protein_coding_|_is_p	0.834	0.59	0.763	0.673	0.491	0.797	0.796	0.545	0.675	0.789	0.846	0.818	0.824	0.741	0.715	0.741	0.854	0.775	0.885	0.893	0.552	0.547	0.528	0.805	0.848	0.875	0.796	0.667	0.557	0.673	0.846	0.884	0.877	0.788	0.83	0.881	0.859	0.766	0.829	0.724	0.73	0.771	0.79	0.794	0.75	0.86	0.841	0.641	0.469
LpyrH10_05_1400-p1_|_transcript_LpyrH10_05_1400_|_gene_LpyrH10_05_1400_|_organism_Leptomonas_pyrrhocoris_H10_|_gene_product_amastin-like_protein_|_transcript_product_amastin-like_protein_|_location_LpyrH10_05:442746-443351(+)_|_protein_length_202_|_sequence_SO_chromosome_|_SO_protein_coding_|_is_p	0.847	0.645	0.814	0.725	0.564	0.819	0.834	0.43	0.744	0.84	0.877	0.84	0.862	0.773	0.767	0.793	0.854	0.801	0.869	0.898	0.626	0.643	0.559	0.825	0.842	0.892	0.853	0.733	0.44	0.713	0.86	0.857	0.883	0.801	0.856	0.839	0.851	0.785	0.848	0.8	0.766	0.792	0.823	0.837	0.801	0.838	0.83	0.737	0.59
LpyrH10_05_1410-p1_|_transcript_LpyrH10_05_1410_|_gene_LpyrH10_05_1410_|_organism_Leptomonas_pyrrhocoris_H10_|_gene_product_amastin-like_protein_|_transcript_product_amastin-like_protein_|_location_LpyrH10_05:446165-446749(+)_|_protein_length_195_|_sequence_SO_chromosome_|_SO_protein_coding_|_is_p	0.89	0.747	0.809	0.772	0.712	0.871	0.811	0.703	0.537	0.816	0.849	0.802	0.855	0.786	0.817	0.789	0.911	0.827	0.899	0.917	0.673	0.718	0.716	0.835	0.843	0.917	0.848	0.491	0.719	0.759	0.826	0.893	0.874	0.808	0.831	0.904	0.872	0.786	0.826	0.829	0.782	0.818	0.806	0.85	0.803	0.875	0.881	0.778	0.699
LpyrH10_06_1860-p1_|_transcript_LpyrH10_06_1860_|_gene_LpyrH10_06_1860_|_organism_Leptomonas_pyrrhocoris_H10_|_gene_product_hypothetical_protein_unknown_function_|_transcript_product_hypothetical_protein_unknown_function_|_location_LpyrH10_06:464906-465613(+)_|_protein_length_236_|_sequence_SO_c	0.905	0.871	0.874	0.822	0.834	0.862	0.879	0.86	0.883	0.879	0.875	0.886	0.875	0.87	0.876	0.838	0.591	0.789	0.865	0.897	0.834	0.834	0.858	0.895	0.853	0.901	0.879	0.861	0.86	0.834	0.875	0.879	0.884	0.876	0.885	0.884	0.911	0.877	0.86	0.858	0.836	0.802	0.854	0.874	0.862	0.847	0.565	0.877	0.772
LpyrH10_06_1880-p1_|_transcript_LpyrH10_06_1880_|_gene_LpyrH10_06_1880_|_organism_Leptomonas_pyrrhocoris_H10_|_gene_product_Hypothetical_protein_unknown_function_|_transcript_product_Hypothetical_protein_unknown_function_|_location_LpyrH10_06:467266-467865(+)_|_protein_length_200_|_sequence_SO_c	0.83	0.826	0.892	0.827	0.841	0.875	0.845	0.805	0.813	0.884	0.82	0.864	0.863	0.863	0.847	0.852	0.814	0.475	0.911	0.917	0.848	0.817	0.816	0.849	0.814	0.912	0.871	0.831	0.822	0.846	0.831	0.905	0.92	0.87	0.858	0.817	0.859	0.857	0.868	0.841	0.85	0.475	0.837	0.876	0.904	0.822	0.814	0.864	0.784
LpyrH10_09_1640-p1_|_transcript_LpyrH10_09_1640_|_gene_LpyrH10_09_1640_|_organism_Leptomonas_pyrrhocoris_H10_|_gene_product_amastin_putative_|_transcript_product_amastin_putative_|_location_LpyrH10_09:427107-427853(-)_|_protein_length_249_|_sequence_SO_chromosome_|_SO_protein_coding_|_is_pseudo	0.878	0.738	0.816	0.718	0.75	0.854	0.843	0.783	0.8	0.808	0.858	0.821	0.849	0.769	0.779	0.769	0.899	0.815	0.893	0.923	0.736	0.755	0.741	0.837	0.874	0.923	0.818	0.78	0.783	0.699	0.859	0.893	0.908	0.826	0.863	0.856	0.885	0.781	0.837	0.771	0.769	0.8	0.857	0.861	0.811	0.891	0.888	0.712	0.641
LpyrH10_11_1410-p1_|_transcript_LpyrH10_11_1410_|_gene_LpyrH10_11_1410_|_organism_Leptomonas_pyrrhocoris_H10_|_gene_product_amastin-like_surface_protein-like_protein_|_transcript_product_amastin-like_surface_protein-like_protein_|_location_LpyrH10_11:426436-427005(+)_|_protein_length_190_|_sequenc	0.857	0.769	0.806	0.697	0.759	0.82	0.817	0.749	0.784	0.788	0.898	0.836	0.847	0.253	0.766	0.773	0.864	0.794	0.897	0.903	0.799	0.783	0.778	0.799	0.806	0.909	0.769	0.796	0.772	0.703	0.887	0.902	0.894	0.83	0.841	0.843	0.845	0.283	0.856	0.783	0.749	0.815	0.819	0.82	0.791	0.827	0.864	0.667	0.706
LpyrH10_11_1420-p1_|_transcript_LpyrH10_11_1420_|_gene_LpyrH10_11_1420_|_organism_Leptomonas_pyrrhocoris_H10_|_gene_product_amastin-like_surface_protein-like_protein_|_transcript_product_amastin-like_surface_protein-like_protein_|_location_LpyrH10_11:428496-429065(+)_|_protein_length_190_|_sequenc	0.853	0.772	0.808	0.707	0.762	0.822	0.819	0.751	0.787	0.795	0.892	0.839	0.848	0.254	0.765	0.777	0.864	0.795	0.899	0.904	0.802	0.787	0.776	0.802	0.809	0.91	0.776	0.8	0.775	0.713	0.886	0.903	0.896	0.833	0.843	0.845	0.841	0.284	0.859	0.781	0.753	0.816	0.821	0.824	0.794	0.829	0.864	0.677	0.725
LpyrH10_11_1430-p1_|_transcript_LpyrH10_11_1430_|_gene_LpyrH10_11_1430_|_organism_Leptomonas_pyrrhocoris_H10_|_gene_product_amastin-like_surface_protein-like_protein_|_transcript_product_amastin-like_surface_protein-like_protein_|_location_LpyrH10_11:430556-431125(+)_|_protein_length_190_|_sequenc	0.853	0.772	0.808	0.707	0.762	0.822	0.819	0.751	0.787	0.795	0.892	0.839	0.848	0.254	0.765	0.777	0.864	0.795	0.899	0.904	0.802	0.787	0.776	0.802	0.809	0.91	0.776	0.8	0.775	0.713	0.886	0.903	0.896	0.833	0.843	0.845	0.841	0.284	0.859	0.781	0.753	0.816	0.821	0.824	0.794	0.829	0.864	0.677	0.725
LpyrH10_11_1440-p1_|_transcript_LpyrH10_11_1440_|_gene_LpyrH10_11_1440_|_organism_Leptomonas_pyrrhocoris_H10_|_gene_product_amastin-like_surface_protein-like_protein_|_transcript_product_amastin-like_surface_protein-like_protein_|_location_LpyrH10_11:432616-433185(+)_|_protein_length_190_|_sequenc	0.853	0.772	0.808	0.707	0.762	0.822	0.819	0.751	0.787	0.795	0.892	0.839	0.848	0.254	0.765	0.777	0.864	0.795	0.899	0.904	0.802	0.787	0.776	0.802	0.809	0.91	0.776	0.8	0.775	0.713	0.886	0.903	0.896	0.833	0.843	0.845	0.841	0.284	0.859	0.781	0.753	0.816	0.821	0.824	0.794	0.829	0.864	0.677	0.725
LpyrH10_11_1450-1-p1_|_transcript_LpyrH10_11_1450-1_|_gene_LpyrH10_11_1450_|_organism_Leptomonas_pyrrhocoris_H10_|_gene_product_amastin-like_surface_protein-like_protein_|_transcript_product_amastin-like_surface_protein-like_protein_|_location_LpyrH10_11:436065-436592(+)_|_protein_length_176_|_seq	0.896	0.756	0.738	0.58	0.742	0.777	0.8	0.817	0.78	0.752	0.887	0.819	0.817	0.673	0.756	0.784	0.851	0.843	0.899	0.906	0.731	0.685	0.698	0.825	0.863	0.9	0.739	0.781	0.811	0.604	0.875	0.881	0.897	0.831	0.817	0.87	0.902	0.679	0.842	0.737	0.772	0.857	0.787	0.754	0.725	0.864	0.845	0.615	0.703
LpyrH10_11_1460-p1_|_transcript_LpyrH10_11_1460_|_gene_LpyrH10_11_1460_|_organism_Leptomonas_pyrrhocoris_H10_|_gene_product_amastin-like_surface_protein-like_protein_|_transcript_product_amastin-like_surface_protein-like_protein_|_location_LpyrH10_11:437890-438423(+)_|_protein_length_178_|_sequenc	0.897	0.688	0.73	0.455	0.667	0.788	0.828	0.702	0.816	0.738	0.893	0.812	0.818	0.625	0.714	0.805	0.834	0.794	0.893	0.871	0.724	0.696	0.69	0.772	0.898	0.859	0.725	0.801	0.69	0.455	0.888	0.875	0.867	0.776	0.842	0.901	0.915	0.65	0.846	0.749	0.775	0.765	0.821	0.789	0.73	0.906	0.859	0.413	0.629
LpyrH10_11_1470-p1_|_transcript_LpyrH10_11_1470_|_gene_LpyrH10_11_1470_|_organism_Leptomonas_pyrrhocoris_H10_|_gene_product_amastin-like_surface_protein-like_protein_|_transcript_product_amastin-like_surface_protein-like_protein_|_location_LpyrH10_11:441226-441894(+)_|_protein_length_223_|_sequenc	0.862	0.766	0.808	0.707	0.762	0.822	0.819	0.751	0.787	0.795	0.896	0.839	0.852	0.271	0.765	0.79	0.864	0.795	0.9	0.9	0.802	0.787	0.776	0.802	0.809	0.91	0.776	0.8	0.775	0.713	0.89	0.909	0.908	0.833	0.847	0.852	0.849	0.294	0.859	0.781	0.762	0.816	0.821	0.824	0.794	0.829	0.864	0.677	0.725
LpyrH10_15_0520-p1_|_transcript_LpyrH10_15_0520_|_gene_LpyrH10_15_0520_|_organism_Leptomonas_pyrrhocoris_H10_|_gene_product_hypothetical_protein_conserved_|_transcript_product_hypothetical_protein_conserved_|_location_LpyrH10_15:146139-146690(-)_|_protein_length_184_|_sequence_SO_chromosome_|_SO	0.711	0.844	0.853	0.844	0.775	0.84	0.824	0.81	0.847	0.875	0.837	0.855	0.894	0.845	0.846	0.864	0.847	0.783	0.925	0.914	0.805	0.824	0.774	0.886	0.825	0.909	0.882	0.852	0.804	0.8	0.825	0.913	0.923	0.855	0.894	0.698	0.681	0.839	0.838	0.876	0.867	0.798	0.824	0.835	0.853	0.827	0.859	0.856	0.881
LpyrH10_15_0540-p1_|_transcript_LpyrH10_15_0540_|_gene_LpyrH10_15_0540_|_organism_Leptomonas_pyrrhocoris_H10_|_gene_product_Hypothetical_protein_conserved_|_transcript_product_Hypothetical_protein_conserved_|_location_LpyrH10_15:149001-149705(-)_|_protein_length_235_|_sequence_SO_chromosome_|_SO	0.809	0.867	0.861	0.872	0.855	0.91	0.872	0.829	0.846	0.851	0.926	0.9	0.894	0.858	0.881	0.89	0.883	0.844	0.907	0.905	0.849	0.861	0.842	0.906	0.86	0.91	0.845	0.841	0.84	0.878	0.926	0.902	0.902	0.878	0.883	0.818	0.796	0.87	0.822	0.883	0.888	0.863	0.893	0.9	0.829	0.845	0.883	0.878	0.882
LpyrH10_15_0550-p1_|_transcript_LpyrH10_15_0550_|_gene_LpyrH10_15_0550_|_organism_Leptomonas_pyrrhocoris_H10_|_gene_product_hypothetical_protein_unknown_function_|_transcript_product_hypothetical_protein_unknown_function_|_location_LpyrH10_15:153484-154170(-)_|_protein_length_229_|_sequence_SO_c	0.667	0.826	0.894	0.847	0.83	0.89	0.86	0.803	0.85	0.878	0.879	0.851	0.853	0.823	0.873	0.877	0.881	0.769	0.911	0.906	0.821	0.811	0.82	0.888	0.847	0.926	0.853	0.866	0.786	0.853	0.857	0.891	0.91	0.869	0.853	0.68	0.654	0.823	0.861	0.895	0.848	0.766	0.847	0.896	0.899	0.836	0.881	0.865	0.825
LpyrH10_15_1330-p1_|_transcript_LpyrH10_15_1330_|_gene_LpyrH10_15_1330_|_organism_Leptomonas_pyrrhocoris_H10_|_gene_product_hypothetical_protein_unique_for_Leptomonas_pyrrhocoris_|_transcript_product_hypothetical_protein_unique_for_Leptomonas_pyrrhocoris_|_location_LpyrH10_15:417724-418971(+)_|_pr	0.921	0.87	0.883	0.896	0.852	0.879	0.893	0.879	0.885	0.853	0.889	0.871	0.892	0.81	0.876	0.843	0.887	0.865	0.897	0.903	0.852	0.87	0.826	0.885	0.847	0.884	0.853	0.86	0.896	0.896	0.889	0.901	0.91	0.875	0.884	0.882	0.92	0.827	0.887	0.885	0.849	0.876	0.9	0.876	0.882	0.856	0.891	0.902	0.835
LpyrH10_15_1660-p1_|_transcript_LpyrH10_15_1660_|_gene_LpyrH10_15_1660_|_organism_Leptomonas_pyrrhocoris_H10_|_gene_product_hypothetical_protein_unique_for_Leptomonas_pyrrhocoris_|_transcript_product_hypothetical_protein_unique_for_Leptomonas_pyrrhocoris_|_location_LpyrH10_15:481932-483032(+)_|_pr	0.869	0.851	0.869	0.863	0.832	0.865	0.862	0.86	0.85	0.884	0.872	0.842	0.88	0.829	0.816	0.873	0.874	0.871	0.934	0.938	0.834	0.814	0.864	0.838	0.833	0.951	0.869	0.838	0.854	0.851	0.884	0.915	0.919	0.858	0.875	0.862	0.873	0.835	0.875	0.823	0.863	0.889	0.843	0.883	0.868	0.827	0.891	0.87	0.851
LpyrH10_15_1670-p1_|_transcript_LpyrH10_15_1670_|_gene_LpyrH10_15_1670_|_organism_Leptomonas_pyrrhocoris_H10_|_gene_product_hypothetical_protein_unique_for_Leptomonas_pyrrhocoris_|_transcript_product_hypothetical_protein_unique_for_Leptomonas_pyrrhocoris_|_location_LpyrH10_15:484715-486247(+)_|_pr	0.898	0.855	0.875	0.801	0.812	0.875	0.842	0.812	0.835	0.879	0.853	0.885	0.913	0.806	0.869	0.832	0.876	0.867	0.897	0.923	0.855	0.848	0.848	0.871	0.84	0.92	0.88	0.828	0.829	0.831	0.865	0.907	0.92	0.892	0.906	0.883	0.892	0.812	0.893	0.858	0.842	0.867	0.867	0.866	0.87	0.861	0.88	0.819	0.843
LpyrH10_17_0540-p1_|_transcript_LpyrH10_17_0540_|_gene_LpyrH10_17_0540_|_organism_Leptomonas_pyrrhocoris_H10_|_gene_product_hypothetical_protein_unknown_function_|_transcript_product_hypothetical_protein_unknown_function_|_location_LpyrH10_17:159934-160767(-)_|_protein_length_278_|_sequence_SO_c	0.853	0.825	0.828	0.776	0.774	0.344	0.896	0.836	0.881	0.874	0.858	0.872	0.865	0.789	0.859	0.866	0.875	0.874	0.926	0.924	0.823	0.78	0.816	0.886	0.866	0.923	0.889	0.885	0.842	0.788	0.863	0.912	0.937	0.868	0.878	0.846	0.854	0.795	0.889	0.859	0.873	0.882	0.882	0.347	0.841	0.861	0.879	0.776	0.806
LpyrH10_17_0550-p1_|_transcript_LpyrH10_17_0550_|_gene_LpyrH10_17_0550_|_organism_Leptomonas_pyrrhocoris_H10_|_gene_product_hypothetical_protein_unknown_function_|_transcript_product_hypothetical_protein_unknown_function_|_location_LpyrH10_17:163390-164223(-)_|_protein_length_278_|_sequence_SO_c	0.853	0.825	0.828	0.776	0.774	0.34	0.9	0.836	0.881	0.874	0.858	0.872	0.865	0.789	0.859	0.866	0.875	0.874	0.926	0.924	0.823	0.78	0.816	0.882	0.866	0.923	0.889	0.885	0.842	0.788	0.863	0.912	0.937	0.868	0.878	0.846	0.854	0.795	0.889	0.859	0.873	0.882	0.882	0.343	0.846	0.861	0.879	0.776	0.806
LpyrH10_21_1160-p1_|_transcript_LpyrH10_21_1160_|_gene_LpyrH10_21_1160_|_organism_Leptomonas_pyrrhocoris_H10_|_gene_product_amastin-like_surface_protein-like_protein_|_transcript_product_amastin-like_surface_protein-like_protein_|_location_LpyrH10_21:395129-395668(+)_|_protein_length_180_|_sequenc	0.893	0.747	0.752	0.677	0.765	0.763	0.8	0.792	0.807	0.797	0.879	0.833	0.843	0.745	0.757	0.811	0.868	0.796	0.881	0.933	0.796	0.778	0.789	0.839	0.851	0.933	0.791	0.78	0.775	0.695	0.873	0.869	0.895	0.782	0.831	0.873	0.894	0.745	0.861	0.746	0.789	0.793	0.789	0.794	0.777	0.865	0.88	0.683	0.723
LpyrH10_21_1170-p1_|_transcript_LpyrH10_21_1170_|_gene_LpyrH10_21_1170_|_organism_Leptomonas_pyrrhocoris_H10_|_gene_product_hypothetical_protein_unknown_function_|_transcript_product_hypothetical_protein_unknown_function_|_location_LpyrH10_21:398090-398728(+)_|_protein_length_213_|_sequence_SO_c	0.899	0.741	0.779	0.695	0.747	0.798	0.822	0.771	0.807	0.817	0.89	0.826	0.852	0.738	0.761	0.824	0.855	0.787	0.915	0.906	0.769	0.772	0.748	0.86	0.843	0.91	0.812	0.784	0.777	0.72	0.89	0.903	0.903	0.783	0.847	0.872	0.899	0.738	0.863	0.766	0.79	0.795	0.808	0.805	0.789	0.845	0.867	0.707	0.713
LpyrH10_21_1680-p1_|_transcript_LpyrH10_21_1680_|_gene_LpyrH10_21_1680_|_organism_Leptomonas_pyrrhocoris_H10_|_gene_product_amastin-like_surface_protein_putative_|_transcript_product_amastin-like_surface_protein_putative_|_location_LpyrH10_21:558854-559408(+)_|_protein_length_185_|_sequence_SO_c	0.911	0.835	0.785	0.794	0.791	0.831	0.839	0.815	0.79	0.761	0.877	0.842	0.781	0.785	0.843	0.802	0.852	0.803	0.831	0.863	0.795	0.785	0.832	0.845	0.838	0.873	0.761	0.805	0.833	0.8	0.901	0.84	0.916	0.859	0.798	0.877	0.898	0.797	0.827	0.852	0.799	0.83	0.851	0.856	0.791	0.846	0.864	0.775	0.802
LpyrH10_22_0400-p1_|_transcript_LpyrH10_22_0400_|_gene_LpyrH10_22_0400_|_organism_Leptomonas_pyrrhocoris_H10_|_gene_product_hypothetical_protein_unknown_function_|_transcript_product_hypothetical_protein_unknown_function_|_location_LpyrH10_22:96538-98169(+)_|_protein_length_544_|_sequence_SO_chr	0.869	0.754	0.877	0.818	0.789	0.904	0.813	0.823	0.834	0.886	0.885	0.478	0.892	0.773	0.807	0.842	0.89	0.824	0.907	0.917	0.813	0.807	0.774	0.793	0.891	0.914	0.887	0.828	0.833	0.8	0.885	0.905	0.934	0.458	0.886	0.816	0.87	0.761	0.871	0.802	0.84	0.837	0.804	0.892	0.873	0.902	0.871	0.788	0.824
LpyrH10_22_0410-p1_|_transcript_LpyrH10_22_0410_|_gene_LpyrH10_22_0410_|_organism_Leptomonas_pyrrhocoris_H10_|_gene_product_hypothetical_protein_conserved_|_transcript_product_hypothetical_protein_conserved_|_location_LpyrH10_22:101082-102398(+)_|_protein_length_439_|_sequence_SO_chromosome_|_SO	0.881	0.806	0.835	0.764	0.756	0.874	0.812	0.827	0.824	0.848	0.893	0.811	0.893	0.834	0.77	0.842	0.882	0.821	0.923	0.918	0.774	0.767	0.755	0.452	0.899	0.933	0.853	0.811	0.838	0.752	0.898	0.893	0.918	0.804	0.873	0.874	0.886	0.834	0.873	0.793	0.85	0.817	0.812	0.874	0.831	0.906	0.896	0.752	0.798
LpyrH10_26_1110-1-p1_|_transcript_LpyrH10_26_1110-1_|_gene_LpyrH10_26_1110_|_organism_Leptomonas_pyrrhocoris_H10_|_gene_product_hypothetical_protein_|_transcript_product_hypothetical_protein_|_location_LpyrH10_26:335625-336965(+)_|_protein_length_447_|_sequence_SO_chromosome_|_SO_protein_coding_|	0.868	0.839	0.893	0.792	0.814	0.864	0.883	0.831	0.86	0.853	0.87	0.889	0.408	0.855	0.824	0.809	0.848	0.847	0.902	0.916	0.79	0.79	0.783	0.871	0.846	0.917	0.887	0.825	0.82	0.815	0.881	0.903	0.908	0.905	0.398	0.867	0.879	0.861	0.885	0.816	0.795	0.835	0.893	0.855	0.886	0.853	0.868	0.804	0.714
LpyrH10_28_0470-p1_|_transcript_LpyrH10_28_0470_|_gene_LpyrH10_28_0470_|_organism_Leptomonas_pyrrhocoris_H10_|_gene_product_hypothetical_protein_unknown_function_|_transcript_product_hypothetical_protein_unknown_function_|_location_LpyrH10_28:143486-144430(-)_|_protein_length_315_|_sequence_SO_c	0.891	0.858	0.86	0.802	0.815	0.89	0.886	0.863	0.817	0.881	0.69	0.894	0.854	0.871	0.847	0.852	0.916	0.841	0.905	0.886	0.846	0.815	0.863	0.834	0.871	0.885	0.881	0.856	0.879	0.85	0.651	0.889	0.898	0.915	0.854	0.86	0.88	0.888	0.832	0.857	0.852	0.865	0.858	0.897	0.87	0.865	0.904	0.856	0.768
LpyrH10_35_0160-p1_|_transcript_LpyrH10_35_0160_|_gene_LpyrH10_35_0160_|_organism_Leptomonas_pyrrhocoris_H10_|_gene_product_Hypothetical_protein_conserved_|_transcript_product_Hypothetical_protein_conserved_|_location_LpyrH10_35:41921-42550(-)_|_protein_length_210_|_sequence_SO_chromosome_|_SO_p	0.807	0.834	0.879	0.906	0.84	0.889	0.86	0.867	0.844	0.87	0.863	0.86	0.877	0.813	0.832	0.805	0.836	0.78	0.895	0.892	0.835	0.804	0.822	0.865	0.459	0.897	0.877	0.828	0.855	0.874	0.863	0.911	0.895	0.855	0.872	0.851	0.813	0.806	0.88	0.84	0.813	0.77	0.865	0.896	0.854	0.488	0.818	0.881	0.833
Tbrutreu_Tb927.4.3390:mRNA-p1_|_transcript_Tb927.4.3390:mRNA_|_gene_Tb927.4.3390_|_organism_Trypanosoma_brucei_brucei_TREU927_|_gene_product_tuzin_putative_|_transcript_product_tuzin_putative_|_location_Tb927_04_v5.1:884011-886038(-)_|_protein_length_675_|_sequence_SO_chromosome_|_SO_protein_cod	0.944	0.892	0.901	0.892	0.882	0.904	0.914	0.883	0.908	0.901	0.872	0.894	0.903	0.912	0.89	0.903	0.893	0.896	0.56	0.637	0.886	0.87	0.892	0.923	0.906	0.658	0.905	0.91	0.888	0.904	0.878	0.536	0.607	0.899	0.911	0.931	0.948	0.912	0.893	0.895	0.915	0.913	0.925	0.901	0.914	0.896	0.891	0.892	0.875
Tbrutreu_Tb927.4.3500:mRNA-p1_|_transcript_Tb927.4.3500:mRNA_|_gene_Tb927.4.3500_|_organism_Trypanosoma_brucei_brucei_TREU927_|_gene_product_Amastin_surface_glycoprotein_putative_|_transcript_product_Amastin_surface_glycoprotein_putative_|_location_Tb927_04_v5.1:904574-905104(-)_|_protein_length	0.829	0.782	0.834	0.842	0.782	0.896	0.786	0.832	0.843	0.849	0.856	0.836	0.814	0.757	0.851	0.796	0.84	0.829	0.911	0.929	0.792	0.788	0.773	0.861	0.816	0.941	0.816	0.818	0.826	0.829	0.862	0.917	0.922	0.83	0.832	0.816	0.823	0.763	0.803	0.821	0.799	0.831	0.792	0.891	0.834	0.813	0.833	0.823	0.768
Tbrutreu_Tb927.4.3520:mRNA-p1_|_transcript_Tb927.4.3520:mRNA_|_gene_Tb927.4.3520_|_organism_Trypanosoma_brucei_brucei_TREU927_|_gene_product_Amastin_surface_glycoprotein_putative_|_transcript_product_Amastin_surface_glycoprotein_putative_|_location_Tb927_04_v5.1:906430-906966(-)_|_protein_length	0.787	0.818	0.852	0.865	0.805	0.873	0.841	0.855	0.848	0.865	0.837	0.9	0.858	0.875	0.813	0.84	0.847	0.844	0.924	0.907	0.865	0.852	0.81	0.854	0.816	0.913	0.872	0.845	0.867	0.871	0.855	0.929	0.898	0.882	0.889	0.752	0.78	0.882	0.82	0.82	0.813	0.851	0.835	0.881	0.852	0.816	0.86	0.877	0.867
Tbrutreu_Tb927.8.6570:mRNA-p1_|_transcript_Tb927.8.6570:mRNA_|_gene_Tb927.8.6570_|_organism_Trypanosoma_brucei_brucei_TREU927_|_gene_product_hypothetical_protein_conserved_|_transcript_product_hypothetical_protein_conserved_|_location_Tb927_08_v5.1:1898759-1899433(-)_|_protein_length_224_|_seque	0.862	0.813	0.869	0.895	0.863	0.889	0.874	0.833	0.812	0.894	0.789	0.88	0.851	0.888	0.857	0.849	0.873	0.844	0.911	0.91	0.876	0.838	0.874	0.898	0.704	0.919	0.901	0.791	0.804	0.889	0.813	0.911	0.903	0.88	0.861	0.833	0.831	0.881	0.837	0.857	0.815	0.846	0.879	0.89	0.869	0.683	0.862	0.858	0.813
Tbrutreu_Tb927.11.8450:mRNA-p1_|_transcript_Tb927.11.8450:mRNA_|_gene_Tb927.11.8450_|_organism_Trypanosoma_brucei_brucei_TREU927_|_gene_product_Amastin_surface_glycoprotein_putative_|_transcript_product_Amastin_surface_glycoprotein_putative_|_location_Tb927_11_v5.1:2365920-2366819(+)_|_protein_l	0.864	0.764	0.764	0.762	0.758	0.856	0.858	0.777	0.801	0.78	0.924	0.863	0.884	0.776	0.778	0.813	0.807	0.842	0.894	0.922	0.792	0.752	0.772	0.822	0.887	0.919	0.773	0.789	0.777	0.756	0.912	0.892	0.915	0.871	0.888	0.845	0.863	0.776	0.886	0.801	0.786	0.829	0.862	0.829	0.76	0.882	0.834	0.768	0.722
Tbrutreu_Tb927.11.8460:mRNA-p1_|_transcript_Tb927.11.8460:mRNA_|_gene_Tb927.11.8460_|_organism_Trypanosoma_brucei_brucei_TREU927_|_gene_product_amastin-like_protein_|_transcript_product_amastin-like_protein_|_location_Tb927_11_v5.1:2368463-2369833(+)_|_protein_length_456_|_sequence_SO_chromosome_|	0.863	0.776	0.847	0.723	0.761	0.87	0.868	0.773	0.816	0.812	0.903	0.833	0.857	0.737	0.78	0.772	0.845	0.824	0.875	0.884	0.752	0.761	0.711	0.838	0.85	0.899	0.823	0.778	0.779	0.723	0.873	0.87	0.896	0.82	0.86	0.936	0.838	0.756	0.858	0.767	0.764	0.792	0.857	0.853	0.826	0.858	0.822	0.73	0.632
Tcru1_TcCLB.511071.40:mRNA-p1_|_transcript_TcCLB.511071.40:mRNA_|_gene_TcCLB.511071.40_|_organism_Trypanosoma_cruzi_CL_Brener_Esmeraldo-like_|_gene_product_amastin_putative_|_transcript_product_amastin_putative_|_location_TcChr26-S:117821-118405(+)_|_protein_length_194_|_sequence_SO_chromosome_|	0.833	0.71	0.767	0.706	0.621	0.813	0.798	0.667	0.76	0.81	0.816	0.795	0.802	0.756	0.733	0.762	0.857	0.836	0.904	0.894	0.687	0.649	0.685	0.758	0.833	0.877	0.816	0.728	0.702	0.742	0.833	0.864	0.879	0.789	0.819	0.881	0.827	0.774	0.844	0.75	0.769	0.826	0.83	0.807	0.758	0.848	0.845	0.724	0.635
Tcru1_TcCLB.509965.390:mRNA-p1_|_transcript_TcCLB.509965.390:mRNA_|_gene_TcCLB.509965.390_|_organism_Trypanosoma_cruzi_CL_Brener_Esmeraldo-like_|_gene_product_amastin_putative_|_transcript_product_amastin_putative_|_location_TcChr32-S:314012-314548(+)_|_protein_length_178_|_sequence_SO_chromosom	0.904	0.774	0.77	0.757	0.773	0.866	0.839	0.761	0.771	0.777	0.913	0.81	0.835	0.748	0.756	0.656	0.825	0.799	0.871	0.901	0.787	0.779	0.766	0.811	0.84	0.924	0.739	0.761	0.755	0.75	0.906	0.875	0.911	0.798	0.829	0.869	0.897	0.742	0.855	0.772	0.648	0.808	0.826	0.849	0.764	0.859	0.85	0.757	0.667
Tcru1_TcCLB.509965.394:mRNA-p1_|_transcript_TcCLB.509965.394:mRNA_|_gene_TcCLB.509965.394_|_organism_Trypanosoma_cruzi_CL_Brener_Esmeraldo-like_|_gene_product_amastin_putative_|_transcript_product_amastin_putative_|_location_TcChr32-S:310957-311514(+)_|_protein_length_185_|_sequence_SO_chromosom	0.832	0.755	0.744	0.748	0.712	0.836	0.807	0.776	0.822	0.733	0.854	0.806	0.852	0.741	0.631	0.779	0.815	0.839	0.877	0.929	0.755	0.699	0.71	0.793	0.817	0.929	0.733	0.795	0.782	0.767	0.848	0.876	0.915	0.811	0.864	0.824	0.85	0.753	0.86	0.57	0.8	0.84	0.813	0.838	0.75	0.813	0.821	0.767	0.706
Tcru1_TcCLB.507485.10:mRNA-p1_|_transcript_TcCLB.507485.10:mRNA_|_gene_TcCLB.507485.10_|_organism_Trypanosoma_cruzi_CL_Brener_Esmeraldo-like_|_gene_product_Amastin_surface_glycoprotein_putative_|_transcript_product_Amastin_surface_glycoprotein_putative_|_location_TcChr34-S:975370-975945(-)_|_pro	0.7	0.855	0.886	0.87	0.799	0.825	0.818	0.815	0.863	0.904	0.857	0.878	0.834	0.835	0.868	0.86	0.85	0.81	0.888	0.897	0.815	0.805	0.814	0.834	0.801	0.897	0.904	0.85	0.832	0.852	0.851	0.907	0.928	0.861	0.846	0.75	0.712	0.829	0.859	0.855	0.849	0.818	0.818	0.819	0.886	0.816	0.827	0.852	0.837
Tcru1_TcCLB.507485.120:mRNA-p1_|_transcript_TcCLB.507485.120:mRNA_|_gene_TcCLB.507485.120_|_organism_Trypanosoma_cruzi_CL_Brener_Esmeraldo-like_|_gene_product_tuzin_|_transcript_product_tuzin_|_location_TcChr34-S:952625-953968(-)_|_protein_length_447_|_sequence_SO_chromosome_|_SO_protein_coding_|	0.941	0.881	0.875	0.878	0.894	0.906	0.895	0.887	0.898	0.886	0.885	0.894	0.892	0.886	0.893	0.894	0.887	0.887	0.561	0.647	0.855	0.87	0.886	0.909	0.901	0.609	0.904	0.906	0.887	0.885	0.875	0.546	0.561	0.894	0.913	0.928	0.946	0.88	0.858	0.904	0.89	0.904	0.903	0.906	0.886	0.89	0.913	0.872	0.875
Tcru1_TcCLB.507485.130:mRNA-p1_|_transcript_TcCLB.507485.130:mRNA_|_gene_TcCLB.507485.130_|_organism_Trypanosoma_cruzi_CL_Brener_Esmeraldo-like_|_gene_product_amastin_putative_|_transcript_product_amastin_putative_|_location_TcChr34-S:951951-952475(-)_|_protein_length_174_|_sequence_SO_chromosom	0.893	0.675	0.781	0.726	0.638	0.858	0.785	0.689	0.769	0.762	0.822	0.772	0.837	0.739	0.72	0.747	0.836	0.839	0.882	0.887	0.665	0.687	0.663	0.756	0.835	0.893	0.768	0.744	0.701	0.752	0.829	0.885	0.871	0.759	0.837	0.868	0.881	0.758	0.849	0.75	0.776	0.815	0.816	0.859	0.761	0.838	0.836	0.732	0.545
Tcru1_TcCLB.507485.140:mRNA-p1_|_transcript_TcCLB.507485.140:mRNA_|_gene_TcCLB.507485.140_|_organism_Trypanosoma_cruzi_CL_Brener_Esmeraldo-like_|_gene_product_tuzin_|_transcript_product_tuzin_|_location_TcChr34-S:949690-951033(-)_|_protein_length_447_|_sequence_SO_chromosome_|_SO_protein_coding_|	0.941	0.875	0.88	0.878	0.882	0.905	0.9	0.887	0.904	0.882	0.884	0.893	0.888	0.892	0.888	0.893	0.883	0.881	0.553	0.643	0.849	0.863	0.88	0.909	0.902	0.603	0.888	0.906	0.887	0.878	0.873	0.542	0.541	0.893	0.909	0.928	0.946	0.886	0.846	0.898	0.895	0.898	0.903	0.905	0.891	0.891	0.904	0.865	0.875
Tcru1_TcCLB.507485.150:mRNA-p1_|_transcript_TcCLB.507485.150:mRNA_|_gene_TcCLB.507485.150_|_organism_Trypanosoma_cruzi_CL_Brener_Esmeraldo-like_|_gene_product_amastin_putative_|_transcript_product_amastin_putative_|_location_TcChr34-S:949016-949540(-)_|_protein_length_174_|_sequence_SO_chromosom	0.893	0.681	0.773	0.726	0.638	0.858	0.785	0.689	0.769	0.762	0.822	0.772	0.838	0.739	0.708	0.747	0.836	0.845	0.881	0.887	0.671	0.687	0.663	0.75	0.836	0.893	0.768	0.744	0.701	0.752	0.823	0.885	0.865	0.759	0.838	0.873	0.881	0.758	0.849	0.744	0.776	0.822	0.816	0.859	0.753	0.839	0.836	0.732	0.545
Tcru1_TcCLB.507485.20:mRNA-p1_|_transcript_TcCLB.507485.20:mRNA_|_gene_TcCLB.507485.20_|_organism_Trypanosoma_cruzi_CL_Brener_Esmeraldo-like_|_gene_product_Amastin_surface_glycoprotein_putative_|_transcript_product_Amastin_surface_glycoprotein_putative_|_location_TcChr34-S:973598-974140(-)_|_pro	0.762	0.827	0.852	0.835	0.802	0.848	0.838	0.784	0.836	0.904	0.826	0.871	0.863	0.856	0.854	0.851	0.851	0.802	0.913	0.931	0.796	0.759	0.807	0.819	0.78	0.908	0.91	0.826	0.807	0.866	0.837	0.912	0.94	0.859	0.881	0.726	0.756	0.856	0.852	0.877	0.835	0.805	0.815	0.838	0.852	0.78	0.832	0.848	0.87
Tcru1_TcCLB.507485.30:mRNA-p1_|_transcript_TcCLB.507485.30:mRNA_|_gene_TcCLB.507485.30_|_organism_Trypanosoma_cruzi_CL_Brener_Esmeraldo-like_|_gene_product_Amastin_surface_glycoprotein_putative_|_transcript_product_Amastin_surface_glycoprotein_putative_|_location_TcChr34-S:972749-973324(-)_|_pro	0.7	0.855	0.886	0.87	0.799	0.825	0.818	0.815	0.863	0.904	0.857	0.878	0.834	0.835	0.868	0.86	0.85	0.81	0.888	0.897	0.815	0.805	0.814	0.834	0.801	0.897	0.904	0.85	0.832	0.852	0.851	0.907	0.928	0.861	0.846	0.75	0.712	0.829	0.859	0.855	0.849	0.818	0.818	0.819	0.886	0.816	0.827	0.852	0.837
Tcru1_TcCLB.507485.40:mRNA-p1_|_transcript_TcCLB.507485.40:mRNA_|_gene_TcCLB.507485.40_|_organism_Trypanosoma_cruzi_CL_Brener_Esmeraldo-like_|_gene_product_Amastin_surface_glycoprotein_putative_|_transcript_product_Amastin_surface_glycoprotein_putative_|_location_TcChr34-S:970977-971519(-)_|_pro	0.756	0.821	0.852	0.829	0.796	0.842	0.844	0.789	0.836	0.904	0.82	0.871	0.863	0.85	0.848	0.851	0.851	0.802	0.913	0.931	0.796	0.765	0.807	0.819	0.78	0.908	0.91	0.826	0.813	0.86	0.831	0.912	0.94	0.859	0.881	0.72	0.75	0.85	0.846	0.871	0.835	0.805	0.821	0.838	0.852	0.78	0.832	0.841	0.87
Tcru1_TcCLB.507485.45:mRNA-p1_|_transcript_TcCLB.507485.45:mRNA_|_gene_TcCLB.507485.45_|_organism_Trypanosoma_cruzi_CL_Brener_Esmeraldo-like_|_gene_product_Amastin_surface_glycoprotein_putative_|_transcript_product_Amastin_surface_glycoprotein_putative_|_location_TcChr34-S:970128-970667(-)_|_pro	0.769	0.833	0.822	0.858	0.759	0.838	0.836	0.78	0.849	0.848	0.849	0.866	0.827	0.862	0.883	0.776	0.816	0.804	0.925	0.92	0.802	0.784	0.789	0.836	0.763	0.92	0.842	0.836	0.792	0.815	0.855	0.936	0.924	0.866	0.851	0.798	0.782	0.868	0.823	0.889	0.8	0.794	0.83	0.846	0.815	0.778	0.816	0.821	0.735
Tcru1_TcCLB.507673.50:mRNA-p1_|_transcript_TcCLB.507673.50:mRNA_|_gene_TcCLB.507673.50_|_organism_Trypanosoma_cruzi_CL_Brener_Esmeraldo-like_|_gene_product_Amastin_surface_glycoprotein_putative_|_transcript_product_Amastin_surface_glycoprotein_putative_|_location_TcChr34-S:978930-979472(-)_|_pro	0.784	0.833	0.864	0.858	0.796	0.852	0.819	0.792	0.842	0.904	0.824	0.864	0.86	0.865	0.854	0.839	0.87	0.807	0.916	0.938	0.824	0.764	0.81	0.806	0.772	0.916	0.91	0.827	0.827	0.87	0.835	0.915	0.937	0.846	0.878	0.733	0.766	0.859	0.849	0.859	0.822	0.81	0.813	0.859	0.857	0.775	0.852	0.864	0.87
Tcru1_TcCLB.507673.60:mRNA-p1_|_transcript_TcCLB.507673.60:mRNA_|_gene_TcCLB.507673.60_|_organism_Trypanosoma_cruzi_CL_Brener_Esmeraldo-like_|_gene_product_Amastin_surface_glycoprotein_putative_|_transcript_product_Amastin_surface_glycoprotein_putative_|_location_TcChr34-S:978080-978802(-)_|_pro	0.7	0.855	0.907	0.87	0.799	0.843	0.848	0.815	0.863	0.907	0.857	0.895	0.839	0.835	0.868	0.86	0.85	0.81	0.903	0.896	0.815	0.805	0.814	0.856	0.801	0.901	0.907	0.85	0.832	0.852	0.851	0.917	0.93	0.878	0.857	0.75	0.712	0.829	0.872	0.855	0.849	0.818	0.852	0.829	0.898	0.816	0.827	0.852	0.837
Tcru1_TcCLB.507673.70:mRNA-p1_|_transcript_TcCLB.507673.70:mRNA_|_gene_TcCLB.507673.70_|_organism_Trypanosoma_cruzi_CL_Brener_Esmeraldo-like_|_gene_product_Amastin_surface_glycoprotein_putative_|_transcript_product_Amastin_surface_glycoprotein_putative_|_location_TcChr34-S:976308-976976(-)_|_pro	0.765	0.828	0.878	0.839	0.804	0.86	0.856	0.789	0.837	0.919	0.83	0.882	0.88	0.861	0.859	0.861	0.854	0.802	0.925	0.943	0.798	0.761	0.809	0.84	0.782	0.926	0.924	0.827	0.811	0.869	0.841	0.924	0.948	0.877	0.904	0.729	0.759	0.861	0.876	0.881	0.847	0.805	0.837	0.851	0.878	0.782	0.835	0.851	0.871
Tcru1_TcCLB.507739.120:mRNA-p1_|_transcript_TcCLB.507739.120:mRNA_|_gene_TcCLB.507739.120_|_organism_Trypanosoma_cruzi_CL_Brener_Esmeraldo-like_|_gene_product_amastin_putative_|_transcript_product_amastin_putative_|_location_TcChr34-S:946275-946799(-)_|_protein_length_174_|_sequence_SO_chromosom	0.89	0.689	0.766	0.741	0.617	0.872	0.794	0.675	0.782	0.763	0.814	0.774	0.833	0.745	0.711	0.73	0.831	0.831	0.888	0.893	0.667	0.695	0.652	0.778	0.833	0.893	0.782	0.758	0.698	0.747	0.832	0.88	0.872	0.768	0.827	0.883	0.872	0.758	0.847	0.727	0.755	0.815	0.818	0.873	0.741	0.848	0.838	0.728	0.558
Tcru1_TcCLB.507739.130:mRNA-p1_|_transcript_TcCLB.507739.130:mRNA_|_gene_TcCLB.507739.130_|_organism_Trypanosoma_cruzi_CL_Brener_Esmeraldo-like_|_gene_product_tuzin_|_transcript_product_tuzin_|_location_TcChr34-S:946949-947506(-)_|_protein_length_185_|_sequence_SO_chromosome_|_SO_protein_coding_|	0.923	0.928	0.896	0.926	0.904	0.902	0.919	0.922	0.947	0.927	0.921	0.913	0.927	0.934	0.917	0.883	0.974	0.921	0.918	0.906	0.931	0.911	0.93	0.903	0.917	0.9	0.927	0.952	0.916	0.926	0.933	0.912	0.879	0.9	0.927	0.923	0.917	0.928	0.936	0.923	0.902	0.915	0.918	0.909	0.914	0.918	0.974	0.94	0.9
Tcru2_TcCLB.506511.80:mRNA-p1_|_transcript_TcCLB.506511.80:mRNA_|_gene_TcCLB.506511.80_|_organism_Trypanosoma_cruzi_CL_Brener_Non-Esmeraldo-like_|_gene_product_hypothetical_protein_conserved_|_transcript_product_hypothetical_protein_conserved_|_location_TcChr7-P:361710-363095(+)_|_protein_length	0.873	0.798	0.901	0.853	0.804	0.887	0.876	0.78	0.844	0.873	0.851	0.903	0.777	0.839	0.817	0.82	0.904	0.85	0.892	0.884	0.773	0.791	0.804	0.908	0.848	0.888	0.866	0.82	0.768	0.834	0.857	0.878	0.895	0.913	0.777	0.876	0.867	0.845	0.89	0.834	0.836	0.846	0.897	0.874	0.901	0.864	0.898	0.859	0.79
Tcru2_TcCLB.511903.50:mRNA-p1_|_transcript_TcCLB.511903.50:mRNA_|_gene_TcCLB.511903.50_|_organism_Trypanosoma_cruzi_CL_Brener_Non-Esmeraldo-like_|_gene_product_amastin_putative_|_transcript_product_amastin_putative_|_location_TcChr26-P:123360-123944(+)_|_protein_length_194_|_sequence_SO_chromoso	0.838	0.726	0.79	0.738	0.649	0.825	0.799	0.682	0.771	0.795	0.806	0.789	0.821	0.759	0.725	0.746	0.85	0.828	0.899	0.888	0.687	0.661	0.679	0.748	0.829	0.877	0.821	0.728	0.7	0.75	0.823	0.864	0.891	0.783	0.838	0.858	0.832	0.777	0.844	0.741	0.757	0.818	0.825	0.815	0.781	0.843	0.838	0.738	0.625
Tcru2_TcCLB.511909.30:mRNA-p1_|_transcript_TcCLB.511909.30:mRNA_|_gene_TcCLB.511909.30_|_organism_Trypanosoma_cruzi_CL_Brener_Non-Esmeraldo-like_|_gene_product_hypothetical_protein_conserved_|_transcript_product_hypothetical_protein_conserved_|_location_TcChr26-P:276442-277038(-)_|_protein_lengt	0.897	0.811	0.852	0.854	0.867	0.898	0.817	0.877	0.832	0.881	0.891	0.883	0.925	0.871	0.821	0.862	0.853	0.836	0.914	0.91	0.861	0.867	0.879	0.918	0.691	0.92	0.894	0.819	0.871	0.866	0.874	0.908	0.918	0.877	0.919	0.871	0.897	0.877	0.87	0.784	0.854	0.836	0.842	0.899	0.833	0.712	0.841	0.854	0.817
Tcru2_TcCLB.509051.20:mRNA-p1_|_transcript_TcCLB.509051.20:mRNA_|_gene_TcCLB.509051.20_|_organism_Trypanosoma_cruzi_CL_Brener_Non-Esmeraldo-like_|_gene_product_amastin_putative_|_transcript_product_amastin_putative_|_location_TcChr32-P:314012-314548(+)_|_protein_length_178_|_sequence_SO_chromoso	0.913	0.772	0.768	0.766	0.777	0.862	0.84	0.759	0.786	0.778	0.914	0.812	0.814	0.761	0.765	0.661	0.834	0.815	0.865	0.897	0.766	0.771	0.771	0.799	0.84	0.914	0.741	0.771	0.753	0.747	0.907	0.871	0.904	0.8	0.82	0.877	0.893	0.755	0.858	0.772	0.639	0.824	0.827	0.846	0.756	0.846	0.853	0.759	0.649
Tcru2_TcCLB.511497.19:mRNA-p1_|_transcript_TcCLB.511497.19:mRNA_|_gene_TcCLB.511497.19_|_organism_Trypanosoma_cruzi_CL_Brener_Non-Esmeraldo-like_|_gene_product_amastin_putative_|_transcript_product_amastin_putative_|_location_TcChr32-P:310957-311244(+)_|_protein_length_96_|_sequence_SO_chromosom	0.797	0.744	0.707	0.728	0.671	0.8	0.791	0.694	0.802	0.716	0.882	0.78	0.816	0.747	0.556	0.793	0.831	0.766	0.883	0.916	0.756	0.744	0.707	0.756	0.859	0.916	0.679	0.8	0.729	0.778	0.882	0.86	0.911	0.791	0.851	0.808	0.81	0.747	0.859	0.605	0.798	0.772	0.802	0.8	0.732	0.847	0.855	0.753	0.671
Tcru2_TcCLB.506199.10:mRNA-p1_|_transcript_TcCLB.506199.10:mRNA_|_gene_TcCLB.506199.10_|_organism_Trypanosoma_cruzi_CL_Brener_Non-Esmeraldo-like_|_gene_product_Amastin_surface_glycoprotein_putative_|_transcript_product_Amastin_surface_glycoprotein_putative_|_location_TcChr34-P:978089-978715(-)_|	0.694	0.855	0.902	0.877	0.792	0.828	0.826	0.815	0.863	0.906	0.834	0.885	0.85	0.835	0.868	0.855	0.855	0.828	0.884	0.896	0.815	0.811	0.808	0.842	0.801	0.891	0.906	0.856	0.832	0.858	0.834	0.903	0.924	0.863	0.85	0.75	0.718	0.829	0.853	0.855	0.855	0.836	0.826	0.822	0.902	0.81	0.833	0.858	0.837
Tcru2_TcCLB.506199.20:mRNA-p1_|_transcript_TcCLB.506199.20:mRNA_|_gene_TcCLB.506199.20_|_organism_Trypanosoma_cruzi_CL_Brener_Non-Esmeraldo-like_|_gene_product_Amastin_surface_glycoprotein_putative_|_transcript_product_Amastin_surface_glycoprotein_putative_|_location_TcChr34-P:978931-979560(-)_|	0.746	0.852	0.891	0.856	0.796	0.85	0.856	0.822	0.836	0.918	0.846	0.884	0.866	0.841	0.864	0.831	0.847	0.814	0.905	0.921	0.833	0.815	0.801	0.859	0.817	0.911	0.908	0.844	0.833	0.856	0.863	0.915	0.939	0.884	0.887	0.782	0.757	0.835	0.882	0.869	0.834	0.81	0.841	0.867	0.885	0.811	0.823	0.844	0.861
Tcru2_TcCLB.506437.10:mRNA-p1_|_transcript_TcCLB.506437.10:mRNA_|_gene_TcCLB.506437.10_|_organism_Trypanosoma_cruzi_CL_Brener_Non-Esmeraldo-like_|_gene_product_amastin_putative_|_transcript_product_amastin_putative_|_location_TcChr34-P:928705-929229(-)_|_protein_length_174_|_sequence_SO_chromoso	0.884	0.683	0.759	0.735	0.611	0.872	0.788	0.675	0.776	0.763	0.82	0.768	0.833	0.745	0.717	0.736	0.831	0.819	0.888	0.893	0.673	0.689	0.646	0.772	0.833	0.893	0.782	0.752	0.698	0.741	0.832	0.88	0.872	0.762	0.827	0.877	0.872	0.758	0.84	0.739	0.755	0.802	0.812	0.873	0.734	0.848	0.838	0.716	0.558
Tcru2_TcCLB.506437.20:mRNA-p1_|_transcript_TcCLB.506437.20:mRNA_|_gene_TcCLB.506437.20_|_organism_Trypanosoma_cruzi_CL_Brener_Non-Esmeraldo-like_|_gene_product_tuzin_putative_|_transcript_product_tuzin_putative_|_location_TcChr34-P:929379-930722(-)_|_protein_length_447_|_sequence_SO_chromosome_|	0.941	0.887	0.88	0.885	0.894	0.905	0.904	0.887	0.915	0.882	0.884	0.893	0.888	0.892	0.888	0.893	0.883	0.887	0.555	0.647	0.862	0.876	0.873	0.914	0.902	0.608	0.888	0.912	0.887	0.885	0.873	0.549	0.544	0.893	0.909	0.934	0.946	0.886	0.846	0.898	0.895	0.904	0.907	0.905	0.891	0.891	0.904	0.872	0.885
Tcru2_TcCLB.506437.30:mRNA-p1_|_transcript_TcCLB.506437.30:mRNA_|_gene_TcCLB.506437.30_|_organism_Trypanosoma_cruzi_CL_Brener_Non-Esmeraldo-like_|_gene_product_amastin_putative_|_transcript_product_amastin_putative_|_location_TcChr34-P:931641-932165(-)_|_protein_length_174_|_sequence_SO_chromoso	0.89	0.689	0.759	0.735	0.617	0.866	0.794	0.669	0.782	0.763	0.808	0.768	0.827	0.745	0.711	0.73	0.831	0.825	0.888	0.899	0.667	0.689	0.652	0.772	0.833	0.899	0.782	0.758	0.698	0.747	0.826	0.874	0.872	0.762	0.827	0.877	0.872	0.758	0.847	0.727	0.755	0.821	0.818	0.867	0.747	0.848	0.838	0.735	0.558
Tcru2_TcCLB.506437.40:mRNA-p1_|_transcript_TcCLB.506437.40:mRNA_|_gene_TcCLB.506437.40_|_organism_Trypanosoma_cruzi_CL_Brener_Non-Esmeraldo-like_|_gene_product_tuzin_|_transcript_product_tuzin_|_location_TcChr34-P:932315-932980(-)_|_protein_length_221_|_sequence_SO_chromosome_|_SO_protein_coding_|	0.907	0.906	0.889	0.882	0.934	0.898	0.914	0.924	0.948	0.872	0.914	0.93	0.873	0.906	0.916	0.925	0.953	0.898	0.925	0.921	0.928	0.908	0.921	0.897	0.937	0.926	0.872	0.923	0.919	0.908	0.904	0.925	0.91	0.914	0.895	0.916	0.913	0.913	0.889	0.916	0.924	0.911	0.924	0.898	0.882	0.93	0.946	0.902	0.871
Tcru2_TcCLB.507159.41:mRNA-p1_|_transcript_TcCLB.507159.41:mRNA_|_gene_TcCLB.507159.41_|_organism_Trypanosoma_cruzi_CL_Brener_Non-Esmeraldo-like_|_gene_product_Amastin_surface_glycoprotein_putative_|_transcript_product_Amastin_surface_glycoprotein_putative_|_location_TcChr34-P:970086-970625(-)_|	0.78	0.82	0.828	0.845	0.776	0.84	0.835	0.793	0.847	0.805	0.865	0.848	0.822	0.852	0.882	0.781	0.817	0.789	0.909	0.885	0.785	0.781	0.796	0.817	0.755	0.891	0.792	0.851	0.816	0.801	0.865	0.908	0.918	0.854	0.84	0.813	0.815	0.858	0.844	0.882	0.829	0.792	0.829	0.852	0.847	0.771	0.817	0.82	0.735
Tcru2_TcCLB.507159.50:mRNA-p1_|_transcript_TcCLB.507159.50:mRNA_|_gene_TcCLB.507159.50_|_organism_Trypanosoma_cruzi_CL_Brener_Non-Esmeraldo-like_|_gene_product_Amastin_surface_glycoprotein_putative_|_transcript_product_Amastin_surface_glycoprotein_putative_|_location_TcChr34-P:971851-972477(-)_|	0.694	0.855	0.902	0.87	0.792	0.828	0.826	0.815	0.869	0.906	0.834	0.885	0.85	0.835	0.862	0.855	0.855	0.828	0.884	0.896	0.815	0.811	0.801	0.842	0.795	0.891	0.906	0.863	0.832	0.852	0.834	0.903	0.924	0.863	0.85	0.75	0.718	0.829	0.853	0.85	0.855	0.836	0.826	0.822	0.902	0.804	0.833	0.852	0.837
Tcru2_TcCLB.507159.60:mRNA-p1_|_transcript_TcCLB.507159.60:mRNA_|_gene_TcCLB.507159.60_|_organism_Trypanosoma_cruzi_CL_Brener_Non-Esmeraldo-like_|_gene_product_Amastin_surface_glycoprotein_putative_|_transcript_product_Amastin_surface_glycoprotein_putative_|_location_TcChr34-P:972695-973324(-)_|	0.747	0.828	0.875	0.833	0.798	0.845	0.861	0.794	0.837	0.919	0.818	0.879	0.862	0.855	0.853	0.855	0.848	0.796	0.92	0.936	0.804	0.773	0.815	0.835	0.782	0.916	0.914	0.827	0.823	0.863	0.83	0.92	0.949	0.874	0.887	0.723	0.765	0.855	0.856	0.876	0.841	0.799	0.832	0.847	0.875	0.782	0.83	0.845	0.871
Tcru2_TcCLB.507159.70:mRNA-p1_|_transcript_TcCLB.507159.70:mRNA_|_gene_TcCLB.507159.70_|_organism_Trypanosoma_cruzi_CL_Brener_Non-Esmeraldo-like_|_gene_product_Amastin_surface_glycoprotein_putative_|_transcript_product_Amastin_surface_glycoprotein_putative_|_location_TcChr34-P:974463-975089(-)_|	0.694	0.855	0.902	0.87	0.792	0.828	0.826	0.815	0.869	0.906	0.834	0.885	0.85	0.835	0.862	0.855	0.855	0.828	0.884	0.896	0.815	0.811	0.801	0.842	0.795	0.891	0.906	0.863	0.832	0.852	0.834	0.903	0.924	0.863	0.85	0.75	0.718	0.829	0.853	0.85	0.855	0.836	0.826	0.822	0.902	0.804	0.833	0.852	0.837
Tcru2_TcCLB.507159.80:mRNA-p1_|_transcript_TcCLB.507159.80:mRNA_|_gene_TcCLB.507159.80_|_organism_Trypanosoma_cruzi_CL_Brener_Non-Esmeraldo-like_|_gene_product_Amastin_surface_glycoprotein_putative_|_transcript_product_Amastin_surface_glycoprotein_putative_|_location_TcChr34-P:975307-975936(-)_|	0.751	0.832	0.88	0.843	0.795	0.844	0.856	0.798	0.841	0.919	0.823	0.884	0.865	0.86	0.847	0.861	0.848	0.795	0.919	0.93	0.814	0.776	0.813	0.833	0.789	0.915	0.914	0.827	0.827	0.873	0.834	0.914	0.949	0.879	0.891	0.721	0.757	0.86	0.857	0.872	0.855	0.798	0.831	0.845	0.88	0.789	0.841	0.849	0.859
Tcru2_TcCLB.509289.10:mRNA-p1_|_transcript_TcCLB.509289.10:mRNA_|_gene_TcCLB.509289.10_|_organism_Trypanosoma_cruzi_CL_Brener_Non-Esmeraldo-like_|_gene_product_amastin_putative_|_transcript_product_amastin_putative_|_location_TcChr34-P:951977-952501(-)_|_protein_length_174_|_sequence_SO_chromoso	0.89	0.689	0.753	0.728	0.623	0.86	0.794	0.669	0.782	0.763	0.814	0.768	0.827	0.745	0.711	0.73	0.831	0.825	0.888	0.899	0.667	0.689	0.652	0.772	0.833	0.899	0.782	0.758	0.698	0.741	0.826	0.874	0.872	0.762	0.827	0.877	0.872	0.758	0.847	0.727	0.755	0.821	0.818	0.861	0.741	0.848	0.838	0.728	0.558
Tcru2_TcCLB.509289.20:mRNA-p1_|_transcript_TcCLB.509289.20:mRNA_|_gene_TcCLB.509289.20_|_organism_Trypanosoma_cruzi_CL_Brener_Non-Esmeraldo-like_|_gene_product_tuzin_putative_|_transcript_product_tuzin_putative_|_location_TcChr34-P:952651-953994(-)_|_protein_length_447_|_sequence_SO_chromosome_|	0.941	0.887	0.875	0.885	0.901	0.906	0.895	0.887	0.904	0.886	0.885	0.89	0.892	0.886	0.893	0.894	0.887	0.893	0.558	0.642	0.862	0.876	0.88	0.909	0.901	0.606	0.904	0.906	0.887	0.891	0.875	0.548	0.559	0.894	0.913	0.928	0.946	0.88	0.858	0.904	0.89	0.91	0.903	0.906	0.886	0.89	0.913	0.878	0.885
Tcru2_TcCLB.509289.5:mRNA-p1_|_transcript_TcCLB.509289.5:mRNA_|_gene_TcCLB.509289.5_|_organism_Trypanosoma_cruzi_CL_Brener_Non-Esmeraldo-like_|_gene_product_tuzin_(fragment)_|_transcript_product_tuzin_(fragment)_|_location_TcChr34-P:950042-951442(-)_|_protein_length_467_|_sequence_SO_chromosome_|	0.949	0.892	0.895	0.902	0.892	0.908	0.911	0.886	0.923	0.901	0.872	0.911	0.912	0.899	0.883	0.889	0.893	0.891	0.596	0.654	0.866	0.861	0.884	0.918	0.899	0.685	0.911	0.908	0.892	0.902	0.867	0.582	0.622	0.911	0.921	0.939	0.948	0.899	0.903	0.893	0.906	0.909	0.92	0.892	0.92	0.889	0.902	0.896	0.885
Tgra_DQ04_00201020-t26_1-p1_|_transcript_DQ04_00201020-t26_1_|_gene_DQ04_00201020_|_organism_Trypanosoma_grayi_ANR4_|_gene_product_hypothetical_protein_|_transcript_product_hypothetical_protein_|_location_JMRU01000020:6062-6658(-)_|_protein_length_198_|_sequence_SO_contig_|_SO_protein_coding_|_is	0.814	0.81	0.841	0.864	0.822	0.842	0.874	0.806	0.841	0.886	0.837	0.893	0.852	0.881	0.836	0.848	0.854	0.822	0.91	0.916	0.834	0.84	0.864	0.892	0.679	0.916	0.88	0.828	0.818	0.852	0.831	0.92	0.908	0.904	0.83	0.844	0.802	0.875	0.881	0.827	0.853	0.818	0.869	0.865	0.841	0.699	0.877	0.846	0.822
Tgra_DQ04_00501070-t26_1-p1_|_transcript_DQ04_00501070-t26_1_|_gene_DQ04_00501070_|_organism_Trypanosoma_grayi_ANR4_|_gene_product_tuzin_|_transcript_product_tuzin_|_location_JMRU01000050:14062-16029(+)_|_protein_length_655_|_sequence_SO_contig_|_SO_protein_coding_|_is_pseudo_false	0.938	0.875	0.9	0.886	0.876	0.913	0.906	0.872	0.875	0.919	0.887	0.897	0.904	0.918	0.874	0.905	0.897	0.891	0.562	0.637	0.874	0.87	0.892	0.906	0.906	0.687	0.905	0.898	0.878	0.898	0.868	0.539	0.614	0.897	0.918	0.92	0.948	0.912	0.901	0.884	0.9	0.907	0.91	0.909	0.9	0.895	0.899	0.892	0.856
Tgra_DQ04_00501080-t26_1-p1_|_transcript_DQ04_00501080-t26_1_|_gene_DQ04_00501080_|_organism_Trypanosoma_grayi_ANR4_|_gene_product_amastin_|_transcript_product_amastin_|_location_JMRU01000050:16205-16729(+)_|_protein_length_174_|_sequence_SO_contig_|_SO_protein_coding_|_is_pseudo_false	0.873	0.645	0.752	0.688	0.538	0.807	0.789	0.58	0.737	0.774	0.829	0.784	0.804	0.723	0.703	0.764	0.855	0.775	0.863	0.871	0.657	0.651	0.651	0.802	0.854	0.854	0.774	0.756	0.609	0.731	0.835	0.826	0.848	0.772	0.81	0.9	0.854	0.723	0.795	0.752	0.745	0.778	0.801	0.798	0.739	0.885	0.849	0.731	0.577
Tgra_DQ04_01081110-t26_1-p1_|_transcript_DQ04_01081110-t26_1_|_gene_DQ04_01081110_|_organism_Trypanosoma_grayi_ANR4_|_gene_product_hypothetical_protein_|_transcript_product_hypothetical_protein_|_location_JMRU01000108:30795-31328(+)_|_protein_length_177_|_sequence_SO_contig_|_SO_protein_coding_|_i	0.736	0.822	0.882	0.829	0.783	0.855	0.833	0.817	0.838	0.877	0.869	0.861	0.888	0.849	0.87	0.887	0.823	0.81	0.929	0.899	0.799	0.814	0.779	0.873	0.813	0.911	0.883	0.848	0.822	0.829	0.863	0.893	0.909	0.843	0.875	0.755	0.742	0.849	0.866	0.875	0.871	0.818	0.839	0.855	0.888	0.809	0.829	0.861	0.823
Tgra_DQ04_01951000-t26_1-p1_|_transcript_DQ04_01951000-t26_1_|_gene_DQ04_01951000_|_organism_Trypanosoma_grayi_ANR4_|_gene_product_amastin-like_surface_protein-like_protein_|_transcript_product_amastin-like_surface_protein-like_protein_|_location_JMRU01000195:271-858(-)_|_protein_length_195_|_sequ	0.87	0.734	0.782	0.691	0.753	0.811	0.796	0.765	0.724	0.797	0.832	0.82	0.837	0.728	0.769	0.746	0.833	0.8	0.877	0.904	0.747	0.753	0.752	0.807	0.823	0.888	0.785	0.722	0.789	0.691	0.832	0.86	0.87	0.781	0.848	0.85	0.883	0.741	0.855	0.775	0.737	0.815	0.79	0.836	0.804	0.825	0.846	0.703	0.667
Tgra_DQ04_02441070-t26_1-p1_|_transcript_DQ04_02441070-t26_1_|_gene_DQ04_02441070_|_organism_Trypanosoma_grayi_ANR4_|_gene_product_hypothetical_protein_|_transcript_product_hypothetical_protein_|_location_JMRU01000244:18554-19843(+)_|_protein_length_429_|_sequence_SO_contig_|_SO_protein_coding_|_i	0.905	0.798	0.879	0.788	0.765	0.84	0.86	0.798	0.845	0.878	0.873	0.875	0.734	0.838	0.805	0.82	0.849	0.825	0.917	0.917	0.762	0.777	0.778	0.888	0.827	0.919	0.868	0.814	0.78	0.794	0.862	0.912	0.88	0.867	0.731	0.904	0.877	0.838	0.912	0.812	0.812	0.836	0.873	0.86	0.875	0.863	0.859	0.818	0.775
Tgra_DQ04_04111070-t26_1-p1_|_transcript_DQ04_04111070-t26_1_|_gene_DQ04_04111070_|_organism_Trypanosoma_grayi_ANR4_|_gene_product_amastin-like_surface_protein-like_protein_|_transcript_product_amastin-like_surface_protein-like_protein_|_location_JMRU01000411:14386-14907(-)_|_protein_length_173_|	0.871	0.763	0.761	0.669	0.73	0.806	0.793	0.764	0.796	0.78	0.873	0.83	0.831	0.713	0.762	0.795	0.814	0.821	0.892	0.893	0.73	0.711	0.734	0.818	0.847	0.899	0.767	0.776	0.745	0.699	0.879	0.886	0.871	0.794	0.837	0.874	0.87	0.725	0.848	0.774	0.775	0.797	0.798	0.827	0.742	0.836	0.808	0.687	0.621
Tgra_DQ04_05371020-t26_1-p1_|_transcript_DQ04_05371020-t26_1_|_gene_DQ04_05371020_|_organism_Trypanosoma_grayi_ANR4_|_gene_product_amastin_|_transcript_product_amastin_|_location_JMRU01000537:4108-4668(+)_|_protein_length_186_|_sequence_SO_contig_|_SO_protein_coding_|_is_pseudo_false	0.819	0.755	0.75	0.739	0.712	0.817	0.843	0.769	0.821	0.758	0.888	0.782	0.806	0.73	0.601	0.776	0.807	0.813	0.916	0.901	0.755	0.693	0.741	0.795	0.82	0.923	0.739	0.78	0.757	0.727	0.888	0.893	0.909	0.776	0.806	0.852	0.824	0.73	0.86	0.583	0.763	0.821	0.843	0.825	0.769	0.828	0.843	0.708	0.626
Tgra_DQ04_05371040-t26_1-p1_|_transcript_DQ04_05371040-t26_1_|_gene_DQ04_05371040_|_organism_Trypanosoma_grayi_ANR4_|_gene_product_amastin_|_transcript_product_amastin_|_location_JMRU01000537:6632-7255(+)_|_protein_length_207_|_sequence_SO_contig_|_SO_protein_coding_|_is_pseudo_false	0.929	0.796	0.777	0.763	0.768	0.835	0.86	0.795	0.821	0.772	0.884	0.855	0.85	0.764	0.796	0.654	0.841	0.838	0.862	0.904	0.792	0.788	0.77	0.827	0.825	0.904	0.765	0.763	0.795	0.788	0.884	0.887	0.903	0.843	0.878	0.882	0.887	0.788	0.864	0.791	0.652	0.853	0.857	0.818	0.78	0.827	0.848	0.788	0.742
Tgra_DQ04_06711000-t26_1-p1_|_transcript_DQ04_06711000-t26_1_|_gene_DQ04_06711000_|_organism_Trypanosoma_grayi_ANR4_|_gene_product_amastin-like_surface_protein-like_protein_|_transcript_product_amastin-like_surface_protein-like_protein_|_location_JMRU01000671:212-733(-)_|_protein_length_173_|_sequ	0.894	0.745	0.739	0.673	0.705	0.84	0.744	0.714	0.761	0.764	0.898	0.805	0.801	0.688	0.739	0.756	0.832	0.829	0.899	0.879	0.695	0.724	0.693	0.801	0.826	0.879	0.758	0.734	0.708	0.711	0.886	0.872	0.876	0.786	0.814	0.861	0.894	0.701	0.872	0.756	0.703	0.804	0.742	0.851	0.739	0.847	0.826	0.698	0.6
Tgra_DQ04_06711010-t26_1-p1_|_transcript_DQ04_06711010-t26_1_|_gene_DQ04_06711010_|_organism_Trypanosoma_grayi_ANR4_|_gene_product_amastin-like_surface_protein-like_protein_|_transcript_product_amastin-like_surface_protein-like_protein_|_location_JMRU01000671:1101-1589(-)_|_protein_length_162_|_se	0.895	0.82	0.788	0.717	0.765	0.792	0.797	0.776	0.824	0.808	0.87	0.849	0.845	0.738	0.771	0.793	0.84	0.853	0.883	0.917	0.799	0.765	0.811	0.857	0.872	0.904	0.801	0.803	0.763	0.711	0.877	0.85	0.907	0.842	0.852	0.867	0.895	0.745	0.841	0.778	0.762	0.853	0.783	0.795	0.781	0.861	0.875	0.73	0.678
Tgra_DQ04_06991000-t26_1-p1_|_transcript_DQ04_06991000-t26_1_|_gene_DQ04_06991000_|_organism_Trypanosoma_grayi_ANR4_|_gene_product_putative_amastin_|_transcript_product_putative_amastin_|_location_JMRU01000699:370-1368(+)_|_protein_length_332_|_sequence_SO_contig_|_SO_protein_coding_|_is_pseudo_fa	0.87	0.794	0.821	0.785	0.806	0.847	0.882	0.794	0.806	0.746	0.877	0.868	0.881	0.738	0.783	0.797	0.846	0.872	0.876	0.894	0.81	0.831	0.777	0.825	0.879	0.886	0.743	0.806	0.806	0.791	0.871	0.88	0.919	0.864	0.878	0.87	0.863	0.756	0.889	0.806	0.778	0.867	0.886	0.843	0.818	0.887	0.869	0.779	0.763
Tgra_DQ04_08921000-t26_1-p1_|_transcript_DQ04_08921000-t26_1_|_gene_DQ04_08921000_|_organism_Trypanosoma_grayi_ANR4_|_gene_product_hypothetical_protein_|_transcript_product_hypothetical_protein_|_location_JMRU01000892:153-797(-)_|_protein_length_214_|_sequence_SO_contig_|_SO_protein_coding_|_is_ps	0.864	0.874	0.854	0.835	0.874	0.884	0.868	0.878	0.856	0.873	0.871	0.871	0.895	0.821	0.881	0.872	0.763	0.828	0.896	0.92	0.886	0.868	0.855	0.847	0.832	0.915	0.867	0.847	0.866	0.86	0.878	0.917	0.901	0.861	0.895	0.869	0.881	0.84	0.91	0.898	0.864	0.824	0.858	0.885	0.86	0.833	0.785	0.878	0.876
Tgra_DQ04_09851020-t26_1-p1_|_transcript_DQ04_09851020-t26_1_|_gene_DQ04_09851020_|_organism_Trypanosoma_grayi_ANR4_|_gene_product_hypothetical_protein_|_transcript_product_hypothetical_protein_|_location_JMRU01000985:3700-4296(-)_|_protein_length_198_|_sequence_SO_contig_|_SO_protein_coding_|_is	0.785	0.834	0.838	0.828	0.833	0.84	0.817	0.814	0.861	0.827	0.831	0.858	0.821	0.809	0.798	0.849	0.887	0.819	0.916	0.912	0.788	0.769	0.787	0.867	0.788	0.912	0.833	0.85	0.832	0.815	0.831	0.916	0.899	0.858	0.838	0.771	0.783	0.821	0.834	0.811	0.878	0.815	0.813	0.854	0.848	0.772	0.899	0.803	0.72
Tgra_DQ04_13341000-t26_1-p1_|_transcript_DQ04_13341000-t26_1_|_gene_DQ04_13341000_|_organism_Trypanosoma_grayi_ANR4_|_gene_product_hypothetical_protein_|_transcript_product_hypothetical_protein_|_location_JMRU01001334:469-999(-)_|_protein_length_176_|_sequence_SO_contig_|_SO_protein_coding_|_is_ps	0.723	0.843	0.904	0.886	0.811	0.828	0.856	0.846	0.864	0.911	0.846	0.865	0.853	0.806	0.846	0.874	0.826	0.787	0.919	0.924	0.83	0.843	0.829	0.898	0.792	0.93	0.905	0.865	0.846	0.848	0.846	0.906	0.922	0.859	0.84	0.735	0.734	0.794	0.865	0.859	0.867	0.795	0.844	0.83	0.898	0.789	0.826	0.861	0.832
Tgra_DQ04_13341020-t26_1-p1_|_transcript_DQ04_13341020-t26_1_|_gene_DQ04_13341020_|_organism_Trypanosoma_grayi_ANR4_|_gene_product_hypothetical_protein_|_transcript_product_hypothetical_protein_|_location_JMRU01001334:2053-2586(-)_|_protein_length_177_|_sequence_SO_contig_|_SO_protein_coding_|_is	0.72	0.783	0.903	0.873	0.771	0.858	0.838	0.805	0.837	0.871	0.85	0.837	0.845	0.824	0.859	0.87	0.83	0.81	0.919	0.882	0.748	0.803	0.766	0.868	0.788	0.888	0.877	0.854	0.805	0.842	0.838	0.888	0.88	0.819	0.863	0.744	0.732	0.83	0.867	0.858	0.859	0.818	0.838	0.833	0.89	0.791	0.818	0.842	0.802
Tgra_DQ04_13341030-t26_1-p1_|_transcript_DQ04_13341030-t26_1_|_gene_DQ04_13341030_|_organism_Trypanosoma_grayi_ANR4_|_gene_product_hypothetical_protein_|_transcript_product_hypothetical_protein_|_location_JMRU01001334:3181-3768(-)_|_protein_length_195_|_sequence_SO_contig_|_SO_protein_coding_|_is	0.762	0.825	0.901	0.859	0.813	0.856	0.854	0.868	0.858	0.879	0.854	0.848	0.87	0.805	0.876	0.88	0.836	0.813	0.916	0.91	0.835	0.85	0.847	0.892	0.799	0.899	0.89	0.863	0.874	0.84	0.854	0.914	0.924	0.826	0.87	0.799	0.774	0.805	0.884	0.864	0.852	0.81	0.854	0.855	0.89	0.795	0.823	0.853	0.869
Tgra_DQ04_24521000-t26_1-p1_|_transcript_DQ04_24521000-t26_1_|_gene_DQ04_24521000_|_organism_Trypanosoma_grayi_ANR4_|_gene_product_hypothetical_protein_|_transcript_product_hypothetical_protein_|_location_JMRU01002451:1-484(-)_|_protein_length_161_|_sequence_SO_contig_|_SO_protein_coding_|_is_pseu	0.735	0.837	0.888	0.868	0.794	0.865	0.844	0.801	0.828	0.904	0.88	0.84	0.878	0.842	0.827	0.858	0.825	0.789	0.941	0.916	0.8	0.814	0.807	0.874	0.791	0.916	0.897	0.825	0.808	0.847	0.873	0.914	0.905	0.827	0.891	0.727	0.725	0.842	0.858	0.847	0.855	0.778	0.838	0.866	0.881	0.801	0.825	0.861	0.8
[truncated: 401 more columns]
