# Supplementary material for: Comparative genomics of Leishmania (Mundinia)
Source: BMC Genomics. 2019 Oct 11;20:726. doi: 10.1186/s12864-019-6126-y (PMC6787982; doi:10.1186/s12864-019-6126-y)
Supplement: Supplementary file 18 — Additional file 18: Table S3. Estimates of evolutionary divergence among putative side chain galactosyltransferase sequences. The number of amino acid differences per site from between sequences are shown. The analysis involved 87 amino acid sequences. All positions with less than 80% site coverage were eliminated. Less than 20% alignment gaps, missing data and ambiguous bases were allowed at any position. There were a total of 476 positions in the final dataset. Evolutionary analyses were conducted in MEGA7. The presence of n/c in the results denotes cases in which it was not possible to estimate evolutionary distances. [file 12864_2019_6126_MOESM18_ESM.xlsx]

## Sheet: Suppl. Table 3
	LpyrH10_27_0260	LpyrH10_27_0270	LpyrH10_27_0220	LpyrH10_27_0290	LpyrH10_27_0300	LpyrH10_27_0310	LpyrH10_27_0320	LpyrH10_27_0330	LpyrH10_27_0420	LpyrH10_27_0510	LpyrH10_27_0240	LpyrH10_27_0430	LpyrH10_27_0280	Lsey_0379_0040	LmjF.02.0010_(SCG3)	LmjF.02.0160_(SCGR6)	LmjF.02.0170_(SCGR5)	LmjF.02.0190_(SCGR4)	LmjF.02.0200_(SCGR3)	LmjF.02.0210_(SCGR2)	LmjF.02.0230_(SCGR1)	LmjF.07.1170_(SCG1)	LmjF.14.1400_(SCGL)	LmjF.21.0010_(SCG2)	LmjF.25.2460_(SCG6)	LmjF.31.3190_(SCG5)	LmjF.35.0010_(SCG7)	LmjF.36.0010_(SCG4)	LinJ.02.0140	LinJ.02.0150	LinJ.02.0160	LinJ.02.0170	LinJ.02.0180	LinJ.02.0200	LinJ.14.1500	LinJ.21.0010	LinJ.25.2570	LinJ.31.3330	LinJ.35.0010	LinJ.36.0010	LbrM.02.0010	LbrM.02.0160	LbrM.02.0210	LbrM.02.0220	LbrM.02.0230	LbrM.02.0240	LbrM.02.0250	LbrM.02.0260	LbrM.02.0790
LpyrH10_27_0260
LpyrH10_27_0270	0.481
LpyrH10_27_0220	0.47	0.457
LpyrH10_27_0290	0.543	0.554	0.501
LpyrH10_27_0300	0.543	0.554	0.501	0
LpyrH10_27_0310	0.543	0.554	0.501	0	0
LpyrH10_27_0320	0.543	0.554	0.501	0	0	0
LpyrH10_27_0330	0.608	0.59	0.573	0.081	0.081	0.081	0.081
LpyrH10_27_0420	0.576	0.569	0.522	0.051	0.051	0.051	0.051	0.197
LpyrH10_27_0510	0.548	0.533	0.525	0.487	0.487	0.487	0.487	0.545	0.508
LpyrH10_27_0240	0.545	0.535	0.526	0.538	0.538	0.538	0.538	0.608	0.561	0.553
LpyrH10_27_0430	0.57	0.587	0.585	0.545	0.545	0.545	0.545	0.6	0.577	0.55	0.583
LpyrH10_27_0280	0.58	0.537	0.516	0.523	0.523	0.523	0.523	0.568	0.553	0.536	0.589	0.59
Lsey_0379_0040	0.636	0.624	0.636	0.621	0.621	0.621	0.621	0.659	0.641	0.381	0.653	0.65	0.624
LmjF.02.0010_(SCG3)	0.589	0.596	0.567	0.525	0.525	0.525	0.525	0.589	0.552	0.612	0.62	0.613	0.606	0.682
LmjF.02.0160_(SCGR6)	0.488	0.459	0.471	0.51	0.51	0.51	0.51	0.584	0.544	0.528	0.517	0.575	0.54	0.615	0.567
LmjF.02.0170_(SCGR5)	0.488	0.467	0.482	0.513	0.513	0.513	0.513	0.586	0.548	0.523	0.517	0.573	0.542	0.606	0.565	0.038
LmjF.02.0190_(SCGR4)	0.623	0.619	0.606	0.575	0.575	0.575	0.575	0.631	0.612	0.614	0.626	0.542	0.625	0.656	0.654	0.609	0.609
LmjF.02.0200_(SCGR3)	0.5	0.46	0.434	0.526	0.526	0.526	0.526	0.59	0.552	0.514	0.522	0.563	0.539	0.605	0.579	0.326	0.335	0.602
LmjF.02.0210_(SCGR2)	0.495	0.467	0.484	0.518	0.518	0.518	0.518	0.568	0.544	0.498	0.527	0.549	0.536	0.584	0.567	0.271	0.271	0.603	0.358
LmjF.02.0230_(SCGR1)	0.623	0.619	0.606	0.575	0.575	0.575	0.575	0.631	0.612	0.614	0.626	0.542	0.625	0.656	0.654	0.609	0.609	0.002	0.602	0.603
LmjF.07.1170_(SCG1)	0.594	0.586	0.569	0.518	0.518	0.518	0.518	0.58	0.55	0.602	0.624	0.606	0.591	0.675	0.036	0.565	0.563	0.65	0.579	0.563	0.65
LmjF.14.1400_(SCGL)	0.551	0.54	0.529	0.519	0.519	0.519	0.519	0.573	0.549	0.437	0.562	0.595	0.535	0.507	0.598	0.518	0.507	0.58	0.504	0.501	0.58	0.592
LmjF.21.0010_(SCG2)	0.592	0.592	0.569	0.518	0.518	0.518	0.518	0.58	0.55	0.602	0.628	0.608	0.597	0.679	0.053	0.567	0.565	0.652	0.583	0.567	0.652	0.034	0.594
LmjF.25.2460_(SCG6)	0.586	0.591	0.57	0.526	0.526	0.526	0.526	0.588	0.556	0.601	0.627	0.608	0.597	0.683	0.069	0.566	0.564	0.647	0.589	0.571	0.647	0.053	0.593	0.036
LmjF.31.3190_(SCG5)	0.592	0.575	0.558	0.503	0.503	0.503	0.503	0.574	0.533	0.589	0.607	0.589	0.583	0.67	0.21	0.569	0.569	0.635	0.579	0.561	0.635	0.206	0.592	0.231	0.236
LmjF.35.0010_(SCG7)	0.6	0.581	0.56	0.51	0.51	0.51	0.51	0.58	0.542	0.597	0.611	0.6	0.572	0.672	0.244	0.576	0.576	0.632	0.583	0.563	0.632	0.242	0.598	0.229	0.232	0.053
LmjF.36.0010_(SCG4)	0.596	0.59	0.567	0.52	0.52	0.52	0.52	0.582	0.552	0.6	0.624	0.608	0.593	0.675	0.048	0.567	0.565	0.645	0.585	0.567	0.645	0.023	0.589	0.048	0.046	0.206	0.244
LinJ.02.0140	0.491	0.461	0.474	0.515	0.515	0.515	0.515	0.58	0.546	0.521	0.521	0.581	0.54	0.608	0.567	0.101	0.105	0.605	0.345	0.282	0.605	0.565	0.514	0.567	0.566	0.571	0.576	0.567
LinJ.02.0150	0.488	0.463	0.471	0.51	0.51	0.51	0.51	0.58	0.546	0.523	0.519	0.579	0.538	0.61	0.576	0.242	0.218	0.585	0.286	0.363	0.585	0.576	0.495	0.58	0.577	0.576	0.582	0.58	0.195
LinJ.02.0160	0.499	0.476	0.478	0.505	0.505	0.505	0.505	0.559	0.531	0.494	0.527	0.547	0.536	0.58	0.557	0.294	0.294	0.607	0.366	0.057	0.607	0.555	0.493	0.559	0.56	0.55	0.553	0.559	0.263	0.357
LinJ.02.0170	0.504	0.456	0.432	0.524	0.524	0.524	0.524	0.588	0.552	0.512	0.514	0.557	0.531	0.607	0.575	0.345	0.354	0.602	0.063	0.368	0.602	0.577	0.506	0.579	0.584	0.571	0.575	0.583	0.354	0.282	0.356
LinJ.02.0180	0.501	0.471	0.48	0.505	0.505	0.505	0.505	0.559	0.531	0.496	0.529	0.547	0.536	0.582	0.557	0.288	0.288	0.607	0.373	0.05	0.607	0.555	0.493	0.559	0.56	0.55	0.553	0.559	0.269	0.363	0.006	0.362
LinJ.02.0200	0.623	0.622	0.606	0.583	0.583	0.583	0.583	0.633	0.614	0.614	0.628	0.546	0.621	0.661	0.658	0.607	0.607	0.056	0.606	0.607	0.053	0.654	0.582	0.656	0.651	0.637	0.635	0.65	0.603	0.585	0.609	0.606	0.609
LinJ.14.1500	0.555	0.54	0.524	0.531	0.531	0.531	0.531	0.584	0.56	0.442	0.566	0.599	0.535	0.507	0.594	0.52	0.509	0.578	0.5	0.501	0.578	0.587	0.053	0.592	0.591	0.587	0.596	0.585	0.514	0.493	0.491	0.5	0.491	0.58
LinJ.21.0010	0.608	0.579	0.558	0.51	0.51	0.51	0.51	0.58	0.54	0.593	0.622	0.598	0.581	0.665	0.254	0.586	0.584	0.641	0.589	0.571	0.641	0.254	0.594	0.265	0.269	0.107	0.122	0.25	0.588	0.59	0.563	0.579	0.563	0.641	0.589
LinJ.25.2570	0.604	0.579	0.562	0.51	0.51	0.51	0.51	0.58	0.542	0.591	0.622	0.583	0.578	0.66	0.265	0.584	0.582	0.637	0.583	0.571	0.637	0.263	0.592	0.271	0.278	0.134	0.141	0.256	0.586	0.586	0.561	0.573	0.561	0.637	0.589	0.059
LinJ.31.3330	0.606	0.577	0.554	0.505	0.505	0.505	0.505	0.576	0.535	0.589	0.62	0.587	0.57	0.665	0.254	0.58	0.578	0.632	0.583	0.565	0.632	0.252	0.589	0.263	0.267	0.107	0.116	0.248	0.58	0.582	0.557	0.573	0.557	0.635	0.587	0.023	0.04
LinJ.35.0010	0.603	0.58	0.561	0.515	0.515	0.515	0.515	0.583	0.546	0.598	0.622	0.592	0.583	0.661	0.3	0.582	0.582	0.637	0.579	0.568	0.637	0.297	0.596	0.304	0.308	0.165	0.173	0.291	0.582	0.584	0.559	0.575	0.559	0.637	0.592	0.091	0.051	0.076
LinJ.36.0010	0.453	0.434	0.453	0.396	0.396	0.396	0.396	0.396	0.396	0.472	0.566	0.509	0.367	0.528	0.189	0.453	0.453	0.566	0.453	0.434	0.566	0.189	0.453	0.189	0.173	0.189	0.208	0.189	0.453	0.453	0.434	0.453	0.434	0.547	0.453	0.132	0.094	0.132	0.077
LbrM.02.0010	0.76	0.758	0.729	0.688	0.688	0.688	0.688	0.768	0.702	0.739	0.752	0.724	0.73	0.788	0.311	0.748	0.748	0.776	0.739	0.743	0.776	0.288	0.724	0.302	0.29	0.459	0.464	0.293	0.739	0.748	0.734	0.739	0.734	0.776	0.715	0.464	0.468	0.468	0.532	0.333
LbrM.02.0160	0.498	0.489	0.485	0.524	0.524	0.524	0.524	0.594	0.547	0.539	0.535	0.555	0.529	0.65	0.554	0.324	0.328	0.595	0.384	0.419	0.595	0.556	0.527	0.556	0.557	0.566	0.566	0.56	0.32	0.326	0.413	0.38	0.413	0.6	0.527	0.577	0.577	0.571	0.577	0.472	0.724
LbrM.02.0210	0.499	0.484	0.49	0.52	0.52	0.52	0.52	0.591	0.552	0.538	0.534	0.554	0.559	0.656	0.565	0.248	0.258	0.583	0.381	0.378	0.583	0.561	0.539	0.567	0.566	0.563	0.574	0.563	0.244	0.338	0.37	0.392	0.37	0.585	0.537	0.569	0.576	0.563	0.574	0.472	0.761	0.185
LbrM.02.0220	0.528	0.519	0.515	0.522	0.522	0.522	0.522	0.597	0.545	0.552	0.547	0.569	0.554	0.663	0.568	0.342	0.34	0.615	0.4	0.444	0.615	0.565	0.551	0.565	0.569	0.577	0.577	0.57	0.329	0.338	0.441	0.402	0.441	0.619	0.551	0.588	0.581	0.579	0.581	0.455	0.724	0.043	0.203
LbrM.02.0230	0.504	0.494	0.487	0.516	0.516	0.516	0.516	0.59	0.543	0.546	0.528	0.561	0.539	0.662	0.566	0.309	0.318	0.6	0.373	0.421	0.6	0.562	0.532	0.564	0.563	0.564	0.568	0.564	0.299	0.32	0.415	0.371	0.415	0.602	0.532	0.577	0.583	0.571	0.581	0.472	0.738	0.057	0.152	0.065
LbrM.02.0240	0.533	0.513	0.532	0.535	0.535	0.535	0.535	0.587	0.566	0.554	0.522	0.578	0.58	0.639	0.592	0.474	0.474	0.581	0.456	0.49	0.581	0.592	0.542	0.588	0.591	0.605	0.603	0.594	0.488	0.486	0.488	0.462	0.488	0.581	0.551	0.613	0.607	0.605	0.601	0.509	0.781	0.5	0.486	0.501	0.496
LbrM.02.0250	0.495	0.474	0.44	0.52	0.52	0.52	0.52	0.58	0.555	0.517	0.529	0.554	0.542	0.615	0.561	0.349	0.357	0.59	0.265	0.37	0.59	0.559	0.509	0.565	0.571	0.553	0.565	0.565	0.351	0.412	0.357	0.272	0.357	0.594	0.505	0.557	0.555	0.55	0.555	0.472	0.739	0.356	0.25	0.381	0.339	0.457
LbrM.02.0260	0.615	0.617	0.592	0.575	0.575	0.575	0.575	0.629	0.606	0.597	0.63	0.537	0.612	0.658	0.637	0.601	0.599	0.306	0.589	0.603	0.306	0.634	0.587	0.637	0.632	0.624	0.626	0.632	0.599	0.578	0.597	0.587	0.597	0.297	0.585	0.624	0.624	0.622	0.62	0.566	0.766	0.592	0.59	0.608	0.596	0.588	0.578
LbrM.02.0790	0.625	0.608	0.578	0.673	0.673	0.673	0.673	0.744	0.683	0.597	0.627	0.647	0.636	0.644	0.764	0.587	0.604	0.691	0.564	0.396	0.691	0.764	0.596	0.764	0.769	0.733	0.733	0.764	0.582	0.6	0.404	0.573	0.404	0.682	0.596	0.733	0.733	0.733	0.732	0.815	0.742	0.607	0.6	0.596	0.621	0.635	0.564	0.716
LbrM.07.0240	0.596	0.598	0.564	0.528	0.528	0.528	0.528	0.589	0.555	0.602	0.624	0.592	0.6	0.684	0.277	0.58	0.582	0.639	0.583	0.578	0.639	0.265	0.606	0.269	0.259	0.336	0.338	0.261	0.576	0.588	0.576	0.577	0.574	0.645	0.604	0.347	0.349	0.342	0.371	0.321	0.117	0.566	0.569	0.579	0.573	0.6	0.559	0.632	0.742
LbrM.07.1250	0.654	0.651	0.618	0.555	0.555	0.555	0.555	0.646	0.601	0.627	0.648	0.641	0.632	0.778	0.283	0.642	0.642	0.702	0.629	0.648	0.702	0.264	0.627	0.27	0.258	0.384	0.381	0.257	0.635	0.642	0.635	0.629	0.635	0.706	0.624	0.391	0.397	0.394	0.433	0.667	0.068	0.611	0.642	0.614	0.624	0.648	0.625	0.684	0.747
LbrM.21.0010	0.601	0.595	0.566	0.524	0.524	0.524	0.524	0.588	0.554	0.597	0.623	0.599	0.601	0.684	0.269	0.577	0.577	0.642	0.584	0.581	0.642	0.259	0.595	0.265	0.255	0.337	0.341	0.257	0.571	0.577	0.573	0.578	0.571	0.645	0.593	0.345	0.349	0.343	0.372	0.302	0.027	0.563	0.571	0.573	0.57	0.602	0.564	0.634	0.747
LbrM.31.0570	0.507	0.495	0.493	0.518	0.518	0.518	0.518	0.591	0.542	0.536	0.529	0.562	0.549	0.653	0.569	0.332	0.334	0.605	0.387	0.431	0.605	0.565	0.533	0.565	0.562	0.576	0.578	0.569	0.324	0.317	0.422	0.383	0.422	0.607	0.533	0.584	0.584	0.578	0.578	0.472	0.734	0.088	0.197	0.101	0.088	0.503	0.363	0.595	0.613
LbrM.31.3640	0.339	0.323	0.339	0.339	0.339	0.339	0.339	0.339	0.339	0.387	0.468	0.484	0.31	0.484	0.161	0.339	0.339	0.419	0.355	0.339	0.419	0.161	0.371	0.161	0.161	0.161	0.177	0.161	0.355	0.355	0.355	0.355	0.339	0.435	0.387	0.226	0.21	0.177	0.194	0.277	?	0.371	0.371	0.323	0.371	0.419	0.371	0.435	0.778
LbrM.35.0010	0.598	0.594	0.567	0.533	0.533	0.533	0.533	0.593	0.557	0.602	0.62	0.596	0.6	0.684	0.277	0.58	0.578	0.647	0.575	0.582	0.647	0.269	0.598	0.275	0.267	0.338	0.34	0.267	0.574	0.584	0.578	0.573	0.576	0.654	0.596	0.351	0.355	0.349	0.376	0.321	0.09	0.554	0.567	0.565	0.562	0.603	0.561	0.63	0.747
LbrM.35.0040	0.596	0.596	0.567	0.53	0.53	0.53	0.53	0.589	0.557	0.602	0.62	0.594	0.6	0.686	0.286	0.588	0.588	0.643	0.583	0.586	0.643	0.273	0.604	0.277	0.267	0.34	0.34	0.271	0.584	0.592	0.584	0.579	0.582	0.647	0.6	0.349	0.355	0.349	0.378	0.321	0.086	0.566	0.576	0.577	0.573	0.598	0.565	0.634	0.742
LbrM.35.0060	0.602	0.595	0.57	0.53	0.53	0.53	0.53	0.581	0.557	0.6	0.629	0.604	0.6	0.689	0.318	0.595	0.593	0.64	0.596	0.591	0.64	0.306	0.608	0.311	0.298	0.371	0.371	0.3	0.586	0.593	0.591	0.592	0.588	0.647	0.601	0.374	0.378	0.374	0.402	0.321	0.228	0.576	0.586	0.588	0.583	0.607	0.579	0.631	0.765
LENR_000040600.1_phosphoglycan_beta_1_3_galactosyltransferase_3	0.697	0.688	0.646	0.585	0.585	0.585	0.585	0.678	0.631	0.649	0.699	0.694	0.662	0.758	0.419	0.702	0.695	0.727	0.695	0.68	0.727	0.43	0.664	0.43	0.432	0.36	0.346	0.43	0.691	0.691	0.676	0.688	0.676	0.727	0.653	0.335	0.335	0.331	0.367	0.5	0.484	0.679	0.688	0.679	0.683	0.691	0.669	0.713	0.741
LENR_000063300.1_hypothetical_protein	0.494	0.475	0.519	0.475	0.475	0.475	0.475	0.475	0.458	0.512	0.506	0.55	0.55	0.552	0.463	0.425	0.425	0.544	0.409	0.425	0.544	0.45	0.512	0.469	0.469	0.45	0.45	0.463	0.431	0.394	0.431	0.396	0.431	0.569	0.512	0.481	0.475	0.475	0.469	0.313	?	0.45	0.438	0.444	0.444	0.45	0.438	0.55	0.667
LENR_000098900.1_hypothetical_protein	0.522	0.465	0.535	0.497	0.497	0.497	0.497	0.497	0.481	0.503	0.503	0.522	0.535	0.566	0.472	0.403	0.403	0.585	0.323	0.403	0.585	0.459	0.509	0.472	0.459	0.459	0.453	0.465	0.396	0.296	0.396	0.291	0.396	0.597	0.503	0.472	0.453	0.453	0.459	0.313	?	0.321	0.396	0.327	0.333	0.478	0.403	0.585	0.667
LENR_000100900.1_phosphoglycan_beta_1_3_galactosyltransferase	0.611	0.59	0.588	0.57	0.57	0.57	0.57	0.627	0.595	0.587	0.618	0.518	0.608	0.663	0.611	0.597	0.599	0.333	0.575	0.592	0.331	0.605	0.568	0.609	0.604	0.595	0.607	0.603	0.599	0.58	0.592	0.568	0.592	0.333	0.566	0.609	0.611	0.609	0.608	0.491	0.748	0.577	0.576	0.599	0.587	0.581	0.565	0.296	0.667
LENR_000129500.1_phosphoglycan_beta_1_2_arabinosyltransferase_(SCA_like)	0.885	0.887	0.878	0.878	0.878	0.878	0.878	0.876	0.885	0.882	0.885	0.883	0.887	0.885	0.89	0.907	0.911	0.881	0.902	0.9	0.879	0.89	0.894	0.89	0.891	0.887	0.879	0.892	0.9	0.909	0.896	0.896	0.898	0.873	0.896	0.892	0.879	0.887	0.883	0.887	0.876	0.898	0.904	0.904	0.9	0.893	0.907	0.883	0.905
LENR_000130000.1_hypothetical_protein	0.843	0.866	0.863	0.858	0.858	0.858	0.858	0.863	0.846	0.836	0.84	0.843	0.85	0.859	0.832	0.848	0.836	0.847	0.847	0.844	0.847	0.832	0.831	0.832	0.832	0.808	0.808	0.832	0.844	0.836	0.832	0.843	0.828	0.851	0.831	0.824	0.824	0.824	0.82	0.706	0.865	0.827	0.82	0.828	0.815	0.843	0.836	0.848	0.835
MAC_000005400.1_hypothetical_protein	0.571	0.286	0.571	0.714	0.714	0.714	0.714	0.714	0.714	0.571	0.571	0.714	0	0.571	0.714	0.286	0.286	0.714	0.571	0.286	0.714	0.714	0.571	0.714	0.714	0.714	0.714	0.714	0.571	0.571	0.571	0.571	0.286	0.714	0.571	0.714	0.714	0.714	0.714	0.714	?	0.429	0.429	?	0.429	0.857	0.429	0.714	1
MAC_000024200.1_phosphoglycan_beta_1_3_galactosyltransferase_3	0.591	0.605	0.573	0.676	0.676	0.676	0.676	0.719	0.694	0.586	0.646	0.658	0.633	0.621	0.735	0.584	0.597	0.67	0.558	0.314	0.67	0.73	0.604	0.735	0.735	0.735	0.735	0.735	0.566	0.575	0.305	0.553	0.305	0.665	0.596	0.73	0.739	0.73	0.738	?	0.725	0.587	0.602	0.6	0.6	0.623	0.558	0.677	0.343
MAC_000031700.1_phosphoglycan_beta_1_3_galactosyltransferase_3	0.757	0.759	0.703	0.69	0.69	0.69	0.69	0.769	0.703	0.721	0.74	0.73	0.749	0.776	0.345	0.744	0.74	0.786	0.731	0.74	0.786	0.345	0.73	0.354	0.363	0.462	0.466	0.359	0.744	0.74	0.731	0.731	0.731	0.786	0.716	0.466	0.471	0.466	0.518	?	0.257	0.725	0.749	0.725	0.725	0.732	0.717	0.753	0.742
MAC_340008700.1_phosphoglycan_beta_1_2_arabinosyltransferase_(SCA_like)	0.881	0.891	0.887	0.899	0.899	0.899	0.899	0.887	0.892	0.889	0.888	0.885	0.893	0.904	0.903	0.903	0.905	0.879	0.902	0.9	0.877	0.903	0.9	0.903	0.904	0.896	0.892	0.905	0.896	0.903	0.894	0.894	0.896	0.871	0.902	0.907	0.892	0.9	0.896	0.887	0.885	0.9	0.9	0.907	0.902	0.902	0.909	0.879	0.905
MAC_000106100.1_phosphoglycan_beta_1_2_arabinosyltransferase	0.873	0.877	0.885	0.884	0.884	0.884	0.884	0.895	0.893	0.896	0.884	0.895	0.907	0.897	0.895	0.891	0.895	0.895	0.899	0.884	0.895	0.902	0.901	0.895	0.895	0.902	0.897	0.897	0.888	0.897	0.891	0.904	0.888	0.895	0.904	0.908	0.899	0.902	0.905	0.868	0.893	0.886	0.884	0.889	0.884	0.907	0.904	0.899	0.885
MAC_000148100.1_phosphoglycan_beta_1_3_galactosyltransferase	0.604	0.602	0.576	0.57	0.57	0.57	0.57	0.627	0.603	0.597	0.6	0.522	0.599	0.666	0.609	0.6	0.6	0.333	0.574	0.585	0.331	0.607	0.561	0.611	0.61	0.592	0.6	0.605	0.596	0.577	0.583	0.57	0.583	0.331	0.567	0.605	0.603	0.603	0.607	0.509	0.766	0.587	0.568	0.603	0.589	0.563	0.56	0.297	0.664
LMAR_000013500.1_phosphoglycan_beta_1_3_galactosyltransferase_3	0.729	0.718	0.674	0.648	0.648	0.648	0.648	0.728	0.67	0.708	0.747	0.691	0.696	0.781	0.321	0.705	0.705	0.747	0.696	0.688	0.747	0.308	0.678	0.321	0.326	0.43	0.439	0.321	0.705	0.713	0.679	0.696	0.679	0.747	0.665	0.435	0.435	0.439	0.494	0.5	0.261	0.674	0.696	0.678	0.678	0.748	0.679	0.743	0.732
LMAR_000084900.1_hypothetical_protein	0.451	0.426	0.508	0.441	0.441	0.441	0.441	0.441	0.432	0.467	0.456	0.467	0.467	0.552	0.446	0.282	0.282	0.569	0.314	0.282	0.569	0.446	0.456	0.456	0.456	0.441	0.451	0.451	0.277	0.338	0.262	0.314	0.262	0.585	0.462	0.462	0.441	0.441	0.446	0.313	?	0.344	0.262	0.333	0.333	0.379	0.262	0.554	0.667
LMAR_000091500.1_hypothetical_protein	0.835	0.866	0.844	0.845	0.845	0.845	0.845	0.863	0.837	0.836	0.844	0.839	0.84	0.871	0.832	0.836	0.832	0.847	0.852	0.824	0.847	0.828	0.84	0.832	0.832	0.804	0.8	0.828	0.836	0.828	0.828	0.852	0.828	0.847	0.848	0.816	0.812	0.808	0.823	0.808	0.85	0.823	0.824	0.823	0.815	0.847	0.836	0.852	0.831
LMAR_000116500.1_hypothetical_protein	0.578	0.584	0.56	0.687	0.687	0.687	0.687	0.759	0.704	0.587	0.632	0.625	0.627	0.637	0.731	0.549	0.565	0.654	0.539	0.28	0.654	0.725	0.591	0.731	0.731	0.725	0.725	0.731	0.534	0.528	0.28	0.534	0.28	0.643	0.596	0.715	0.725	0.715	0.731	?	0.736	0.563	0.575	0.578	0.578	0.605	0.539	0.668	0.342
LMAR_000130600.1_hypothetical_protein	0.492	0.497	0.503	0.471	0.471	0.471	0.471	0.471	0.456	0.54	0.529	0.54	0.54	0.538	0.267	0.439	0.439	0.572	0.446	0.439	0.572	0.257	0.535	0.294	0.294	0.257	0.283	0.257	0.444	0.455	0.439	0.446	0.439	0.588	0.524	0.262	0.257	0.251	0.246	0.125	?	0.444	0.428	0.444	0.444	0.465	0.428	0.561	0.667
LMAR_000167900.1_phosphoglycan_beta_1_3_galactosyltransferase	0.589	0.613	0.607	0.565	0.565	0.565	0.565	0.627	0.617	0.608	0.632	0.535	0.621	0.646	0.649	0.603	0.601	0.359	0.596	0.603	0.357	0.639	0.594	0.645	0.644	0.63	0.639	0.641	0.592	0.584	0.601	0.596	0.601	0.359	0.598	0.637	0.634	0.637	0.635	0.491	0.784	0.596	0.592	0.617	0.6	0.59	0.586	0.338	0.693
LMAR_000192500.1_phosphoglycan_beta_1_2_arabinosyltransferase_(SCA_like)	0.89	0.896	0.889	0.896	0.896	0.896	0.896	0.9	0.897	0.91	0.899	0.9	0.9	0.921	0.909	0.907	0.911	0.897	0.903	0.896	0.895	0.909	0.907	0.911	0.911	0.911	0.907	0.913	0.905	0.909	0.899	0.896	0.899	0.888	0.909	0.915	0.901	0.909	0.902	0.887	0.904	0.907	0.905	0.912	0.909	0.904	0.92	0.892	0.919
LMAR_000043300.1_phosphoglycan_beta_1_2_arabinosyltransferase	0.875	0.859	0.877	0.874	0.874	0.874	0.874	0.888	0.882	0.887	0.875	0.877	0.896	0.893	0.873	0.886	0.891	0.871	0.904	0.886	0.871	0.877	0.895	0.873	0.873	0.884	0.88	0.875	0.88	0.897	0.891	0.904	0.888	0.875	0.895	0.888	0.882	0.882	0.892	0.868	0.874	0.895	0.888	0.901	0.895	0.892	0.899	0.873	0.894
Lenr_LENLEM3045_020006300.1-p1_|_transcript_LENLEM3045_020006300.1_|_gene_LENLEM3045_020006300_|_organism_Leishmania_enriettii_strain_LEM3045_|_gene_product_phosphoglycan_beta_1_3_galactosyltransferase_|_transcript_product_phosphoglycan_beta_1_3_galactosyltransferase_|_location_LenLEM3045_02:63454	0.521	0.494	0.523	0.502	0.502	0.502	0.502	0.562	0.538	0.539	0.576	0.55	0.54	0.58	0.49	0.305	0.317	0.557	0.413	0.358	0.557	0.486	0.523	0.498	0.504	0.486	0.494	0.502	0.317	0.424	0.354	0.426	0.342	0.566	0.519	0.502	0.498	0.486	0.504	0.46	0.651	0.362	0.251	0.382	0.354	0.504	0.28	0.58	0.672
Lenr_LENLEM3045_020006400.1-p1_|_transcript_LENLEM3045_020006400.1_|_gene_LENLEM3045_020006400_|_organism_Leishmania_enriettii_strain_LEM3045_|_gene_product_hypothetical_protein_|_transcript_product_hypothetical_protein_|_location_LenLEM3045_02:67545-68750(-)_|_protein_length_393_|_sequence_SO_chr	0.519	0.534	0.499	0.534	0.534	0.534	0.534	0.626	0.583	0.53	0.553	0.566	0.562	0.652	0.611	0.371	0.377	0.632	0.46	0.447	0.632	0.617	0.545	0.614	0.613	0.626	0.62	0.62	0.377	0.383	0.453	0.484	0.447	0.638	0.54	0.64	0.64	0.632	0.638	0.789	0.703	0.405	0.401	0.409	0.408	0.534	0.459	0.635	0.54
Lenr_LENLEM3045_020006500.1-p1_|_transcript_LENLEM3045_020006500.1_|_gene_LENLEM3045_020006500_|_organism_Leishmania_enriettii_strain_LEM3045_|_gene_product_phosphoglycan_beta_1_3_galactosyltransferase_|_transcript_product_phosphoglycan_beta_1_3_galactosyltransferase_|_location_LenLEM3045_02:69300	0.505	0.465	0.44	0.513	0.513	0.513	0.513	0.574	0.544	0.506	0.521	0.547	0.544	0.618	0.578	0.405	0.412	0.596	0.223	0.416	0.596	0.578	0.503	0.58	0.579	0.563	0.563	0.582	0.399	0.384	0.422	0.217	0.418	0.605	0.501	0.569	0.565	0.561	0.565	0.472	0.725	0.383	0.403	0.401	0.385	0.482	0.273	0.584	0.56
Lenr_LENLEM3045_120017700.1-p1_|_transcript_LENLEM3045_120017700.1_|_gene_LENLEM3045_120017700_|_organism_Leishmania_enriettii_strain_LEM3045_|_gene_product_phosphoglycan_beta_1_3_galactosyltransferase_2_|_transcript_product_phosphoglycan_beta_1_3_galactosyltransferase_2_|_location_LenLEM3045_12:4	0.606	0.596	0.577	0.525	0.525	0.525	0.525	0.589	0.555	0.597	0.626	0.627	0.597	0.67	0.357	0.59	0.586	0.647	0.592	0.58	0.647	0.357	0.598	0.37	0.368	0.319	0.317	0.357	0.584	0.59	0.576	0.587	0.576	0.652	0.592	0.309	0.309	0.3	0.325	0.226	0.482	0.583	0.578	0.595	0.585	0.6	0.569	0.643	0.747
Lenr_LENLEM3045_290005000.1-p1_|_transcript_LENLEM3045_290005000.1_|_gene_LENLEM3045_290005000_|_organism_Leishmania_enriettii_strain_LEM3045_|_gene_product_phosphoglycan_beta_1_3_galactosyltransferase_|_transcript_product_phosphoglycan_beta_1_3_galactosyltransferase_|_location_LenLEM3045_29:632-2	0.467	0.483	0.491	0.51	0.51	0.51	0.51	0.539	0.526	0.48	0.534	0.525	0.515	0.581	0.541	0.335	0.337	0.578	0.411	0.37	0.578	0.543	0.488	0.543	0.54	0.548	0.546	0.546	0.333	0.37	0.358	0.423	0.358	0.59	0.491	0.557	0.553	0.546	0.555	0.472	0.717	0.387	0.335	0.405	0.387	0.474	0.344	0.578	0.54
Lenr_LENLEM3045_340010500.1-p1_|_transcript_LENLEM3045_340010500.1_|_gene_LENLEM3045_340010500_|_organism_Leishmania_enriettii_strain_LEM3045_|_gene_product_phosphoglycan_beta_1_2_arabinosyltransferase_(SCA_like)_|_transcript_product_phosphoglycan_beta_1_2_arabinosyltransferase_(SCA_like)_|_loca	0.886	0.885	0.879	0.879	0.879	0.879	0.879	0.877	0.886	0.883	0.886	0.884	0.887	0.885	0.89	0.905	0.909	0.882	0.905	0.899	0.88	0.89	0.894	0.89	0.892	0.888	0.88	0.892	0.903	0.911	0.899	0.899	0.897	0.873	0.896	0.892	0.88	0.888	0.883	0.887	0.877	0.896	0.903	0.905	0.899	0.894	0.905	0.884	0.906
Lenr_LENLEM3045_000028000.1-p1_|_transcript_LENLEM3045_000028000.1_|_gene_LENLEM3045_000028000_|_organism_Leishmania_enriettii_strain_LEM3045_|_gene_product_hypothetical_protein_|_transcript_product_hypothetical_protein_|_location_LENLEM3045_SCAF000316:1-588(+)_|_protein_length_195_|_sequence_SO_s	0.813	0.837	0.818	0.766	0.766	0.766	0.766	0.795	0.801	0.789	0.825	0.783	0.837	0.815	0.807	0.807	0.813	0.81	0.819	0.807	0.81	0.807	0.818	0.807	0.806	0.807	0.807	0.807	0.813	0.825	0.807	0.807	0.807	0.823	0.824	0.807	0.819	0.813	0.812	0.758	0.847	0.806	0.795	0.81	0.812	0.813	0.777	0.831	0.863
Lenr_LENLEM3045_000029400.1-p1_|_transcript_LENLEM3045_000029400.1_|_gene_LENLEM3045_000029400_|_organism_Leishmania_enriettii_strain_LEM3045_|_gene_product_phosphoglycan_beta_1_2_arabinosyltransferase_|_transcript_product_phosphoglycan_beta_1_2_arabinosyltransferase_|_location_LENLEM3045_SCAF0003	0.882	0.877	0.899	0.887	0.887	0.887	0.887	0.897	0.897	0.894	0.886	0.89	0.903	0.895	0.886	0.893	0.897	0.889	0.904	0.895	0.886	0.893	0.906	0.893	0.893	0.897	0.897	0.891	0.891	0.902	0.902	0.908	0.899	0.886	0.906	0.906	0.897	0.899	0.901	0.868	0.902	0.895	0.893	0.899	0.897	0.896	0.904	0.902	0.904
Lenr_LENLEM3045_000029500.1-p1_|_transcript_LENLEM3045_000029500.1_|_gene_LENLEM3045_000029500_|_organism_Leishmania_enriettii_strain_LEM3045_|_gene_product_phosphoglycan_beta_1_3_galactosyltransferase_|_transcript_product_phosphoglycan_beta_1_3_galactosyltransferase_|_location_LENLEM3045_SCAF0003	0.611	0.59	0.588	0.57	0.57	0.57	0.57	0.627	0.595	0.587	0.618	0.518	0.608	0.663	0.611	0.597	0.599	0.333	0.575	0.592	0.331	0.605	0.568	0.609	0.604	0.595	0.607	0.603	0.599	0.58	0.592	0.568	0.592	0.333	0.566	0.609	0.611	0.609	0.608	0.491	0.748	0.577	0.576	0.599	0.587	0.581	0.565	0.296	0.667
Lenr_LENLEM3045_000036400.1-p1_|_transcript_LENLEM3045_000036400.1_|_gene_LENLEM3045_000036400_|_organism_Leishmania_enriettii_strain_LEM3045_|_gene_product_phosphoglycan_beta_1_3_galactosyltransferase_2_|_transcript_product_phosphoglycan_beta_1_3_galactosyltransferase_2_|_location_LENLEM3045_SCAF	0.623	0.649	0.591	0.552	0.552	0.552	0.552	0.647	0.587	0.622	0.621	0.626	0.618	0.75	0.292	0.611	0.611	0.682	0.596	0.608	0.682	0.288	0.619	0.292	0.286	0.389	0.389	0.288	0.611	0.611	0.596	0.589	0.596	0.688	0.61	0.376	0.379	0.376	0.41	0.5	0.257	0.575	0.608	0.585	0.594	0.633	0.583	0.665	0.737
[truncated: 38 more columns]
