# Supplementary material for: Comparative genomics of Leishmania (Mundinia)
Source: BMC Genomics. 2019 Oct 11;20:726. doi: 10.1186/s12864-019-6126-y (PMC6787982; doi:10.1186/s12864-019-6126-y)
Supplement: Supplementary file 19 — Additional file 19: Table S4. Estimates of evolutionary divergence among putative side chain arabinosyltransferase sequences. The number of amino acid differences per site from between sequences are shown. The analysis involved 20 amino acid sequences. All positions with less than 80% site coverage were eliminated. Less than 20% alignment gaps, missing data and ambiguous bases were allowed at any position. There were total of 694 positions in the final dataset. Evolutionary analyses were conducted in MEGA7. [file 12864_2019_6126_MOESM19_ESM.xlsx]

## Sheet: Suppl. Table 4
	Lsey_0144_0150	Lsey_0703_0010	LinJ.02.0190	LinJ.34.0530	LmjF.02.0180_(SCA2)	LmjF.02.0220_(SCA1)	LmjF.34.0510	LpyrH10_05_0780	LpyrH10_27_0440	LpyrH10_27_0450	LENR_000129500.1_phosphoglycan_beta_1_2_arabinosyltransferase_(SCA_like)	LENR_000130000.1_hypothetical_protein	MAC_340008700.1_phosphoglycan_beta_1_2_arabinosyltransferase_(SCA_like)	MAC_000106100.1_phosphoglycan_beta_1_2_arabinosyltransferase	LMAR_000091500.1_hypothetical_protein	LMAR_000192500.1_phosphoglycan_beta_1_2_arabinosyltransferase_(SCA_like)	LMAR_000043300.1_phosphoglycan_beta_1_2_arabinosyltransferase	Lenr_LENLEM3045_020006300.1-p1_|_transcript_LENLEM3045_020006300.1_|_gene_LENLEM3045_020006300_|_organism_Leishmania_enriettii_strain_LEM3045_|_gene_product_phosphoglycan_beta_1_3_galactosyltransferase_|_transcript_product_phosphoglycan_beta_1_3_galactosyltransferase_|_location_LenLEM3045_02:63454	Lenr_LENLEM3045_020006400.1-p1_|_transcript_LENLEM3045_020006400.1_|_gene_LENLEM3045_020006400_|_organism_Leishmania_enriettii_strain_LEM3045_|_gene_product_hypothetical_protein_|_transcript_product_hypothetical_protein_|_location_LenLEM3045_02:67545-68750(-)_|_protein_length_393_|_sequence_SO_chr	Lenr_LENLEM3045_020006500.1-p1_|_transcript_LENLEM3045_020006500.1_|_gene_LENLEM3045_020006500_|_organism_Leishmania_enriettii_strain_LEM3045_|_gene_product_phosphoglycan_beta_1_3_galactosyltransferase_|_transcript_product_phosphoglycan_beta_1_3_galactosyltransferase_|_location_LenLEM3045_02:69300
Lsey_0144_0150
Lsey_0703_0010	0.689
LinJ.02.0190	0.673	0.577
LinJ.34.0530	0.554	0.665	0.64
LmjF.02.0180_(SCA2)	0.687	0.592	0.11	0.647
LmjF.02.0220_(SCA1)	0.687	0.594	0.111	0.647	0.004
LmjF.34.0510	0.554	0.66	0.638	0.089	0.651	0.651
LpyrH10_05_0780	0.363	0.678	0.658	0.543	0.666	0.666	0.551
LpyrH10_27_0440	0.689	0.342	0.568	0.671	0.584	0.584	0.676	0.675
LpyrH10_27_0450	0.689	0.342	0.568	0.671	0.584	0.584	0.676	0.675	0
LENR_000129500.1_phosphoglycan_beta_1_2_arabinosyltransferase_(SCA_like)	0.564	0.654	0.64	0.291	0.644	0.646	0.293	0.54	0.663	0.663
LENR_000130000.1_hypothetical_protein	0.887	0.865	0.876	0.895	0.883	0.883	0.891	0.883	0.872	0.872	0.868
MAC_340008700.1_phosphoglycan_beta_1_2_arabinosyltransferase_(SCA_like)	0.559	0.659	0.65	0.294	0.654	0.656	0.304	0.548	0.663	0.663	0.189	0.887
MAC_000106100.1_phosphoglycan_beta_1_2_arabinosyltransferase	0.685	0.556	0.347	0.64	0.365	0.366	kwkw	0.658	0.568	0.568	0.634	0.876	0.648
LMAR_000091500.1_hypothetical_protein	0.889	0.86	0.855	0.87	0.87	0.87	0.863	0.87	0.854	0.854	0.836	0.374	0.84	0.855
LMAR_000192500.1_phosphoglycan_beta_1_2_arabinosyltransferase_(SCA_like)	0.567	0.66	0.651	0.298	0.657	0.659	0.305	0.547	0.66	0.66	0.218	0.868	0.219	0.657	0.824
LMAR_000043300.1_phosphoglycan_beta_1_2_arabinosyltransferase	0.686	0.541	0.32	0.642	0.341	0.343	0.639	0.657	0.566	0.566	0.628	0.875	0.642	0.209	0.843	0.652
Lenr_LENLEM3045_020006300.1-p1_|_transcript_LENLEM3045_020006300.1_|_gene_LENLEM3045_020006300_|_organism_Leishmania_enriettii_strain_LEM3045_|_gene_product_phosphoglycan_beta_1_3_galactosyltransferase_|_transcript_product_phosphoglycan_beta_1_3_galactosyltransferase_|_location_LenLEM3045_02:63454	0.856	0.861	0.855	0.864	0.862	0.864	0.862	0.852	0.864	0.864	0.859	0.665	0.862	0.859	0.733	0.86	0.862
Lenr_LENLEM3045_020006400.1-p1_|_transcript_LENLEM3045_020006400.1_|_gene_LENLEM3045_020006400_|_organism_Leishmania_enriettii_strain_LEM3045_|_gene_product_hypothetical_protein_|_transcript_product_hypothetical_protein_|_location_LenLEM3045_02:67545-68750(-)_|_protein_length_393_|_sequence_SO_chr	0.854	0.851	0.85	0.844	0.858	0.855	0.839	0.859	0.851	0.851	0.852	0.829	0.852	0.863	0.851	0.818	0.858	0.774
Lenr_LENLEM3045_020006500.1-p1_|_transcript_LENLEM3045_020006500.1_|_gene_LENLEM3045_020006500_|_organism_Leishmania_enriettii_strain_LEM3045_|_gene_product_phosphoglycan_beta_1_3_galactosyltransferase_|_transcript_product_phosphoglycan_beta_1_3_galactosyltransferase_|_location_LenLEM3045_02:69300	0.871	0.873	0.868	0.875	0.876	0.875	0.876	0.858	0.873	0.873	0.861	0.673	0.864	0.872	0.707	0.862	0.876	0.669	0.888
