# Supplementary material for: Comparative genomics of Leishmania (Mundinia)
Source: BMC Genomics. 2019 Oct 11;20:726. doi: 10.1186/s12864-019-6126-y (PMC6787982; doi:10.1186/s12864-019-6126-y)
Supplement: Supplementary file 20 — Additional file 20: Table S5. Estimates of evolutionary divergence among putative phosphatydylinositol glycan class Y (PIG-Y) sequences. The number of amino acid differences per site from between sequences are shown. The analysis involved 14 amino acid sequences. All ambiguous positions were removed for each sequence pair. There were a total of 128 positions in the final dataset. Evolutionary analyses were conducted in MEGA7. [file 12864_2019_6126_MOESM20_ESM.xlsx]

## Sheet: Suppl. Table 5
	Bsal_BS22755_BS22755_transmembrane_protein_putative_9491592:9491864_forward_MW:10562	Pcon_g3647_g3647_undefined_product_11375712:11375993_forward_MW:11070	Pem1_CCW59852.1_unnamed_protein_product_Phytomonas_sp._isolate_EM1	Phart_CCW67173_pep_supercontig:AKI_PRJEB1539_v1:HF955200:1146415:1146839:-1_gene:GSHART1_T00003196001_transcript:CCW67173_gene_biotype:protein_coding_transcript_biotype:protein_coding	Bayal_037_0320-1-p1_|_transcript_Baya_037_0320-1_|_gene_Baya_037_0320_|_organism_Blechomonas_ayalai_B08-376_|_gene_product_hypothetical_protein_conserved_|_transcript_product_hypothetical_protein_conserved_|_location_Baya_037:79710-79976(-)_|_protein_length_88_|_sequence_SO_contig_|_SO_protein_c	Lbr03_LBRM2903_200049800.1-p1_|_transcript_LBRM2903_200049800.1_|_gene_LBRM2903_200049800_|_organism_Leishmania_braziliensis_MHOM/BR/75/M2903_|_gene_product_hypothetical_protein_conserved_|_transcript_product_hypothetical_protein_conserved_|_location_LbrM2903_20.1:1691243-1691566(+)_|_protein_le	Lbr04_LbrM.20.3561.1-p1_|_transcript_LbrM.20.3561.1_|_gene_LbrM.20.3561_|_organism_Leishmania_braziliensis_MHOM/BR/75/M2904_|_gene_product_hypothetical_protein_conserved_|_transcript_product_hypothetical_protein_conserved_|_location_LbrM.20.1:1412680-1413023(+)_|_protein_length_113_|_sequence_SO	Lmex_LmxM.33.3955.1-p1_|_transcript_LmxM.33.3955.1_|_gene_LmxM.33.3955_|_organism_Leishmania_mexicana_MHOM/GT/2001/U1103_|_gene_product_hypothetical_protein_conserved_|_transcript_product_hypothetical_protein_conserved_|_location_LmxM.33:1505229-1505513(+)_|_protein_length_94_|_sequence_SO_chrom	Lmex_LmxM.33.3962.1-p1_|_transcript_LmxM.33.3962.1_|_gene_LmxM.33.3962_|_organism_Leishmania_mexicana_MHOM/GT/2001/U1103_|_gene_product_hypothetical_protein_|_transcript_product_hypothetical_protein_|_location_LmxM.33:1502136-1502468(+)_|_protein_length_110_|_sequence_SO_chromosome_|_SO_protein_co	Tbrug_Tbg972.4.570:mRNA-p1_|_transcript_Tbg972.4.570:mRNA_|_gene_Tbg972.4.570_|_organism_Trypanosoma_brucei_gambiense_DAL972_|_gene_product_Phosphatidylinositol_N-acetylglucosaminyltransferase_subunit_Y_putative_|_transcript_product_Phosphatidylinositol_N-acetylglucosaminyltransferase_subunit_Y	Tbrutreu_Tb927.4.780:mRNA-p1_|_transcript_Tb927.4.780:mRNA_|_gene_Tb927.4.780_|_organism_Trypanosoma_brucei_brucei_TREU927_|_gene_product_Phosphatidylinositol_N-acetylglucosaminyltransferase_subunit_Y_putative_|_transcript_product_Phosphatidylinositol_N-acetylglucosaminyltransferase_subunit_Y_pu	Tcru2_TcCLB.508257.244:mRNA-p1_|_transcript_TcCLB.508257.244:mRNA_|_gene_TcCLB.508257.244_|_organism_Trypanosoma_cruzi_CL_Brener_Non-Esmeraldo-like_|_gene_product_Phosphatidylinositol_N-acetylglucosaminyltransferase_subunit_Y_putative_|_transcript_product_Phosphatidylinositol_N-acetylglucosaminyl	Teva_TevSTIB805.4.820-t26_1-p1_|_transcript_TevSTIB805.4.820-t26_1_|_gene_TevSTIB805.4.820_|_organism_Trypanosoma_evansi_strain_STIB_805_|_gene_product_hypothetical_protein_conserved_|_transcript_product_hypothetical_protein_conserved_|_location_STIB805_Chr04:216041-216298(-)_|_protein_length_85	Tran_TRSC58_03445-t26_1-p1_|_transcript_TRSC58_03445-t26_1_|_gene_TRSC58_03445_|_organism_Trypanosoma_rangeli_SC58_|_gene_product_hypothetical_protein_|_transcript_product_hypothetical_protein_|_location_AUPL01003445:130-489(+)_|_protein_length_119_|_sequence_SO_contig_|_SO_protein_coding_|_is_pse
Bsal_BS22755_BS22755_transmembrane_protein_putative_9491592:9491864_forward_MW:10562
Pcon_g3647_g3647_undefined_product_11375712:11375993_forward_MW:11070	0.648
Pem1_CCW59852.1_unnamed_protein_product_Phytomonas_sp._isolate_EM1	0.694	0.711
Phart_CCW67173_pep_supercontig:AKI_PRJEB1539_v1:HF955200:1146415:1146839:-1_gene:GSHART1_T00003196001_transcript:CCW67173_gene_biotype:protein_coding_transcript_biotype:protein_coding	0.724	0.685	0.187
Bayal_037_0320-1-p1_|_transcript_Baya_037_0320-1_|_gene_Baya_037_0320_|_organism_Blechomonas_ayalai_B08-376_|_gene_product_hypothetical_protein_conserved_|_transcript_product_hypothetical_protein_conserved_|_location_Baya_037:79710-79976(-)_|_protein_length_88_|_sequence_SO_contig_|_SO_protein_c	0.756	0.701	0.632	0.644
Lbr03_LBRM2903_200049800.1-p1_|_transcript_LBRM2903_200049800.1_|_gene_LBRM2903_200049800_|_organism_Leishmania_braziliensis_MHOM/BR/75/M2903_|_gene_product_hypothetical_protein_conserved_|_transcript_product_hypothetical_protein_conserved_|_location_LbrM2903_20.1:1691243-1691566(+)_|_protein_le	0.77	0.736	0.607	0.628	0.631
Lbr04_LbrM.20.3561.1-p1_|_transcript_LbrM.20.3561.1_|_gene_LbrM.20.3561_|_organism_Leishmania_braziliensis_MHOM/BR/75/M2904_|_gene_product_hypothetical_protein_conserved_|_transcript_product_hypothetical_protein_conserved_|_location_LbrM.20.1:1412680-1413023(+)_|_protein_length_113_|_sequence_SO	0.767	0.733	0.607	0.624	0.631	0.019
Lmex_LmxM.33.3955.1-p1_|_transcript_LmxM.33.3955.1_|_gene_LmxM.33.3955_|_organism_Leishmania_mexicana_MHOM/GT/2001/U1103_|_gene_product_hypothetical_protein_conserved_|_transcript_product_hypothetical_protein_conserved_|_location_LmxM.33:1505229-1505513(+)_|_protein_length_94_|_sequence_SO_chrom	0.779	0.758	0.802	0.804	0.782	0.718	0.726
Lmex_LmxM.33.3962.1-p1_|_transcript_LmxM.33.3962.1_|_gene_LmxM.33.3962_|_organism_Leishmania_mexicana_MHOM/GT/2001/U1103_|_gene_product_hypothetical_protein_|_transcript_product_hypothetical_protein_|_location_LmxM.33:1502136-1502468(+)_|_protein_length_110_|_sequence_SO_chromosome_|_SO_protein_co	0.747	0.759	0.619	0.616	0.69	0.33	0.358	0.753
Tbrug_Tbg972.4.570:mRNA-p1_|_transcript_Tbg972.4.570:mRNA_|_gene_Tbg972.4.570_|_organism_Trypanosoma_brucei_gambiense_DAL972_|_gene_product_Phosphatidylinositol_N-acetylglucosaminyltransferase_subunit_Y_putative_|_transcript_product_Phosphatidylinositol_N-acetylglucosaminyltransferase_subunit_Y	0.6	0.671	0.659	0.671	0.706	0.671	0.671	0.729	0.707
Tbrutreu_Tb927.4.780:mRNA-p1_|_transcript_Tb927.4.780:mRNA_|_gene_Tb927.4.780_|_organism_Trypanosoma_brucei_brucei_TREU927_|_gene_product_Phosphatidylinositol_N-acetylglucosaminyltransferase_subunit_Y_putative_|_transcript_product_Phosphatidylinositol_N-acetylglucosaminyltransferase_subunit_Y_pu	0.6	0.671	0.659	0.671	0.706	0.671	0.671	0.729	0.707	0
Tcru2_TcCLB.508257.244:mRNA-p1_|_transcript_TcCLB.508257.244:mRNA_|_gene_TcCLB.508257.244_|_organism_Trypanosoma_cruzi_CL_Brener_Non-Esmeraldo-like_|_gene_product_Phosphatidylinositol_N-acetylglucosaminyltransferase_subunit_Y_putative_|_transcript_product_Phosphatidylinositol_N-acetylglucosaminyl	0.588	0.659	0.624	0.647	0.588	0.646	0.646	0.706	0.72	0.506	0.506
Teva_TevSTIB805.4.820-t26_1-p1_|_transcript_TevSTIB805.4.820-t26_1_|_gene_TevSTIB805.4.820_|_organism_Trypanosoma_evansi_strain_STIB_805_|_gene_product_hypothetical_protein_conserved_|_transcript_product_hypothetical_protein_conserved_|_location_STIB805_Chr04:216041-216298(-)_|_protein_length_85	0.6	0.671	0.659	0.671	0.706	0.671	0.671	0.729	0.707	0	0	0.506
Tran_TRSC58_03445-t26_1-p1_|_transcript_TRSC58_03445-t26_1_|_gene_TRSC58_03445_|_organism_Trypanosoma_rangeli_SC58_|_gene_product_hypothetical_protein_|_transcript_product_hypothetical_protein_|_location_AUPL01003445:130-489(+)_|_protein_length_119_|_sequence_SO_contig_|_SO_protein_coding_|_is_pse	0.611	0.693	0.612	0.621	0.647	0.724	0.721	0.756	0.759	0.529	0.529	0.2	0.529
