# Supplementary material for: Comparative genomics of Leishmania (Mundinia)
Source: BMC Genomics. 2019 Oct 11;20:726. doi: 10.1186/s12864-019-6126-y (PMC6787982; doi:10.1186/s12864-019-6126-y)
Supplement: Supplementary file 21 — Additional file 21: Table S6. Estimates of evolutionary divergence among putative ferrochelatase sequences. The number of amino acid differences per site from between sequences are shown. The analysis involved 45 amino acid sequences. All positions with less than 80% site coverage were eliminated. Less than 20% alignment gaps, missing data and ambiguous bases were allowed at any position. There were a total of 247 positions in the final dataset. Evolutionary analyses were conducted in MEGA7. The presence of n/c in the results denotes cases in which it was not possible to estimate evolutionary distances. [file 12864_2019_6126_MOESM21_ESM.xlsx]

## Sheet: Suppl. Table 6
	Cbom_Cb.1.64300-mRNA-1_protein	Cbom_Cb.1.73370-mRNA-1_protein	Cexp_Ce.1.17930-mRNA-1_protein	Cexp_Ce.1.66320-mRNA-1_protein	Cmel_238_CDS_7443_Cmel_238	LENR_000073200.1_ferrochelatase-like_protein	Ladl_LaHO174_171240	MAC_000093900.1_ferrochelatase-like_protein	LMAR_000165800.1_ferrochelatase-like_protein	Pem1_CCW63860.1_unnamed_protein_product_Phytomonas_sp._isolate_EM1	Phart_CCW69914_pep_supercontig:AKI_PRJEB1539_v1:HF955205:561298:562410:-1_gene:GSHART1_T00007368001_transcript:CCW69914_gene_biotype:protein_coding_transcript_biotype:protein_coding	Bayal_135_0060-1-p1_|_transcript_Baya_135_0060-1_|_gene_Baya_135_0060_|_organism_Blechomonas_ayalai_B08-376_|_gene_product_Ferrochelatase-like_protein_|_transcript_product_Ferrochelatase-like_protein_|_location_Baya_135:11740-12702(+)_|_protein_length_320_|_sequence_SO_contig_|_SO_protein_coding_|	Cfas_090023500.1-p1_|_transcript_CFAC1_090023500.1_|_gene_CFAC1_090023500_|_organism_Crithidia_fasciculata_strain_Cf-Cl_|_gene_product_ferrochelatase-like_protein_|_transcript_product_ferrochelatase-like_protein_|_location_CfaC1_09:652686-653849(+)_|_protein_length_387_|_sequence_SO_chromosome_|_S	Cfas_270006200.1-p1_|_transcript_CFAC1_270006200.1_|_gene_CFAC1_270006200_|_organism_Crithidia_fasciculata_strain_Cf-Cl_|_gene_product_ferrochelatase-like_protein_|_transcript_product_ferrochelatase-like_protein_|_location_CfaC1_27:33360-34526(-)_|_protein_length_388_|_sequence_SO_chromosome_|_SO	Cfas_280055200.1-p1_|_transcript_CFAC1_280055200.1_|_gene_CFAC1_280055200_|_organism_Crithidia_fasciculata_strain_Cf-Cl_|_gene_product_Ferrochelatase_putative_|_transcript_product_Ferrochelatase_putative_|_location_CfaC1_28:1452091-1453458(-)_|_protein_length_455_|_sequence_SO_chromosome_|_SO_pr	Emont_EMOLV88_170019400.1-p1_|_transcript_EMOLV88_170019400.1_|_gene_EMOLV88_170019400_|_organism_Endotrypanum_monterogeii_strain_LV88_|_gene_product_ferrochelatase-like_protein_|_transcript_product_ferrochelatase-like_protein_|_location_EmoLV88_17:626865-628022(+)_|_protein_length_385_|_sequence	Emont_EMOLV88_360080200.1-p1_|_transcript_EMOLV88_360080200.1_|_gene_EMOLV88_360080200_|_organism_Endotrypanum_monterogeii_strain_LV88_|_gene_product_Ferrochelatase_putative_|_transcript_product_Ferrochelatase_putative_|_location_EmoLV88_36:2947251-2947850(-)_|_protein_length_199_|_sequence_SO_c	Laet_LAEL147_000258000.1-p1_|_transcript_LAEL147_000258000.1_|_gene_LAEL147_000258000_|_organism_Leishmania_aethiopica_L147_|_gene_product_ferrochelatase-like_protein_|_transcript_product_ferrochelatase-like_protein_|_location_LaeL147_17:641082-642239(+)_|_protein_length_385_|_sequence_SO_chromoso	Laet_LAEL147_000334200.1-p1_|_transcript_LAEL147_000334200.1_|_gene_LAEL147_000334200_|_organism_Leishmania_aethiopica_L147_|_gene_product_Ferrochelatase_putative_|_transcript_product_Ferrochelatase_putative_|_location_LaeL147_21:762509-762934(+)_|_protein_length_141_|_sequence_SO_chromosome_|_S	Lara_LARLEM1108_170020800.1-p1_|_transcript_LARLEM1108_170020800.1_|_gene_LARLEM1108_170020800_|_organism_Leishmania_arabica_strain_LEM1108_|_gene_product_ferrochelatase-like_protein_|_transcript_product_ferrochelatase-like_protein_|_location_LarLEM1108_17:634984-636141(+)_|_protein_length_385_|_s	Lbr03_LBRM2903_170023800.1-p1_|_transcript_LBRM2903_170023800.1_|_gene_LBRM2903_170023800_|_organism_Leishmania_braziliensis_MHOM/BR/75/M2903_|_gene_product_ferrochelatase-like_protein_|_transcript_product_ferrochelatase-like_protein_|_location_LbrM2903_17:735652-736455(+)_|_protein_length_267_|_s	Lbr03_LBRM2903_330014200.1-p1_|_transcript_LBRM2903_330014200.1_|_gene_LBRM2903_330014200_|_organism_Leishmania_braziliensis_MHOM/BR/75/M2903_|_gene_product_Ferrochelatase_putative_|_transcript_product_Ferrochelatase_putative_|_location_LbrM2903_33:291321-291557(+)_|_protein_length_78_|_sequence	Lbr04_LbrM.17.1610:mRNA-p1_|_transcript_LbrM.17.1610:mRNA_|_gene_LbrM.17.1610_|_organism_Leishmania_braziliensis_MHOM/BR/75/M2904_|_gene_product_ferrochelatase-like_protein_|_transcript_product_ferrochelatase-like_protein_|_location_LbrM.17:690297-691454(+)_|_protein_length_385_|_sequence_SO_chrom	Ldon_LdBPK_171580.1.1-p1_|_transcript_LdBPK_171580.1.1_|_gene_LdBPK_171580.1_|_organism_Leishmania_donovani_BPK282A1_|_gene_product_ferrochelatase-like_protein_|_transcript_product_ferrochelatase-like_protein_|_location_Ld17_v01s1:665415-666572(+)_|_protein_length_385_|_sequence_SO_chromosome_|_SO	Lenr_LENLEM3045_170022200.1-p1_|_transcript_LENLEM3045_170022200.1_|_gene_LENLEM3045_170022200_|_organism_Leishmania_enriettii_strain_LEM3045_|_gene_product_ferrochelatase-like_protein_|_transcript_product_ferrochelatase-like_protein_|_location_LenLEM3045_17:595001-596155(+)_|_protein_length_384_|	Lenr_LENLEM3045_210027600.1-p1_|_transcript_LENLEM3045_210027600.1_|_gene_LENLEM3045_210027600_|_organism_Leishmania_enriettii_strain_LEM3045_|_gene_product_Ferrochelatase_putative_|_transcript_product_Ferrochelatase_putative_|_location_LenLEM3045_21:718259-718516(+)_|_protein_length_85_|_sequen	Lger_LGELEM452_170017100.1-p1_|_transcript_LGELEM452_170017100.1_|_gene_LGELEM452_170017100_|_organism_Leishmania_gerbilli_strain_LEM452_|_gene_product_ferrochelatase-like_protein_|_transcript_product_ferrochelatase-like_protein_|_location_LgeLEM452_17:487614-488771(+)_|_protein_length_385_|_seque	Linf_LinJ.17.1580:mRNA-p1_|_transcript_LinJ.17.1580:mRNA_|_gene_LinJ.17.1580_|_organism_Leishmania_infantum_JPCM5_|_gene_product_ferrochelatase-like_protein_|_transcript_product_ferrochelatase-like_protein_|_location_LinJ.17:658495-659652(+)_|_protein_length_385_|_sequence_SO_chromosome_|_SO_prote	LmajF_LmjF.17.1460:mRNA-p1_|_transcript_LmjF.17.1460:mRNA_|_gene_LmjF.17.1460_|_organism_Leishmania_major_strain_Friedlin_|_gene_product_ferrochelatase-like_protein_|_transcript_product_ferrochelatase-like_protein_|_location_LmjF.17:678917-680074(+)_|_protein_length_385_|_sequence_SO_chromosome_|	LmajLV_LMJLV39_170022500.1-p1_|_transcript_LMJLV39_170022500.1_|_gene_LMJLV39_170022500_|_organism_Leishmania_major_strain_LV39c5_|_gene_product_ferrochelatase-like_protein_|_transcript_product_ferrochelatase-like_protein_|_location_LmjLV39_17:653893-655050(+)_|_protein_length_385_|_sequence_SO_ch	LmajSD_LMJSD75_170022200.1-p1_|_transcript_LMJSD75_170022200.1_|_gene_LMJSD75_170022200_|_organism_Leishmania_major_strain_SD_75.1_|_gene_product_ferrochelatase-like_protein_|_transcript_product_ferrochelatase-like_protein_|_location_LmjSD75_17:650105-651262(+)_|_protein_length_385_|_sequence_SO_c	Lmex_LmxM.17.1460.1-p1_|_transcript_LmxM.17.1460.1_|_gene_LmxM.17.1460_|_organism_Leishmania_mexicana_MHOM/GT/2001/U1103_|_gene_product_ferrochelatase-like_protein_|_transcript_product_ferrochelatase-like_protein_|_location_LmxM.17:659820-660977(+)_|_protein_length_385_|_sequence_SO_chromosome_|_S	Lpan_LPAL13_170020800.1-p1_|_transcript_LPAL13_170020800.1_|_gene_LPAL13_170020800_|_organism_Leishmania_panamensis_MHOM/COL/81/L13_|_gene_product_ferrochelatase-like_protein_|_transcript_product_ferrochelatase-like_protein_|_location_LpaL13_17:607698-608855(+)_|_protein_length_385_|_sequence_SO_c	Lpan_LPAL13_210025700.1-p1_|_transcript_LPAL13_210025700.1_|_gene_LPAL13_210025700_|_organism_Leishmania_panamensis_MHOM/COL/81/L13_|_gene_product_Ferrochelatase_putative_|_transcript_product_Ferrochelatase_putative_|_location_LpaL13_21:672204-672440(+)_|_protein_length_78_|_sequence_SO_chromoso	LpyrH10_06_2730-p1_|_transcript_LpyrH10_06_2730_|_gene_LpyrH10_06_2730_|_organism_Leptomonas_pyrrhocoris_H10_|_gene_product_ferrochelatase_|_transcript_product_ferrochelatase_|_location_LpyrH10_06:745595-746992(-)_|_protein_length_466_|_sequence_SO_chromosome_|_SO_protein_coding_|_is_pseudo_false	LpyrH10_21_1690-p1_|_transcript_LpyrH10_21_1690_|_gene_LpyrH10_21_1690_|_organism_Leptomonas_pyrrhocoris_H10_|_gene_product_Ferrochelatase-like_protein_|_transcript_product_Ferrochelatase-like_protein_|_location_LpyrH10_21:561568-562731(+)_|_protein_length_388_|_sequence_SO_chromosome_|_SO_protein	LpyrH10_32_1210-p1_|_transcript_LpyrH10_32_1210_|_gene_LpyrH10_32_1210_|_organism_Leptomonas_pyrrhocoris_H10_|_gene_product_ferrochelatase-like_protein_|_transcript_product_ferrochelatase-like_protein_|_location_LpyrH10_32:322031-322429(+)_|_protein_length_133_|_sequence_SO_chromosome_|_SO_protein	Lsey_0007_0790-1-p1_|_transcript_Lsey_0007_0790-1_|_gene_Lsey_0007_0790_|_organism_Leptomonas_seymouri_ATCC_30220_|_gene_product_Ferrochelatase-like_protein_|_transcript_product_Ferrochelatase-like_protein_|_location_Lsey_0007:230444-230653(+)_|_protein_length_69_|_sequence_SO_contig_|_SO_protein	Lsey_0032_0430-1-p1_|_transcript_Lsey_0032_0430-1_|_gene_Lsey_0032_0430_|_organism_Leptomonas_seymouri_ATCC_30220_|_gene_product_Ferrochelatase-like_protein_|_transcript_product_Ferrochelatase-like_protein_|_location_Lsey_0032:127139-128305(+)_|_protein_length_388_|_sequence_SO_contig_|_SO_protein	Lsey_0177_0070-1-p1_|_transcript_Lsey_0177_0070-1_|_gene_Lsey_0177_0070_|_organism_Leptomonas_seymouri_ATCC_30220_|_gene_product_ferrochelatase_|_transcript_product_ferrochelatase_|_location_Lsey_0177:18526-19905(-)_|_protein_length_459_|_sequence_SO_contig_|_SO_protein_coding_|_is_pseudo_false	Lspmar_LMARLEM2494_170020800.1-p1_|_transcript_LMARLEM2494_170020800.1_|_gene_LMARLEM2494_170020800_|_organism_Leishmania_sp._MAR_LEM2494_|_gene_product_ferrochelatase-like_protein_|_transcript_product_ferrochelatase-like_protein_|_location_LMARLEM2494_17:609740-610897(+)_|_protein_length_385_|_se	Ltar_LtaP17.1600.mRNA-p1_|_transcript_LtaP17.1600.mRNA_|_gene_LtaP17.1600_|_organism_Leishmania_tarentolae_Parrot-TarII_|_gene_product_Ferrochelatase-like_protein_|_transcript_product_Ferrochelatase-like_protein_|_location_LtaP17:648268-649425(+)_|_protein_length_385_|_sequence_SO_chromosome_|_SO	Ltro_LTRL590_170020600.1-p1_|_transcript_LTRL590_170020600.1_|_gene_LTRL590_170020600_|_organism_Leishmania_tropica_L590_|_gene_product_ferrochelatase-like_protein_|_transcript_product_ferrochelatase-like_protein_|_location_LtrL590_17:665471-666628(+)_|_protein_length_385_|_sequence_SO_chromosome	Ltur_LTULEM423_170020700.1-p1_|_transcript_LTULEM423_170020700.1_|_gene_LTULEM423_170020700_|_organism_Leishmania_turanica_strain_LEM423_|_gene_product_ferrochelatase-like_protein_|_transcript_product_ferrochelatase-like_protein_|_location_LtuLEM423_17:627115-628272(+)_|_protein_length_385_|_seque	Ltur_LTULEM423_360059900.1-p1_|_transcript_LTULEM423_360059900.1_|_gene_LTULEM423_360059900_|_organism_Leishmania_turanica_strain_LEM423_|_gene_product_hypothetical_protein_|_transcript_product_hypothetical_protein_|_location_LtuLEM423_36:1865661-1866221(-)_|_protein_length_186_|_sequence_SO_chrom
Cbom_Cb.1.64300-mRNA-1_protein
Cbom_Cb.1.73370-mRNA-1_protein	0.418
Cexp_Ce.1.17930-mRNA-1_protein	0.73	0.833
Cexp_Ce.1.66320-mRNA-1_protein	0.19	0.459	0.757
Cmel_238_CDS_7443_Cmel_238	0.547	0.5	0.929	0.581
LENR_000073200.1_ferrochelatase-like_protein	0.397	0.471	0.784	0.356	0.616
Ladl_LaHO174_171240	0.381	0.476	0.757	0.352	0.593	0.206
MAC_000093900.1_ferrochelatase-like_protein	0.432	0.482	0.757	0.395	0.557	0.163	0.184
LMAR_000165800.1_ferrochelatase-like_protein	0.397	0.459	0.784	0.36	0.605	0.138	0.223	0.189
Pem1_CCW63860.1_unnamed_protein_product_Phytomonas_sp._isolate_EM1	0.769	0.796	0.647	0.765	0.844	0.761	0.752	0.757	0.752
Phart_CCW69914_pep_supercontig:AKI_PRJEB1539_v1:HF955205:561298:562410:-1_gene:GSHART1_T00007368001_transcript:CCW69914_gene_biotype:protein_coding_transcript_biotype:protein_coding	0.785	0.8	0.688	0.777	0.826	0.769	0.756	0.784	0.769	0.296
Bayal_135_0060-1-p1_|_transcript_Baya_135_0060-1_|_gene_Baya_135_0060_|_organism_Blechomonas_ayalai_B08-376_|_gene_product_Ferrochelatase-like_protein_|_transcript_product_Ferrochelatase-like_protein_|_location_Baya_135:11740-12702(+)_|_protein_length_320_|_sequence_SO_contig_|_SO_protein_coding_|	0.611	0.636	0.649	0.606	0.81	0.606	0.597	0.621	0.602	0.656	0.685
Cfas_090023500.1-p1_|_transcript_CFAC1_090023500.1_|_gene_CFAC1_090023500_|_organism_Crithidia_fasciculata_strain_Cf-Cl_|_gene_product_ferrochelatase-like_protein_|_transcript_product_ferrochelatase-like_protein_|_location_CfaC1_09:652686-653849(+)_|_protein_length_387_|_sequence_SO_chromosome_|_S	0.304	0.524	0.73	0.275	0.651	0.389	0.385	0.368	0.397	0.773	0.798	0.643
Cfas_270006200.1-p1_|_transcript_CFAC1_270006200.1_|_gene_CFAC1_270006200_|_organism_Crithidia_fasciculata_strain_Cf-Cl_|_gene_product_ferrochelatase-like_protein_|_transcript_product_ferrochelatase-like_protein_|_location_CfaC1_27:33360-34526(-)_|_protein_length_388_|_sequence_SO_chromosome_|_SO	0.377	0.453	0.73	0.344	0.605	0.441	0.417	0.426	0.449	0.752	0.777	0.633	0.368
Cfas_280055200.1-p1_|_transcript_CFAC1_280055200.1_|_gene_CFAC1_280055200_|_organism_Crithidia_fasciculata_strain_Cf-Cl_|_gene_product_Ferrochelatase_putative_|_transcript_product_Ferrochelatase_putative_|_location_CfaC1_28:1452091-1453458(-)_|_protein_length_455_|_sequence_SO_chromosome_|_SO_pr	0.798	0.835	0.568	0.81	0.86	0.806	0.794	0.816	0.798	0.651	0.669	0.751	0.794	0.785
Emont_EMOLV88_170019400.1-p1_|_transcript_EMOLV88_170019400.1_|_gene_EMOLV88_170019400_|_organism_Endotrypanum_monterogeii_strain_LV88_|_gene_product_ferrochelatase-like_protein_|_transcript_product_ferrochelatase-like_protein_|_location_EmoLV88_17:626865-628022(+)_|_protein_length_385_|_sequence	0.381	0.494	0.73	0.34	0.616	0.235	0.239	0.253	0.251	0.782	0.785	0.62	0.389	0.453	0.81
Emont_EMOLV88_360080200.1-p1_|_transcript_EMOLV88_360080200.1_|_gene_EMOLV88_360080200_|_organism_Endotrypanum_monterogeii_strain_LV88_|_gene_product_Ferrochelatase_putative_|_transcript_product_Ferrochelatase_putative_|_location_EmoLV88_36:2947251-2947850(-)_|_protein_length_199_|_sequence_SO_c	0.811	0.898	0.972	0.811	0.868	0.789	0.795	0.876	0.795	0.801	0.8	0.819	0.8	0.768	0.784	0.811
Laet_LAEL147_000258000.1-p1_|_transcript_LAEL147_000258000.1_|_gene_LAEL147_000258000_|_organism_Leishmania_aethiopica_L147_|_gene_product_ferrochelatase-like_protein_|_transcript_product_ferrochelatase-like_protein_|_location_LaeL147_17:641082-642239(+)_|_protein_length_385_|_sequence_SO_chromoso	0.385	0.476	0.784	0.356	0.628	0.178	0.19	0.189	0.223	0.765	0.76	0.588	0.381	0.437	0.789	0.235	0.784
Laet_LAEL147_000334200.1-p1_|_transcript_LAEL147_000334200.1_|_gene_LAEL147_000334200_|_organism_Leishmania_aethiopica_L147_|_gene_product_Ferrochelatase_putative_|_transcript_product_Ferrochelatase_putative_|_location_LaeL147_21:762509-762934(+)_|_protein_length_141_|_sequence_SO_chromosome_|_S	0.55	0.8	0.75	0.508	0.765	0.45	0.45	0.603	0.483	0.775	0.767	0.68	0.533	0.633	0.725	0.458	0.705	0.3
Lara_LARLEM1108_170020800.1-p1_|_transcript_LARLEM1108_170020800.1_|_gene_LARLEM1108_170020800_|_organism_Leishmania_arabica_strain_LEM1108_|_gene_product_ferrochelatase-like_protein_|_transcript_product_ferrochelatase-like_protein_|_location_LarLEM1108_17:634984-636141(+)_|_protein_length_385_|_s	0.372	0.459	0.784	0.344	0.616	0.182	0.19	0.211	0.202	0.773	0.769	0.615	0.364	0.417	0.798	0.235	0.789	0.081	0.342
Lbr03_LBRM2903_170023800.1-p1_|_transcript_LBRM2903_170023800.1_|_gene_LBRM2903_170023800_|_organism_Leishmania_braziliensis_MHOM/BR/75/M2903_|_gene_product_ferrochelatase-like_protein_|_transcript_product_ferrochelatase-like_protein_|_location_LbrM2903_17:735652-736455(+)_|_protein_length_267_|_s	0.389	0.477	0.704	0.336	0.592	0.177	0.195	0.213	0.199	0.748	0.752	0.59	0.381	0.412	0.788	0.239	0.782	0.177	0.458	0.199
Lbr03_LBRM2903_330014200.1-p1_|_transcript_LBRM2903_330014200.1_|_gene_LBRM2903_330014200_|_organism_Leishmania_braziliensis_MHOM/BR/75/M2903_|_gene_product_Ferrochelatase_putative_|_transcript_product_Ferrochelatase_putative_|_location_LbrM2903_33:291321-291557(+)_|_protein_length_78_|_sequence	0.474	0.75	?	0.385	0.76	0.282	0.269	0.381	0.256	0.769	0.744	0.621	0.462	0.513	0.718	0.308	0.681	0.308	0.315	0.282	0.128
Lbr04_LbrM.17.1610:mRNA-p1_|_transcript_LbrM.17.1610:mRNA_|_gene_LbrM.17.1610_|_organism_Leishmania_braziliensis_MHOM/BR/75/M2904_|_gene_product_ferrochelatase-like_protein_|_transcript_product_ferrochelatase-like_protein_|_location_LbrM.17:690297-691454(+)_|_protein_length_385_|_sequence_SO_chrom	0.409	0.512	0.784	0.352	0.616	0.198	0.215	0.242	0.219	0.744	0.756	0.597	0.393	0.429	0.794	0.263	0.8	0.194	0.458	0.215	0	0.128
Ldon_LdBPK_171580.1.1-p1_|_transcript_LdBPK_171580.1.1_|_gene_LdBPK_171580.1_|_organism_Leishmania_donovani_BPK282A1_|_gene_product_ferrochelatase-like_protein_|_transcript_product_ferrochelatase-like_protein_|_location_Ld17_v01s1:665415-666572(+)_|_protein_length_385_|_sequence_SO_chromosome_|_SO	0.372	0.447	0.784	0.34	0.616	0.186	0.174	0.174	0.202	0.756	0.769	0.597	0.368	0.421	0.785	0.239	0.789	0.085	0.35	0.081	0.186	0.269	0.206
Lenr_LENLEM3045_170022200.1-p1_|_transcript_LENLEM3045_170022200.1_|_gene_LENLEM3045_170022200_|_organism_Leishmania_enriettii_strain_LEM3045_|_gene_product_ferrochelatase-like_protein_|_transcript_product_ferrochelatase-like_protein_|_location_LenLEM3045_17:595001-596155(+)_|_protein_length_384_|	0.397	0.471	0.784	0.356	0.616	0	0.206	0.163	0.138	0.761	0.769	0.606	0.389	0.441	0.806	0.235	0.789	0.178	0.45	0.182	0.177	0.282	0.198	0.186
Lenr_LENLEM3045_210027600.1-p1_|_transcript_LENLEM3045_210027600.1_|_gene_LENLEM3045_210027600_|_organism_Leishmania_enriettii_strain_LEM3045_|_gene_product_Ferrochelatase_putative_|_transcript_product_Ferrochelatase_putative_|_location_LenLEM3045_21:718259-718516(+)_|_protein_length_85_|_sequen	0.518	0.8	?	0.424	0.76	0.106	0.318	0.464	0.235	0.8	0.788	0.692	0.459	0.553	0.8	0.282	0.667	0.294	0.26	0.282	0.282	0.267	0.282	0.318	0.106
Lger_LGELEM452_170017100.1-p1_|_transcript_LGELEM452_170017100.1_|_gene_LGELEM452_170017100_|_organism_Leishmania_gerbilli_strain_LEM452_|_gene_product_ferrochelatase-like_protein_|_transcript_product_ferrochelatase-like_protein_|_location_LgeLEM452_17:487614-488771(+)_|_protein_length_385_|_seque	0.372	0.453	0.784	0.34	0.616	0.17	0.174	0.195	0.19	0.765	0.769	0.602	0.36	0.413	0.794	0.223	0.789	0.061	0.325	0.02	0.186	0.282	0.198	0.065	0.17	0.282
Linf_LinJ.17.1580:mRNA-p1_|_transcript_LinJ.17.1580:mRNA_|_gene_LinJ.17.1580_|_organism_Leishmania_infantum_JPCM5_|_gene_product_ferrochelatase-like_protein_|_transcript_product_ferrochelatase-like_protein_|_location_LinJ.17:658495-659652(+)_|_protein_length_385_|_sequence_SO_chromosome_|_SO_prote	0.368	0.447	0.784	0.336	0.616	0.182	0.17	0.174	0.198	0.756	0.769	0.597	0.364	0.421	0.785	0.235	0.784	0.081	0.342	0.077	0.186	0.269	0.206	0.004	0.182	0.306	0.061
LmajF_LmjF.17.1460:mRNA-p1_|_transcript_LmjF.17.1460:mRNA_|_gene_LmjF.17.1460_|_organism_Leishmania_major_strain_Friedlin_|_gene_product_ferrochelatase-like_protein_|_transcript_product_ferrochelatase-like_protein_|_location_LmjF.17:678917-680074(+)_|_protein_length_385_|_sequence_SO_chromosome_|	0.381	0.453	0.784	0.34	0.616	0.17	0.182	0.179	0.194	0.761	0.764	0.597	0.364	0.421	0.789	0.223	0.795	0.061	0.333	0.036	0.186	0.282	0.202	0.053	0.17	0.282	0.02	0.053
LmajLV_LMJLV39_170022500.1-p1_|_transcript_LMJLV39_170022500.1_|_gene_LMJLV39_170022500_|_organism_Leishmania_major_strain_LV39c5_|_gene_product_ferrochelatase-like_protein_|_transcript_product_ferrochelatase-like_protein_|_location_LmjLV39_17:653893-655050(+)_|_protein_length_385_|_sequence_SO_ch	0.381	0.453	0.784	0.34	0.616	0.17	0.178	0.179	0.19	0.761	0.764	0.602	0.364	0.421	0.785	0.219	0.789	0.061	0.333	0.036	0.186	0.282	0.202	0.057	0.17	0.282	0.02	0.053	0.008
LmajSD_LMJSD75_170022200.1-p1_|_transcript_LMJSD75_170022200.1_|_gene_LMJSD75_170022200_|_organism_Leishmania_major_strain_SD_75.1_|_gene_product_ferrochelatase-like_protein_|_transcript_product_ferrochelatase-like_protein_|_location_LmjSD75_17:650105-651262(+)_|_protein_length_385_|_sequence_SO_c	0.381	0.453	0.784	0.34	0.616	0.17	0.178	0.179	0.19	0.761	0.764	0.602	0.364	0.421	0.785	0.219	0.789	0.061	0.333	0.036	0.186	0.282	0.202	0.057	0.17	0.282	0.02	0.053	0.008	0
Lmex_LmxM.17.1460.1-p1_|_transcript_LmxM.17.1460.1_|_gene_LmxM.17.1460_|_organism_Leishmania_mexicana_MHOM/GT/2001/U1103_|_gene_product_ferrochelatase-like_protein_|_transcript_product_ferrochelatase-like_protein_|_location_LmxM.17:659820-660977(+)_|_protein_length_385_|_sequence_SO_chromosome_|_S	0.397	0.476	0.757	0.36	0.651	0.198	0.211	0.221	0.231	0.761	0.769	0.593	0.389	0.441	0.789	0.271	0.789	0.126	0.375	0.13	0.221	0.295	0.235	0.113	0.198	0.282	0.121	0.113	0.105	0.113	0.113
Lpan_LPAL13_170020800.1-p1_|_transcript_LPAL13_170020800.1_|_gene_LPAL13_170020800_|_organism_Leishmania_panamensis_MHOM/COL/81/L13_|_gene_product_ferrochelatase-like_protein_|_transcript_product_ferrochelatase-like_protein_|_location_LpaL13_17:607698-608855(+)_|_protein_length_385_|_sequence_SO_c	0.401	0.5	0.784	0.348	0.605	0.198	0.211	0.242	0.215	0.748	0.76	0.597	0.393	0.429	0.794	0.255	0.8	0.19	0.442	0.206	0.022	0.128	0.02	0.198	0.198	0.259	0.19	0.198	0.194	0.198	0.198	0.235
Lpan_LPAL13_210025700.1-p1_|_transcript_LPAL13_210025700.1_|_gene_LPAL13_210025700_|_organism_Leishmania_panamensis_MHOM/COL/81/L13_|_gene_product_Ferrochelatase_putative_|_transcript_product_Ferrochelatase_putative_|_location_LpaL13_21:672204-672440(+)_|_protein_length_78_|_sequence_SO_chromoso	0.5	0.75	?	0.41	0.8	0.321	0.321	0.429	0.295	0.769	0.744	0.638	0.487	0.526	0.744	0.333	0.696	0.333	0.342	0.308	0.179	0.077	0.179	0.308	0.321	0.307	0.308	0.308	0.308	0.308	0.308	0.321	0.179
LpyrH10_06_2730-p1_|_transcript_LpyrH10_06_2730_|_gene_LpyrH10_06_2730_|_organism_Leptomonas_pyrrhocoris_H10_|_gene_product_ferrochelatase_|_transcript_product_ferrochelatase_|_location_LpyrH10_06:745595-746992(-)_|_protein_length_466_|_sequence_SO_chromosome_|_SO_protein_coding_|_is_pseudo_false	0.794	0.824	0.595	0.789	0.837	0.769	0.757	0.784	0.765	0.672	0.661	0.769	0.806	0.765	0.287	0.781	0.8	0.773	0.725	0.777	0.77	0.705	0.773	0.769	0.769	0.741	0.777	0.769	0.777	0.773	0.773	0.773	0.773	0.731
LpyrH10_21_1690-p1_|_transcript_LpyrH10_21_1690_|_gene_LpyrH10_21_1690_|_organism_Leptomonas_pyrrhocoris_H10_|_gene_product_Ferrochelatase-like_protein_|_transcript_product_Ferrochelatase-like_protein_|_location_LpyrH10_21:561568-562731(+)_|_protein_length_388_|_sequence_SO_chromosome_|_SO_protein	0.259	0.424	0.703	0.271	0.581	0.389	0.352	0.347	0.368	0.752	0.773	0.615	0.3	0.336	0.806	0.393	0.811	0.372	0.575	0.36	0.376	0.474	0.385	0.336	0.389	0.506	0.36	0.336	0.356	0.36	0.36	0.364	0.381	0.513	0.773
LpyrH10_32_1210-p1_|_transcript_LpyrH10_32_1210_|_gene_LpyrH10_32_1210_|_organism_Leptomonas_pyrrhocoris_H10_|_gene_product_ferrochelatase-like_protein_|_transcript_product_ferrochelatase-like_protein_|_location_LpyrH10_32:322031-322429(+)_|_protein_length_133_|_sequence_SO_chromosome_|_SO_protein	0.72	0.581	0.9	0.661	0.857	0.712	0.703	0.691	0.695	0.864	0.898	0.772	0.729	0.678	0.89	0.72	0.897	0.712	0.859	0.712	0.703	0.857	0.703	0.695	0.712	0.875	0.703	0.695	0.703	0.703	0.703	0.72	0.703	0.829	0.89	0.695
Lsey_0007_0790-1-p1_|_transcript_Lsey_0007_0790-1_|_gene_Lsey_0007_0790_|_organism_Leptomonas_seymouri_ATCC_30220_|_gene_product_Ferrochelatase-like_protein_|_transcript_product_Ferrochelatase-like_protein_|_location_Lsey_0007:230444-230653(+)_|_protein_length_69_|_sequence_SO_contig_|_SO_protein	0.313	?	?	0.373	0.8	0.478	0.463	0.6	0.522	0.746	0.776	0.596	0.388	0.507	0.687	0.493	0.672	0.522	0.537	0.507	0.493	0.537	0.493	0.507	0.478	0.507	0.507	0.493	0.522	0.522	0.522	0.493	0.493	0.582	0.657	0.418	0.839
Lsey_0032_0430-1-p1_|_transcript_Lsey_0032_0430-1_|_gene_Lsey_0032_0430_|_organism_Leptomonas_seymouri_ATCC_30220_|_gene_product_Ferrochelatase-like_protein_|_transcript_product_Ferrochelatase-like_protein_|_location_Lsey_0032:127139-128305(+)_|_protein_length_388_|_sequence_SO_contig_|_SO_protein	0.316	0.465	0.703	0.316	0.593	0.389	0.381	0.379	0.389	0.773	0.777	0.593	0.336	0.364	0.794	0.405	0.778	0.413	0.583	0.393	0.372	0.462	0.389	0.397	0.389	0.482	0.389	0.393	0.397	0.397	0.397	0.385	0.393	0.487	0.773	0.308	0.686	0.149
Lsey_0177_0070-1-p1_|_transcript_Lsey_0177_0070-1_|_gene_Lsey_0177_0070_|_organism_Leptomonas_seymouri_ATCC_30220_|_gene_product_ferrochelatase_|_transcript_product_ferrochelatase_|_location_Lsey_0177:18526-19905(-)_|_protein_length_459_|_sequence_SO_contig_|_SO_protein_coding_|_is_pseudo_false	0.798	0.824	0.568	0.814	0.86	0.794	0.802	0.805	0.802	0.685	0.669	0.774	0.806	0.777	0.32	0.794	0.811	0.789	0.758	0.794	0.801	0.769	0.81	0.781	0.794	0.776	0.794	0.781	0.794	0.789	0.789	0.785	0.81	0.782	0.267	0.798	0.898	0.716	0.798
Lspmar_LMARLEM2494_170020800.1-p1_|_transcript_LMARLEM2494_170020800.1_|_gene_LMARLEM2494_170020800_|_organism_Leishmania_sp._MAR_LEM2494_|_gene_product_ferrochelatase-like_protein_|_transcript_product_ferrochelatase-like_protein_|_location_LMARLEM2494_17:609740-610897(+)_|_protein_length_385_|_se	0.397	0.459	0.784	0.36	0.605	0.138	0.223	0.189	0	0.752	0.769	0.602	0.397	0.449	0.798	0.251	0.795	0.223	0.483	0.202	0.199	0.256	0.219	0.202	0.138	0.235	0.19	0.198	0.194	0.19	0.19	0.231	0.215	0.295	0.765	0.368	0.695	0.522	0.389	0.802
Ltar_LtaP17.1600.mRNA-p1_|_transcript_LtaP17.1600.mRNA_|_gene_LtaP17.1600_|_organism_Leishmania_tarentolae_Parrot-TarII_|_gene_product_Ferrochelatase-like_protein_|_transcript_product_Ferrochelatase-like_protein_|_location_LtaP17:648268-649425(+)_|_protein_length_385_|_sequence_SO_chromosome_|_SO	0.385	0.482	0.757	0.352	0.616	0.194	0.045	0.189	0.227	0.756	0.76	0.602	0.372	0.421	0.785	0.247	0.784	0.178	0.425	0.19	0.204	0.295	0.223	0.182	0.194	0.306	0.174	0.178	0.182	0.182	0.182	0.219	0.219	0.346	0.757	0.348	0.712	0.463	0.381	0.798	0.227
Ltro_LTRL590_170020600.1-p1_|_transcript_LTRL590_170020600.1_|_gene_LTRL590_170020600_|_organism_Leishmania_tropica_L590_|_gene_product_ferrochelatase-like_protein_|_transcript_product_ferrochelatase-like_protein_|_location_LtrL590_17:665471-666628(+)_|_protein_length_385_|_sequence_SO_chromosome	0.381	0.453	0.784	0.344	0.593	0.178	0.17	0.163	0.202	0.765	0.764	0.588	0.377	0.409	0.798	0.235	0.795	0.053	0.342	0.065	0.181	0.295	0.198	0.057	0.178	0.318	0.049	0.057	0.04	0.049	0.049	0.097	0.19	0.321	0.781	0.352	0.703	0.507	0.393	0.789	0.202	0.178
Ltur_LTULEM423_170020700.1-p1_|_transcript_LTULEM423_170020700.1_|_gene_LTULEM423_170020700_|_organism_Leishmania_turanica_strain_LEM423_|_gene_product_ferrochelatase-like_protein_|_transcript_product_ferrochelatase-like_protein_|_location_LtuLEM423_17:627115-628272(+)_|_protein_length_385_|_seque	0.377	0.453	0.784	0.344	0.605	0.166	0.178	0.195	0.186	0.769	0.773	0.602	0.364	0.417	0.798	0.227	0.795	0.065	0.333	0.024	0.19	0.295	0.202	0.069	0.166	0.271	0.004	0.065	0.024	0.024	0.024	0.126	0.194	0.321	0.773	0.364	0.703	0.507	0.389	0.789	0.186	0.178	0.053
Ltur_LTULEM423_360059900.1-p1_|_transcript_LTULEM423_360059900.1_|_gene_LTULEM423_360059900_|_organism_Leishmania_turanica_strain_LEM423_|_gene_product_hypothetical_protein_|_transcript_product_hypothetical_protein_|_location_LtuLEM423_36:1865661-1866221(-)_|_protein_length_186_|_sequence_SO_chrom	0.829	0.858	0.784	0.842	0.918	0.816	0.816	0.797	0.809	0.846	0.837	0.803	0.822	0.816	0.822	0.855	0.866	0.809	0.859	0.816	0.863	0.902	0.842	0.803	0.816	0.882	0.816	0.803	0.803	0.803	0.803	0.816	0.842	0.902	0.809	0.829	0.815	0.861	0.829	0.789	0.809	0.816	0.803	0.816
