# Supplementary material for: Comparative genomics of Leishmania (Mundinia)
Source: BMC Genomics. 2019 Oct 11;20:726. doi: 10.1186/s12864-019-6126-y (PMC6787982; doi:10.1186/s12864-019-6126-y)
Supplement: Supplementary file 22 — Additional file 22: Table S7. Summary statistics for Mundinia genomes sequenced in this study and several publicly available trypanosomatid genome assemblies. [file 12864_2019_6126_MOESM22_ESM.xlsx]

## Sheet: Suppl. Table 7
Sequencing (genome)	Leishmania martiniquensis (MHOM/MQ/1992/MAR1, this study)	Leishmania martiniquensis (MHOM/MQ/1992/MAR1, TriTrypDB)	Leishmania macropodum	Leishmania enriettii (MCAV/BR/1945/LV90, this study)	Leishmania enriettii (MCAV/BR/1995/CUR3, TriTrypDB)
Platform	HiSeq 2500	-	HiSeq 2500	HiSeq 2500	-
Library kit	TruSeq DNA PCR-free kit	-	TruSeq DNA PCR-free kit	TruSeq DNA PCR-free kit	-
Average insert size, nt	520	-	600	470	-
Read length, nt	100	-	100	100	-
Number of raw reads	41142556	-	40768956	46717766	-
Number of reads after trimming	37386690	-	38061460	39299174	-
Sequencing (transcriptome)
Platform	NovaSeq	-	NovaSeq	NovaSeq	-
Library kit	TruSeq RNA Sample Prep Kit v2	-	TruSeq RNA Sample Prep Kit v2	TruSeq RNA Sample Prep Kit v2	-
Average insert size, nt	300	-	300	300	-
Read length, nt	100	-	100	100	-
Number of raw reads	46913034	-	46721828	47876092	-
Number of reads after trimming	46042661	-	45919513	47355284	-
Assembly
Total assembly length, bp	30325985	30813970	30091540	31302299	30761861
Total length of scaffolds >=500 bp	29747714	30813970	29361576	29481041	30761861
Number of scaffolds >=500 nt	1943	251	2187	2621	495
Scaffold N50, bp	33448	873628	27960	24167	868233
Largest scaffold, bp	225086	2618838	221152	181746	2596710
Total gap length, nt	3910	285831	4010	5630	334898
Gap percentage, %	0.013	0.928	0.014	0.019	1.09
N's per 100 kbp	13	928	14	19	1089
Percentage of reads mapping back on the assembly, %	94.68	-	96.1	96.7	-
SNP number (indels excluded)	1765	-	4834	12379	-
Number (percentage) of homozygous SNPs	64 (3.6)	-	67 (1.4)	121 (0.98)	-
Annotation
Total number of predicted proteins	7955	8483	7935	8049	8731
Complete BUSCOs, %	72	72.7	71.7	72.9	72.7
Fragmented BUSCOs, %	6.9	6.9	7.3	6.6	6.6
Missing BUSCOs, %	21.1	20.4	21	20.5	20.7
