# Supplementary material for: Comparative genomics of Leishmania (Mundinia)
Source: BMC Genomics. 2019 Oct 11;20:726. doi: 10.1186/s12864-019-6126-y (PMC6787982; doi:10.1186/s12864-019-6126-y)
Supplement: Supplementary file 23 — Additional file 23: Table S8. Ploidy estimates for fifty longest scaffolds and all pseudochromosome level sequences of Leishmania (Mundinia) spp. sequenced in this study. [file 12864_2019_6126_MOESM23_ESM.xlsx]

## Sheet: Sheet1
Scaffolds
Leishmania enriettii MCAV/BR/1945/LV90					Leishmania martiniquensis MHOM/MQ/1992/MAR1					Leishmania macropodum MMAC/AU/2004/AM-2004
Scaffold ID	Scaffold length, bp	Median scaffold coverage	Median scaffold coverage/ Median genome coverage	Ploidy	Scaffold ID	Scaffold length, bp	Median scaffold coverage	Median scaffold coverage/ Median genome coverage	Ploidy	Scaffold ID	Scaffold length, bp	Median scaffold coverage	Median scaffold coverage/ Median genome coverage	Ploidy
NODE_1_length_181746_cov_45.282590	181746	104	0.962963	2n	NODE_1_length_225086_cov_48.210709	225086	108	0.964286	2n	NODE_1_length_221152_cov_51.298905	221152	114	0.982759	2n
NODE_2_length_171222_cov_44.444192	171222	104	0.962963	2n	NODE_2_length_222141_cov_49.433737	222141	111	0.991071	2n	NODE_2_length_210227_cov_53.274218	210227	116	1	2n
NODE_3_length_146177_cov_44.114589	146177	102	0.944444	2n	NODE_3_length_170178_cov_47.002904	170178	104	0.928571	2n	NODE_3_length_156019_cov_51.256636	156019	115	0.991379	2n
NODE_4_length_134594_cov_44.987543	134594	105	0.972222	2n	NODE_4_length_166408_cov_50.306853	166408	113	1.00893	2n	NODE_4_length_140125_cov_51.367795	140125	112	0.965517	2n
NODE_5_length_128687_cov_45.002130	128687	103	0.953704	2n	NODE_5_length_159472_cov_51.669427	159472	116	1.03571	2n	NODE_5_length_138265_cov_50.722603	138265	114	0.982759	2n
NODE_6_length_122827_cov_43.637597	122827	102	0.944444	2n	NODE_6_length_159441_cov_49.668014	159441	111	0.991071	2n	NODE_6_length_132178_cov_54.280171	132178	111	0.956897	2n
NODE_7_length_113901_cov_44.055654	113901	102	0.944444	2n	NODE_7_length_152927_cov_51.132333	152927	115	1.02679	2n	NODE_7_length_125754_cov_50.267791	125754	114	0.982759	2n
NODE_8_length_113501_cov_46.586825	113501	106	0.981481	2n	NODE_8_length_146981_cov_48.752937	146981	108	0.964286	2n	NODE_8_length_119811_cov_75.028475	119811	168	1.44828	3n
NODE_9_length_104835_cov_45.070462	104835	105	0.972222	2n	NODE_9_length_145672_cov_49.988889	145672	108	0.964286	2n	NODE_9_length_115888_cov_51.929277	115888	115	0.991379	2n
NODE_10_length_100280_cov_63.636388	100280	152	1.40741	3n	NODE_10_length_142898_cov_48.519143	142898	108	0.964286	2n	NODE_10_length_114249_cov_51.882218	114249	116	1	2n
NODE_11_length_99440_cov_51.864487	99440	122	1.12963	2n	NODE_11_length_139150_cov_50.560013	139150	113	1.00893	2n	NODE_11_length_113052_cov_50.600122	113052	112	0.965517	2n
NODE_12_length_94960_cov_42.691808	94960	102	0.944444	2n	NODE_12_length_138681_cov_48.233109	138681	108	0.964286	2n	NODE_12_length_111275_cov_51.320356	111275	115	0.991379	2n
NODE_13_length_94320_cov_44.387259	94320	104	0.962963	2n	NODE_13_length_134561_cov_49.431141	134561	109	0.973214	2n	NODE_13_length_109288_cov_49.919484	109288	113	0.974138	2n
NODE_14_length_86715_cov_43.496700	86715	102	0.944444	2n	NODE_14_length_131609_cov_50.874819	131609	114	1.01786	2n	NODE_14_length_107535_cov_53.599060	107535	118	1.01724	2n
NODE_15_length_85169_cov_44.269157	85169	102	0.944444	2n	NODE_15_length_129422_cov_49.773829	129422	112	1	2n	NODE_15_length_103756_cov_51.379360	103756	115	0.991379	2n
NODE_16_length_82570_cov_108.306393	82570	247	2.28704	4n, 5n	NODE_16_length_120397_cov_50.941816	120397	114	1.01786	2n	NODE_16_length_102832_cov_51.198829	102832	113	0.974138	2n
NODE_17_length_82557_cov_43.763472	82557	103	0.953704	2n	NODE_17_length_118856_cov_47.407598	118856	105	0.9375	2n	NODE_17_length_101109_cov_51.824064	101109	114	0.982759	2n
NODE_18_length_81849_cov_44.404736	81849	101	0.935185	2n	NODE_18_length_117999_cov_47.445542	117999	106	0.946429	2n	NODE_18_length_97536_cov_53.476452	97536	115	0.991379	2n
NODE_19_length_79941_cov_45.393511	79941	105	0.972222	2n	NODE_19_length_115289_cov_92.976188	115289	209	1.86607	4n	NODE_19_length_97040_cov_52.049667	97040	113	0.974138	2n
NODE_20_length_79549_cov_41.966199	79549	100	0.925926	2n	NODE_20_length_113316_cov_50.592357	113316	113	1.00893	2n	NODE_20_length_96030_cov_50.972930	96030	113	0.974138	2n
NODE_21_length_79275_cov_47.660465	79275	106	0.981481	2n	NODE_21_length_112721_cov_51.167726	112721	111	0.991071	2n	NODE_21_length_95224_cov_51.418907	95224	113	0.974138	2n
NODE_22_length_76002_cov_44.409325	76002	103	0.953704	2n	NODE_22_length_111847_cov_52.306605	111847	117	1.04464	2n	NODE_22_length_93444_cov_51.261605	93444	114	0.982759	2n
NODE_23_length_75633_cov_43.693019	75633	103	0.953704	2n	NODE_23_length_110069_cov_102.386833	110069	226	2.01786	4n	NODE_23_length_90468_cov_51.416854	90468	113	0.974138	2n
NODE_24_length_73982_cov_107.832916	73982	254	2.35185	5n	NODE_24_length_106388_cov_52.645068	106388	116	1.03571	2n	NODE_24_length_88641_cov_55.797541	88641	118	1.01724	2n
NODE_25_length_72173_cov_43.350384	72173	102	0.944444	2n	NODE_25_length_103178_cov_48.704499	103178	105	0.9375	2n	NODE_25_length_88560_cov_58.300040	88560	116	1	2n
NODE_26_length_72127_cov_65.892177	72127	153	1.41667	3n	NODE_26_length_101018_cov_50.189376	101018	112	1	2n	NODE_26_length_87956_cov_52.313955	87956	111	0.956897	2n
NODE_27_length_70273_cov_41.045601	70273	98	0.907407	2n	NODE_27_length_100984_cov_51.557798	100984	112	1	2n	NODE_27_length_86331_cov_51.450763	86331	115	0.991379	2n
NODE_28_length_70165_cov_45.890729	70165	103	0.953704	2n	NODE_28_length_93885_cov_52.116668	93885	114	1.01786	2n	NODE_28_length_85715_cov_50.272858	85715	111	0.956897	2n
NODE_29_length_68653_cov_43.437010	68653	101	0.935185	2n	NODE_29_length_92780_cov_48.815778	92780	107	0.955357	2n	NODE_29_length_84782_cov_51.828355	84782	116	1	2n
NODE_30_length_68565_cov_43.400219	68565	104	0.962963	2n	NODE_30_length_88886_cov_52.861681	88886	113	1.00893	2n	NODE_30_length_83542_cov_100.206104	83542	222	1.91379	4n
NODE_31_length_66791_cov_44.416267	66791	101	0.935185	2n	NODE_31_length_86797_cov_50.254075	86797	111	0.991071	2n	NODE_31_length_82908_cov_52.003609	82908	115	0.991379	2n
NODE_32_length_66177_cov_51.088564	66177	104	0.962963	2n	NODE_32_length_86308_cov_50.165351	86308	112	1	2n	NODE_32_length_82671_cov_50.532887	82671	113	0.974138	2n
NODE_33_length_66173_cov_44.019163	66173	103	0.953704	2n	NODE_33_length_86260_cov_55.613201	86260	115	1.02679	2n	NODE_33_length_78342_cov_52.682297	78342	118	1.01724	2n
NODE_34_length_65780_cov_43.986033	65780	103	0.953704	2n	NODE_34_length_86142_cov_51.336683	86142	116	1.03571	2n	NODE_34_length_76818_cov_51.519287	76818	115	0.991379	2n
NODE_35_length_65235_cov_43.866232	65235	103	0.953704	2n	NODE_35_length_85370_cov_98.131126	85370	208	1.85714	4n	NODE_35_length_75537_cov_25.400440	75537	57	0.491379	n
NODE_36_length_64912_cov_44.593737	64912	104	0.962963	2n	NODE_36_length_85267_cov_48.649709	85267	107	0.955357	2n	NODE_36_length_75124_cov_52.131133	75124	118	1.01724	2n
NODE_37_length_64620_cov_44.561527	64620	103	0.953704	2n	NODE_37_length_83691_cov_103.244022	83691	210	1.875	4n	NODE_37_length_74436_cov_51.403517	74436	115	0.991379	2n
NODE_38_length_63842_cov_44.462869	63842	104	0.962963	2n	NODE_38_length_83385_cov_53.239326	83385	113	1.00893	2n	NODE_38_length_73904_cov_100.262590	73904	223	1.92241	4n
NODE_39_length_63638_cov_64.083607	63638	152	1.40741	3n	NODE_39_length_82410_cov_56.542991	82410	113	1.00893	2n	NODE_39_length_73857_cov_53.699778	73857	117	1.00862	2n
NODE_40_length_63431_cov_47.166546	63431	107	0.990741	2n	NODE_40_length_82205_cov_48.964687	82205	109	0.973214	2n	NODE_40_length_73024_cov_49.930751	73024	110	0.948276	2n
NODE_41_length_61804_cov_42.585062	61804	100	0.925926	2n	NODE_41_length_81820_cov_48.551287	81820	108	0.964286	2n	NODE_41_length_71948_cov_51.603411	71948	116	1	2n
NODE_42_length_61054_cov_47.534435	61054	105	0.972222	2n	NODE_42_length_81143_cov_50.384792	81143	114	1.01786	2n	NODE_42_length_71644_cov_51.478942	71644	111	0.956897	2n
NODE_43_length_60832_cov_44.372147	60832	104	0.962963	2n	NODE_43_length_81039_cov_48.598933	81039	106	0.946429	2n	NODE_43_length_70332_cov_50.505898	70332	113	0.974138	2n
NODE_44_length_60428_cov_43.536680	60428	102	0.944444	2n	NODE_44_length_80063_cov_51.714166	80063	116	1.03571	2n	NODE_44_length_70329_cov_51.526553	70329	116	1	2n
NODE_45_length_60245_cov_66.718957	60245	155	1.43519	3n	NODE_45_length_79230_cov_48.815118	79230	106	0.946429	2n	NODE_45_length_69731_cov_54.344078	69731	115	0.991379	2n
NODE_46_length_59635_cov_45.480245	59635	104	0.962963	2n	NODE_46_length_79082_cov_47.004429	79082	104	0.928571	2n	NODE_46_length_67555_cov_50.411852	67555	112	0.965517	2n
NODE_47_length_59364_cov_93.024802	59364	221	2.0463	4n	NODE_47_length_77896_cov_51.389165	77896	114	1.01786	2n	NODE_47_length_66983_cov_82.723598	66983	175	1.50862	3n
NODE_48_length_59231_cov_47.307659	59231	104	0.962963	2n	NODE_48_length_77470_cov_48.929988	77470	106	0.946429	2n	NODE_48_length_66076_cov_50.915542	66076	109	0.939655	2n
NODE_49_length_58942_cov_43.343437	58942	101	0.935185	2n	NODE_49_length_76671_cov_49.048228	76671	108	0.964286	2n	NODE_49_length_66022_cov_53.245532	66022	118	1.01724	2n
NODE_50_length_58488_cov_43.752143	58488	102	0.944444	2n	NODE_50_length_76214_cov_47.602345	76214	107	0.955357	2n	NODE_50_length_65608_cov_49.844980	65608	111	0.956897	2n
Median genome coverage	108					112					116
Pseudochromosomes
Leishmania enriettii MCAV/BR/1945/LV90					Leishmania martiniquensis MHOM/MQ/1992/MAR1					Leishmania macropodum MMAC/AU/2004/AM-2004
Chromosome ID	Chromosome length, bp	Median chromosome coverage	Median chromosome coverage/Median genome coverage	Ploidy	Chromosome ID	Chromosome length, bp	Median chromosome coverage	Median chromosome coverage/Median genome coverage	Ploidy	Chromosome ID	Chromosome length, bp	Median chromosome coverage	Median chromosome coverage/Median genome coverage	Ploidy
LENR_00	8605897	112	1.03704	2n	LMAR_00	8102131	113	1.00893	2n	MAC_00	7900809	118	1.01724	2n
LENR_01	186674	103	0.953704	2n	LMAR_01	185366	109	0.973214	2n	MAC_01	179529	112	0.965517	2n
LENR_02	126649	222	2.05556	4n	LMAR_02	93887	108	0.964286	2n	MAC_02	122022	57	0.491379	n
LENR_03	325587	155	1.43519	3n	LMAR_03	309163	114	1.01786	2n	MAC_03	337892	116	1	2n
LENR_04	352170	100	0.925926	2n	LMAR_04	351857	110	0.982143	2n	MAC_04	343384	113	0.974138	2n
LENR_05	408109	152	1.40741	3n	LMAR_05	357863	111	0.991071	2n	MAC_05	421618	114	0.982759	2n
LENR_06	419489	121	1.12037	2n	LMAR_06	462120	113	1.00893	2n	MAC_06	430480	116	1	2n
LENR_07	377789	103	0.953704	2n	LMAR_07	428426	114	1.01786	2n	MAC_07	403873	114	0.982759	2n
LENR_08	329538	102	0.944444	2n	LMAR_08	343244	111	0.991071	2n	MAC_08	356358	115	0.991379	2n
LENR_09	354837	103	0.953704	2n	LMAR_09	440818	113	1.00893	2n	MAC_09	421547	115	0.991379	2n
LENR_10	353088	102	0.944444	2n	LMAR_10	417633	111	0.991071	2n	MAC_10	403572	115	0.991379	2n
LENR_11	421696	103	0.953704	2n	LMAR_11	399417	111	0.991071	2n	MAC_11	357798	116	1	2n
LENR_12	277617	153	1.41667	3n	LMAR_12	230486	114	1.01786	2n	MAC_12	322618	116	1	2n
LENR_13	441225	102	0.944444	2n	LMAR_13	521864	112	1	2n	MAC_13	453157	114	0.982759	2n
LENR_14	411668	151	1.39815	3n	LMAR_14	440158	110	0.982143	2n	MAC_14	449738	171	1.47414	3n
LENR_15	462712	101	0.935185	2n	LMAR_15	483886	112	1	2n	MAC_15	492827	114	0.982759	2n
LENR_16	461046	103	0.953704	2n	LMAR_16	478510	112	1	2n	MAC_16	475652	115	0.991379	2n
LENR_17	354688	103	0.953704	2n	LMAR_17	443447	113	1.00893	2n	MAC_17	453368	116	1	2n
LENR_18	495812	102	0.944444	2n	LMAR_18	542150	112	1	2n	MAC_18	510813	116	1	2n
LENR_19	364926	103	0.953704	2n	LMAR_19	346654	111	0.991071	2n	MAC_19	409632	115	0.991379	2n
LENR_20	570566	102	0.944444	2n	LMAR_20	643095	112	1	2n	MAC_20	566152	114	0.982759	2n
LENR_21	590055	102	0.944444	2n	LMAR_21	672625	113	1.00893	2n	MAC_21	598961	115	0.991379	2n
LENR_22	417972	103	0.953704	2n	LMAR_22	507216	110	0.982143	2n	MAC_22	513747	113	0.974138	2n
LENR_23	472587	156	1.44444	3n	LMAR_23	451586	114	1.01786	2n	MAC_23	493658	116	1	2n
LENR_24	642039	153	1.41667	3n	LMAR_24	658565	112	1	2n	MAC_24	677162	115	0.991379	2n
LENR_25	669074	103	0.953704	2n	LMAR_25	718750	111	0.991071	2n	MAC_25	717758	114	0.982759	2n
LENR_26	763051	103	0.953704	2n	LMAR_26	799233	111	0.991071	2n	MAC_26	797291	114	0.982759	2n
LENR_27	741151	103	0.953704	2n	LMAR_27	697604	109	0.973214	2n	MAC_27	667803	114	0.982759	2n
LENR_28	887133	102	0.944444	2n	LMAR_28	974986	111	0.991071	2n	MAC_28	896556	115	0.991379	2n
LENR_29	851011	155	1.43519	3n	LMAR_29	932925	111	0.991071	2n	MAC_29	780283	114	0.982759	2n
LENR_30	1070480	104	0.962963	2n	LMAR_30	1076360	110	0.982143	2n	MAC_30	1027941	115	0.991379	2n
LENR_31	582395	251	2.32407	4n-5n	LMAR_31	619717	213	1.90179	4n	MAC_31	595506	225	1.93966	4n
LENR_32	1056772	104	0.962963	2n	LMAR_32	1081599	110	0.982143	2n	MAC_32	1100563	115	0.991379	2n
LENR_33	824101	104	0.962963	2n	LMAR_33	805676	111	0.991071	2n	MAC_33	881846	116	1	2n
LENR_34	1080620	103	0.953704	2n	LMAR_34	1019526	108	0.964286	2n	MAC_34	1137967	114	0.982759	2n
LENR_35	1444195	104	0.962963	2n	LMAR_35	1422999	109	0.973214	2n	MAC_35	1414196	115	0.991379	2n
LENR_36	2091198	104	0.962963	2n	LMAR_36	1966069	108	0.964286	2n	MAC_36	2005879	114	0.982759	2n
Median genome coverage	108					112					116
