# Supplementary material for: Comparative genomics of Leishmania (Mundinia)
Source: BMC Genomics. 2019 Oct 11;20:726. doi: 10.1186/s12864-019-6126-y (PMC6787982; doi:10.1186/s12864-019-6126-y)
Supplement: Supplementary file 24 — Additional file 24: Table S9. Gene gains and losses at the Leishmania (Mundinia) node. [file 12864_2019_6126_MOESM24_ESM.xlsx]

## Sheet: Suppl, Table 8
				BLAST2GO data
OG group	Representative gene	Annotation	KEGG ID	Description	Length, aa	#Hits	E-value	sim mean	#GO	GO IDs	GO Names	Enzyme Codes	Enzyme Names	InterPro IDs	InterPro GO IDs	InterPro GO Names
OG0009604	LMAR_280020400.1	hypothetical protein	-	-	342	-	-	-	-	-	-	-	-	-	mobidb-lite (MOBIDB_LITE); mobidb-lite (MOBIDB_LITE); mobidb-lite (MOBIDB_LITE); mobidb-lite (MOBIDB_LITE)	no GO terms
OG0009606	LMAR_000051400.1	hypothetical protein	-	-	712	-	-	-	-	-	-	-	-	-	mobidb-lite (MOBIDB_LITE); mobidb-lite (MOBIDB_LITE); mobidb-lite (MOBIDB_LITE); mobidb-lite (MOBIDB_LITE); mobidb-lite (MOBIDB_LITE); mobidb-lite (MOBIDB_LITE); PTHR35615 (PANTHER); PTHR35615:SF7 (PANTHER); IPR027417 (SUPERFAMILY)	no GO terms
OG0010028	LMAR_000082900.1	hypothetical protein	-	-	238	-	-	-	-	-	-	-	-	-	mobidb-lite (MOBIDB_LITE)	no GO terms
OG0010029	LMAR_270017300.1	hypothetical protein	-	-	122	-	-	-	-	-	-	-	-	-	no IPS match	no IPS match
OG0010052	LMAR_000082700.1	hypothetical protein	-	-	174	-	-	-	-	-	-	-	-	-	mobidb-lite (MOBIDB_LITE); mobidb-lite (MOBIDB_LITE); mobidb-lite (MOBIDB_LITE)	no GO terms
OG0010633	LMAR_140007400.1	hypothetical protein	-	-	99	-	-	-	-	-	-	-	-	-	mobidb-lite (MOBIDB_LITE)	no GO terms
OG0010685	LMAR_000163900.1	hypothetical protein	-	-	167	-	-	-	-	-	-	-	-	-	SIGNAL_PEPTIDE_C_REGION (PHOBIUS); SIGNAL_PEPTIDE (PHOBIUS); NON_CYTOPLASMIC_DOMAIN (PHOBIUS); SIGNAL_PEPTIDE_H_REGION (PHOBIUS); SIGNAL_PEPTIDE_N_REGION (PHOBIUS); SignalP-noTM (SIGNALP_EUK)	no GO terms
OG0010686	LMAR_000172100.1	hypothetical protein	-	-	107	-	-	-	-	-	-	-	-	-	mobidb-lite (MOBIDB_LITE); TRANSMEMBRANE (PHOBIUS); CYTOPLASMIC_DOMAIN (PHOBIUS); NON_CYTOPLASMIC_DOMAIN (PHOBIUS); TMhelix (TMHMM)	no GO terms
OG0010687	LMAR_000056600.1	hypothetical protein	-	-	691	-	-	-	-	-	-	-	-	-	mobidb-lite (MOBIDB_LITE); mobidb-lite (MOBIDB_LITE); mobidb-lite (MOBIDB_LITE); mobidb-lite (MOBIDB_LITE); mobidb-lite (MOBIDB_LITE); mobidb-lite (MOBIDB_LITE)	no GO terms
OG0012770	LMAR_000060100.1	hypothetical protein	-	-	285	-	-	-	-	-	-	-	-	-	mobidb-lite (MOBIDB_LITE); mobidb-lite (MOBIDB_LITE); mobidb-lite (MOBIDB_LITE); SignalP-TM (SIGNALP_GRAM_POSITIVE)	no GO terms
OG0012772	LMAR_020005400.1	hypothetical protein	-	-	303	-	-	-	-	-	-	-	-	-	mobidb-lite (MOBIDB_LITE)	no GO terms
OG0012773	LMAR_000119500.1	hypothetical protein	-	-	145	-	-	-	-	-	-	-	-	-	TMhelix (TMHMM)	no GO terms
OG0012774	LMAR_010008900.1	hypothetical protein	-	-	264	-	-	-	-	-	-	-	-	-	mobidb-lite (MOBIDB_LITE); mobidb-lite (MOBIDB_LITE); mobidb-lite (MOBIDB_LITE); mobidb-lite (MOBIDB_LITE); mobidb-lite (MOBIDB_LITE)	no GO terms
Gene losses at the Leishmania (Mundinia) node
				BLAST2GO data
OG group	Representative gene	Annotation	KEGG ID	Description	Length, aa	#Hits	E-value	sim mean	#GO	GO IDs	GO Names	Enzyme Codes	Enzyme Names	InterPro IDs	InterPro GO IDs	InterPro GO Names
OG0000060	Tbg972.1.1410	hypothetical protein	-	-	176	-	-	-	-	-	-	-	-	IPR036691 (SUPERFAMILY)	no GO terms	no GO terms
OG0000170	LpyrH10_01_0800	Trans-sialidase	-	-	296	-	-	-	3	F:GO:0003677; P:GO:0006310; P:GO:0015074	F:DNA binding; P:DNA recombination; P:DNA integration	-	-	IPR013762 (G3DSA:1.10.443.GENE3D); IPR011010 (SUPERFAMILY)	F:GO:0003677; P:GO:0006310; P:GO:0015074	F:DNA binding; P:DNA recombination; P:DNA integration
OG0000257	Tbg972.9.9210	SLACS reverse transcriptase	-	-	460	-	-	-	-	-	-	-	-	CYTOPLASMIC_DOMAIN (PHOBIUS); NON_CYTOPLASMIC_DOMAIN (PHOBIUS); TRANSMEMBRANE (PHOBIUS); TMhelix (TMHMM)	no GO terms	no GO terms
OG0000262	Tbg.972.2.4390	hypothetical protein	-	-	178	-	-	-	-	-	-	-	-	mobidb-lite (MOBIDB_LITE); mobidb-lite (MOBIDB_LITE); mobidb-lite (MOBIDB_LITE)	no GO terms	no GO terms
OG0000383	Tbg972.7.1840	zinc finger protein	-	-	358	-	-	-	1	F:GO:0046872	F:metal ion binding	-	-	IPR000306 (SMART); IPR013083 (G3DSA:3.30.40.GENE3D); IPR000306 (PFAM); mobidb-lite (MOBIDB_LITE); PTHR23164:SF6 (PANTHER); PTHR23164 (PANTHER); IPR017455 (PROSITE_PROFILES); IPR011011 (SUPERFAMILY)	F:GO:0046872	F:metal ion binding
OG0000432	TcIL3000_0_41850	hypothetical protein	-	-	389	-	-	-	-	-	-	-	-	PTHR34593 (PANTHER); PTHR34593:SF7 (PANTHER); PTHR34593 (PANTHER); PTHR34593 (PANTHER); PTHR34593:SF7 (PANTHER); PTHR34593:SF7 (PANTHER); NON_CYTOPLASMIC_DOMAIN (PHOBIUS); SIGNAL_PEPTIDE_C_REGION (PHOBIUS); SIGNAL_PEPTIDE (PHOBIUS); SIGNAL_PEPTIDE_N_REGION (PHOBIUS); SIGNAL_PEPTIDE_H_REGION (PHOBIUS); SignalP-TM (SIGNALP_GRAM_POSITIVE)	no GO terms	no GO terms
OG0000473	Tbg972.10.14370	NAD or NADP dependent oxidoreductase	K00019	-	260	-	-	-	2	F:GO:0003858; P:GO:0055114	F:3-hydroxybutyrate dehydrogenase activity; P:oxidation-reduction process	-	-	IPR002347 (PRINTS); IPR002347 (PRINTS); SM00822 (SMART); G3DSA:3.40.50.720 (GENE3D); IPR011294 (TIGRFAM); IPR002347 (PFAM); PTHR42879:SF2 (PANTHER); PTHR42879 (PANTHER); IPR020904 (PROSITE_PATTERNS); cd08940 (CDD); IPR036291 (SUPERFAMILY)	F:GO:0003858; F:GO:0016491; P:GO:0055114	F:3-hydroxybutyrate dehydrogenase activity; F:oxidoreductase activity; P:oxidation-reduction process
OG0000497	Tbg972.9.9200	SLACS retrotransposable element	-	-	591	-	-	-	-	-	-	-	-	mobidb-lite (MOBIDB_LITE); mobidb-lite (MOBIDB_LITE); mobidb-lite (MOBIDB_LITE); mobidb-lite (MOBIDB_LITE); mobidb-lite (MOBIDB_LITE); mobidb-lite (MOBIDB_LITE); mobidb-lite (MOBIDB_LITE)	no GO terms	no GO terms
OG0000506	Tbg972.11.6700	hypothetical protein	-	-	107	-	-	-	-	-	-	-	-	mobidb-lite (MOBIDB_LITE); mobidb-lite (MOBIDB_LITE); SIGNAL_PEPTIDE (PHOBIUS); NON_CYTOPLASMIC_DOMAIN (PHOBIUS); TRANSMEMBRANE (PHOBIUS); SIGNAL_PEPTIDE_H_REGION (PHOBIUS); CYTOPLASMIC_DOMAIN (PHOBIUS); SIGNAL_PEPTIDE_N_REGION (PHOBIUS); SIGNAL_PEPTIDE_C_REGION (PHOBIUS); SignalP-TM (SIGNALP_GRAM_NEGATIVE); SignalP-TM (SIGNALP_GRAM_POSITIVE); SignalP-TM (SIGNALP_EUK); TMhelix (TMHMM); TMhelix (T…	no GO terms	no GO terms
OG0001921	Tbg972.10.1580	serine/threonine-protein kinase	-	-	987	-	-	-	3	F:GO:0004672; F:GO:0005524; P:GO:0006468	F:protein kinase activity; F:ATP binding; P:protein phosphorylation	-	-	Coil (COILS); IPR000719 (SMART); G3DSA:1.10.510.10 (GENE3D); IPR000719 (PFAM); G3DSA:1.10.510.10 (GENE3D); mobidb-lite (MOBIDB_LITE); mobidb-lite (MOBIDB_LITE); mobidb-lite (MOBIDB_LITE); mobidb-lite (MOBIDB_LITE); PTHR43671 (PANTHER); IPR008271 (PROSITE_PATTERNS); IPR017441 (PROSITE_PATTERNS); IPR000719 (PROSITE_PROFILES); IPR011009 (SUPERFAMILY)	F:GO:0004672; F:GO:0005524; P:GO:0006468	F:protein kinase activity; F:ATP binding; P:protein phosphorylation
OG0003471	Tbg972.11.14680	UEV domain/Zinc finger C3HC4 type RING finger	-	-	241	-	-	-	2	P:GO:0006464; P:GO:0015031	P:cellular protein modification process; P:protein transport	-	-	IPR001841 (SMART); PF13920 (PFAM); IPR013083 (G3DSA:3.30.40.GENE3D); IPR008883 (PFAM); IPR016135 (G3DSA:3.10.110.GENE3D); PTHR14879 (PANTHER); IPR008883 (PROSITE_PROFILES); IPR001841 (PROSITE_PROFILES); IPR016135 (SUPERFAMILY); SSF57850 (SUPERFAMILY)	P:GO:0006464; P:GO:0015031	P:cellular protein modification process; P:protein transport
OG0005947	Tbg972.7.5430	hypothetical protein	-	-	413	-	-	-	-	-	-	-	-	mobidb-lite (MOBIDB_LITE); mobidb-lite (MOBIDB_LITE)	no GO terms	no GO terms
OG0006007	CFAC1_150025200	Cathepsin propeptide inhibitor domain I29/Papain family cysteine protease	K01365	putative cysteine proteinase	369	10	0	74.2	2	P:GO:0006508; F:GO:0008234	P:proteolysis; F:cysteine-type peptidase activity	-	-	IPR000668 (PRINTS); IPR000668 (SMART); IPR013201 (SMART); G3DSA:3.90.70.10 (GENE3D); IPR000668 (PFAM); IPR013201 (PFAM); PTHR12411:SF449 (PANTHER); IPR013128 (PANTHER); IPR025661 (PROSITE_PATTERNS); IPR000169 (PROSITE_PATTERNS); SIGNAL_PEPTIDE_C_REGION (PHOBIUS); SIGNAL_PEPTIDE (PHOBIUS); SIGNAL_PEPTIDE_N_REGION (PHOBIUS); SIGNAL_PEPTIDE_H_REGION (PHOBIUS); NON_CYTOPLASMIC_DOMAIN (PHOBIUS); IPR03…	P:GO:0006508; F:GO:0008234	P:proteolysis; F:cysteine-type peptidase activity
OG0006154	CFAC1_250043100	hypothetical protein	-	-	3453	-	-	-	4	F:GO:0005524; C:GO:0016021; F:GO:0042626; P:GO:0055085	F:ATP binding; C:integral component of membrane; F:ATPase activity, coupled to transmembrane movement of substances; P:transmembrane transport	-	-	IPR036640 (G3DSA:1.20.1560.GENE3D); IPR011527 (PFAM); G3DSA:3.40.50.300 (GENE3D); mobidb-lite (MOBIDB_LITE); mobidb-lite (MOBIDB_LITE); mobidb-lite (MOBIDB_LITE); mobidb-lite (MOBIDB_LITE); mobidb-lite (MOBIDB_LITE); mobidb-lite (MOBIDB_LITE); mobidb-lite (MOBIDB_LITE); mobidb-lite (MOBIDB_LITE); mobidb-lite (MOBIDB_LITE); mobidb-lite (MOBIDB_LITE); mobidb-lite (MOBIDB_LITE); mobidb-lite (MOBIDB_…	F:GO:0005524; C:GO:0016021; F:GO:0042626; P:GO:0055085	F:ATP binding; C:integral component of membrane; F:ATPase activity, coupled to transmembrane movement of substances; P:transmembrane transport
OG0006284	Tbg972.11.18770	hypothetical protein	-	-	634	-	-	-	-	-	-	-	-	mobidb-lite (MOBIDB_LITE); CYTOPLASMIC_DOMAIN (PHOBIUS); TRANSMEMBRANE (PHOBIUS); TRANSMEMBRANE (PHOBIUS); CYTOPLASMIC_DOMAIN (PHOBIUS); NON_CYTOPLASMIC_DOMAIN (PHOBIUS); CYTOPLASMIC_DOMAIN (PHOBIUS); TRANSMEMBRANE (PHOBIUS); TRANSMEMBRANE (PHOBIUS); TRANSMEMBRANE (PHOBIUS); NON_CYTOPLASMIC_DOMAIN (PHOBIUS); NON_CYTOPLASMIC_DOMAIN (PHOBIUS); CYTOPLASMIC_DOMAIN (PHOBIUS); TRANSMEMBRANE (PHOBIUS); …	no GO terms	no GO terms
OG0006290	Tbg972.8.1420	hypothetical protein	-	-	156	-	-	-	-	-	-	-	-	no IPS match	no IPS match	no IPS match
OG0006399	CFAC1_190015900	Mannitol dehydrogenase Rossmann domain/Mannitol dehydrogenase C-terminal domain containing protein	K19633	polyol:NADP oxidoreductase	489	10	0	75.98	5	C:GO:0016021; F:GO:0016491; P:GO:0019594; F:GO:0050662; P:GO:0055114	C:integral component of membrane; F:oxidoreductase activity; P:mannitol metabolic process; F:coenzyme binding; P:oxidation-reduction process	-	-	IPR000669 (PRINTS); IPR013131 (PFAM); G3DSA:3.40.50.720 (GENE3D); IPR013328 (G3DSA:1.10.1040.GENE3D); IPR013118 (PFAM); PTHR43362 (PANTHER); IPR023027 (PROSITE_PATTERNS); IPR008927 (SUPERFAMILY); IPR036291 (SUPERFAMILY)	F:GO:0003824; F:GO:0016491; P:GO:0019594; F:GO:0050662; P:GO:0055114	F:catalytic activity; F:oxidoreductase activity; P:mannitol metabolic process; F:coenzyme binding; P:oxidation-reduction process
OG0006421	Tbg972.7.7930	hypothetical protein	-	-	537	-	-	-	-	-	-	-	-	mobidb-lite (MOBIDB_LITE); mobidb-lite (MOBIDB_LITE); mobidb-lite (MOBIDB_LITE); mobidb-lite (MOBIDB_LITE); mobidb-lite (MOBIDB_LITE)	no GO terms	no GO terms
OG0006426	LmjF.23.0610	hypothetical protein	-	-	608	-	-	-	-	-	-	-	-	mobidb-lite (MOBIDB_LITE); mobidb-lite (MOBIDB_LITE); mobidb-lite (MOBIDB_LITE); mobidb-lite (MOBIDB_LITE)	no GO terms	no GO terms
OG0006466	CFAC1_060006200	Tyrosine phosphatase family protein	K01110	tyrosine phosphatase	334	10	0	66.16	3	F:GO:0004725; F:GO:0020037; P:GO:0035335	F:protein tyrosine phosphatase activity; F:heme binding; P:peptidyl-tyrosine dephosphorylation	EC:3.1.3.16; EC:3.1.3.48; EC:3.1.3.41	Protein-serine/threonine phosphatase; Protein-tyrosine-phosphatase; 4-nitrophenylphosphatase	IPR026893 (PFAM); IPR029021 (G3DSA:3.90.190.GENE3D); PTHR12305:SF32 (PANTHER); PTHR12305 (PANTHER); IPR018506 (PROSITE_PATTERNS); IPR016130 (PROSITE_PATTERNS); IPR029023 (PROSITE_PROFILES); IPR029021 (SUPERFAMILY)	F:GO:0004725; P:GO:0016311; F:GO:0020037	F:protein tyrosine phosphatase activity; P:dephosphorylation; F:heme binding
OG0006535	Tbg972.1.1770	hypothetical protein	-	-	246	-	-	-	-	-	-	-	-	Coil (COILS)	no GO terms	no GO terms
OG0006555	Bayal_174_0060	hypothetical protein	-	protein serine/threonine kinase, putative	289	10	5.46959e-19	42.8	1	F:GO:0003824	F:catalytic activity	-	-	IPR000742 (SMART); IPR006212 (SMART); PTHR23275 (PANTHER); PTHR23275:SF87 (PANTHER); NON_CYTOPLASMIC_DOMAIN (PHOBIUS); SIGNAL_PEPTIDE_H_REGION (PHOBIUS); TRANSMEMBRANE (PHOBIUS); SIGNAL_PEPTIDE (PHOBIUS); CYTOPLASMIC_DOMAIN (PHOBIUS); SIGNAL_PEPTIDE_N_REGION (PHOBIUS); SIGNAL_PEPTIDE_C_REGION (PHOBIUS); SignalP-TM (SIGNALP_GRAM_POSITIVE); SignalP-noTM (SIGNALP_EUK); SignalP-noTM (SIGNALP_GRAM_NEG…	no GO terms	no GO terms
OG0006564	LmjF.06.1080	Staphylococcal nuclease homologue	K01174	-	224	-	-	-	-	-	-	-	-	IPR016071 (SMART); IPR035437 (G3DSA:2.40.50.GENE3D); IPR016071 (PFAM); PTHR12302 (PANTHER); PTHR12302:SF3 (PANTHER); IPR016071 (PROSITE_PROFILES); SSF50199 (SUPERFAMILY); IPR035451 (SUPERFAMILY)	no GO terms	no GO terms
OG0006590	LmjF.34.4260	Unc104-like kinesin	K17914	-	1488	-	-	-	4	F:GO:0003777; F:GO:0005524; P:GO:0007018; F:GO:0008017	F:microtubule motor activity; F:ATP binding; P:microtubule-based movement; F:microtubule binding	-	-	Coil (COILS); Coil (COILS); Coil (COILS); IPR001752 (PRINTS); IPR001752 (SMART); IPR036961 (G3DSA:3.40.850.GENE3D); IPR001752 (PFAM); IPR010482 (PFAM); mobidb-lite (MOBIDB_LITE); IPR027640 (PANTHER); PTHR24115:SF596 (PANTHER); IPR019821 (PROSITE_PATTERNS); IPR001752 (PROSITE_PROFILES); IPR027417 (SUPERFAMILY)	F:GO:0003777; F:GO:0005524; P:GO:0007018; F:GO:0008017	F:microtubule motor activity; F:ATP binding; P:microtubule-based movement; F:microtubule binding
OG0006595	Tbg972.9.1100	Domain of unknown function DUF4457	K22858	-	1042	-	-	-	-	-	-	-	-	IPR027859 (PFAM); mobidb-lite (MOBIDB_LITE); mobidb-lite (MOBIDB_LITE); mobidb-lite (MOBIDB_LITE); mobidb-lite (MOBIDB_LITE); mobidb-lite (MOBIDB_LITE); mobidb-lite (MOBIDB_LITE); mobidb-lite (MOBIDB_LITE); IPR026704 (PANTHER)	no GO terms	no GO terms
OG0006686	Tbg972.7.250	Alpha/beta hydrolase family	K13703	-	362	-	-	-	-	-	-	-	-	IPR029058 (G3DSA:3.40.50.GENE3D); IPR000073 (PFAM); PTHR43798:SF5 (PANTHER); PTHR43798 (PANTHER); SIGNAL_PEPTIDE_H_REGION (PHOBIUS); SIGNAL_PEPTIDE_C_REGION (PHOBIUS); NON_CYTOPLASMIC_DOMAIN (PHOBIUS); SIGNAL_PEPTIDE (PHOBIUS); SIGNAL_PEPTIDE_N_REGION (PHOBIUS); IPR029058 (SUPERFAMILY)	no GO terms	no GO terms
OG0006687	LmjF.15.0840	nucleotide-sugar transporter	-	-	347	-	-	-	4	C:GO:0000139; F:GO:0015165; C:GO:0016021; P:GO:0090481	C:Golgi membrane; F:pyrimidine nucleotide-sugar transmembrane transporter activity; C:integral component of membrane; P:pyrimidine nucleotide-sugar transmembrane transport	-	-	IPR007271 (PFAM); IPR007271 (PANTHER); TRANSMEMBRANE (PHOBIUS); TRANSMEMBRANE (PHOBIUS); CYTOPLASMIC_DOMAIN (PHOBIUS); TRANSMEMBRANE (PHOBIUS); CYTOPLASMIC_DOMAIN (PHOBIUS); TRANSMEMBRANE (PHOBIUS); TRANSMEMBRANE (PHOBIUS); NON_CYTOPLASMIC_DOMAIN (PHOBIUS); NON_CYTOPLASMIC_DOMAIN (PHOBIUS); TRANSMEMBRANE (PHOBIUS); CYTOPLASMIC_DOMAIN (PHOBIUS); CYTOPLASMIC_DOMAIN (PHOBIUS); TRANSMEMBRANE (PHOBIUS…	C:GO:0000139; F:GO:0015165; C:GO:0016021; P:GO:0090481	C:Golgi membrane; F:pyrimidine nucleotide-sugar transmembrane transporter activity; C:integral component of membrane; P:pyrimidine nucleotide-sugar transmembrane transport
OG0006689	Tbg972.10.5740	Ankyrin repeats many copies	-	-	360	-	-	-	1	F:GO:0005515	F:protein binding	-	-	Coil (COILS); IPR002110 (SMART); IPR020683 (PFAM); IPR036770 (G3DSA:1.25.40.GENE3D); PTHR44294 (PANTHER); IPR002110 (PROSITE_PROFILES); IPR002110 (PROSITE_PROFILES); IPR020683 (PROSITE_PROFILES); IPR020683 (CDD); IPR036770 (SUPERFAMILY)	F:GO:0005515	F:protein binding
OG0006717	LmjF.02.0030	tagatose-6-phosphate kinase-like protein	-	-	327	-	-	-	2	P:GO:0005975; F:GO:0016773	P:carbohydrate metabolic process; F:phosphotransferase activity, alcohol group as acceptor	-	-	IPR011611 (PFAM); IPR029056 (G3DSA:3.40.1190.GENE3D); IPR017583 (PIRSF); PTHR43085:SF1 (PANTHER); PTHR43085 (PANTHER); IPR029056 (SUPERFAMILY)	P:GO:0005975; F:GO:0016773	P:carbohydrate metabolic process; F:phosphotransferase activity, alcohol group as acceptor
OG0006723	LmjF.28.2790	hypothetical protein	-	-	66	-	-	-	-	-	-	-	-	Coil (COILS)	no GO terms	no GO terms
OG0006816	Tbg972.6.2750	epsilon-adaptin	K12400	-	1025	-	-	-	3	P:GO:0006886; P:GO:0016192; C:GO:0030124	P:intracellular protein transport; P:vesicle-mediated transport; C:AP-4 adaptor complex	-	-	IPR028269 (SMART); IPR028269 (PFAM); IPR002553 (PFAM); IPR017109 (PIRSF); IPR011989 (G3DSA:1.25.10.GENE3D); PTHR22780:SF13 (PANTHER); PTHR22780 (PANTHER); IPR016024 (SUPERFAMILY)	P:GO:0006886; P:GO:0015031; P:GO:0016192; C:GO:0030117; C:GO:0030124	P:intracellular protein transport; P:protein transport; P:vesicle-mediated transport; C:membrane coat; C:AP-4 adaptor complex
OG0006829	Tbg972.5.5110	hypothetical protein	-	-	496	-	-	-	-	-	-	-	-	mobidb-lite (MOBIDB_LITE); mobidb-lite (MOBIDB_LITE)	no GO terms	no GO terms
OG0006929	LmjF.33.0630	hypothetical protein	-	-	512	-	-	-	-	-	-	-	-	Coil (COILS); mobidb-lite (MOBIDB_LITE)	no GO terms	no GO terms
OG0006946	Tbg972.9.7860	polyADP-ribose glycohydrolase	-	-	531	-	-	-	2	F:GO:0004649; P:GO:0005975	F:poly(ADP-ribose) glycohydrolase activity; P:carbohydrate metabolic process	-	-	IPR007724 (PFAM); PTHR12837:SF0 (PANTHER); IPR007724 (PANTHER)	F:GO:0004649; P:GO:0005975	F:poly(ADP-ribose) glycohydrolase activity; P:carbohydrate metabolic process
OG0006947	LmjF.23.0230	hypothetical protein	-	-	185	-	-	-	-	-	-	-	-	NON_CYTOPLASMIC_DOMAIN (PHOBIUS); TRANSMEMBRANE (PHOBIUS); CYTOPLASMIC_DOMAIN (PHOBIUS); TMhelix (TMHMM)	no GO terms	no GO terms
OG0006952	LmjF.15.0595	hypothetical protein	-	-	1334	-	-	-	-	-	-	-	-	Coil (COILS); mobidb-lite (MOBIDB_LITE); mobidb-lite (MOBIDB_LITE); mobidb-lite (MOBIDB_LITE); mobidb-lite (MOBIDB_LITE); mobidb-lite (MOBIDB_LITE); mobidb-lite (MOBIDB_LITE); mobidb-lite (MOBIDB_LITE); mobidb-lite (MOBIDB_LITE); mobidb-lite (MOBIDB_LITE); mobidb-lite (MOBIDB_LITE); TRANSMEMBRANE (PHOBIUS); CYTOPLASMIC_DOMAIN (PHOBIUS); NON_CYTOPLASMIC_DOMAIN (PHOBIUS); TRANSMEMBRANE (PHOBIUS); T…	no GO terms	no GO terms
OG0006955	Tbg.972.2.4210	glycosylphosphatidylinositol-specific phospholipase C	-	-	358	-	-	-	3	P:GO:0006650; F:GO:0008081; F:GO:0047396	P:glycerophospholipid metabolic process; F:phosphoric diester hydrolase activity; F:glycosylphosphatidylinositol diacylglycerol-lyase activity	-	-	IPR000909 (SMART); IPR000909 (PFAM); IPR017946 (G3DSA:3.20.20.GENE3D); IPR003633 (PFAM); PTHR13593 (PANTHER); PTHR13593:SF35 (PANTHER); IPR000909 (PROSITE_PROFILES); cd08587 (CDD); IPR017946 (SUPERFAMILY)	P:GO:0006629; P:GO:0006650; F:GO:0008081; F:GO:0047396	P:lipid metabolic process; P:glycerophospholipid metabolic process; F:phosphoric diester hydrolase activity; F:glycosylphosphatidylinositol diacylglycerol-lyase activity
OG0006956	CFAC1_070007300	CDP-alcohol phosphatidyltransferase	K00993	putative aminoalcohol phosphotransferase	630	10	0	70.28	3	P:GO:0008654; C:GO:0016021; F:GO:0016780	P:phospholipid biosynthetic process; C:integral component of membrane; F:phosphotransferase activity, for other substituted phosphate groups	-	-	IPR000462 (PFAM); mobidb-lite (MOBIDB_LITE); PTHR10414:SF37 (PANTHER); PTHR10414:SF37 (PANTHER); IPR014472 (PANTHER); IPR014472 (PANTHER); IPR000462 (PROSITE_PATTERNS); CYTOPLASMIC_DOMAIN (PHOBIUS); TRANSMEMBRANE (PHOBIUS); TRANSMEMBRANE (PHOBIUS); NON_CYTOPLASMIC_DOMAIN (PHOBIUS); CYTOPLASMIC_DOMAIN (PHOBIUS); TRANSMEMBRANE (PHOBIUS); NON_CYTOPLASMIC_DOMAIN (PHOBIUS); CYTOPLASMIC_DOMAIN (PHOBIUS…	P:GO:0008654; C:GO:0016020; F:GO:0016780	P:phospholipid biosynthetic process; C:membrane; F:phosphotransferase activity, for other substituted phosphate groups
OG0007079	LmjF.05.1220	Leucine Rich repeats 2 copies	-	-	753	-	-	-	-	-	-	-	-	IPR006553 (SMART); IPR032675 (G3DSA:3.80.10.GENE3D); IPR025875 (PFAM); IPR013083 (G3DSA:3.30.40.GENE3D); IPR032675 (G3DSA:3.80.10.GENE3D); PTHR44036 (PANTHER); PTHR44036:SF2 (PANTHER); PTHR44036:SF2 (PANTHER); IPR001841 (PROSITE_PROFILES); SSF57850 (SUPERFAMILY); SSF52058 (SUPERFAMILY)	no GO terms	no GO terms
OG0007096	Tbg972.5.4270	polyADP-ribose polymerase	K10798	-	573	-	-	-	2	F:GO:0003950; P:GO:0006471	F:NAD+ ADP-ribosyltransferase activity; P:protein ADP-ribosylation	-	-	Coil (COILS); IPR008893 (SMART); IPR036930 (G3DSA:2.20.140.GENE3D); IPR004102 (PFAM); IPR036616 (G3DSA:1.20.142.GENE3D); IPR012317 (PFAM); IPR008893 (PFAM); G3DSA:3.90.228.10 (GENE3D); mobidb-lite (MOBIDB_LITE); mobidb-lite (MOBIDB_LITE); mobidb-lite (MOBIDB_LITE); mobidb-lite (MOBIDB_LITE); PTHR10459 (PANTHER); PTHR10459:SF60 (PANTHER); IPR004102 (PROSITE_PROFILES); IPR012317 (PROSITE_PROFILES);…	F:GO:0003950; P:GO:0006471	F:NAD+ ADP-ribosyltransferase activity; P:protein ADP-ribosylation
OG0007102	CFAC1_190037200	Galactose oxidase central domain containing protein	-	-	715	7	0	63.84	1	F:GO:0005515	F:protein binding	-	-	IPR015915 (G3DSA:2.120.10.GENE3D); IPR006652 (PFAM); mobidb-lite (MOBIDB_LITE); mobidb-lite (MOBIDB_LITE); mobidb-lite (MOBIDB_LITE); mobidb-lite (MOBIDB_LITE); mobidb-lite (MOBIDB_LITE); mobidb-lite (MOBIDB_LITE); IPR015915 (SUPERFAMILY)	F:GO:0005515	F:protein binding
OG0007247	CFAC1_250030700	Methylenetetrahydrofolate reductase	K00297	putative methylenetetrahydrofolate reductase	713	10	0	60.15	4	F:GO:0004489; P:GO:0006555; P:GO:0035999; P:GO:0055114	F:methylenetetrahydrofolate reductase (NAD(P)H) activity; P:methionine metabolic process; P:tetrahydrofolate interconversion; P:oxidation-reduction process	EC:1.5.1.20	Methylenetetrahydrofolate reductase (NAD(P)H)	G3DSA:3.20.20.220 (GENE3D); G3DSA:3.20.20.220 (GENE3D); IPR003171 (PFAM); PTHR21091 (PANTHER); PTHR21091:SF31 (PANTHER); PTHR21091:SF31 (PANTHER); PTHR21091 (PANTHER); IPR003171 (CDD); IPR029041 (SUPERFAMILY)	F:GO:0004489; P:GO:0006555; P:GO:0055114	F:methylenetetrahydrofolate reductase (NAD(P)H) activity; P:methionine metabolic process; P:oxidation-reduction process
OG0007250	Tbg972.10.11300	beta adaptin	-	-	769	-	-	-	4	P:GO:0006886; P:GO:0016192; C:GO:0030131; F:GO:0030276	P:intracellular protein transport; P:vesicle-mediated transport; C:clathrin adaptor complex; F:clathrin binding	-	-	IPR015151 (SMART); IPR015151 (PFAM); IPR016342 (PIRSF); IPR011989 (G3DSA:1.25.10.GENE3D); IPR012295 (G3DSA:3.30.310.GENE3D); IPR002553 (PFAM); mobidb-lite (MOBIDB_LITE); mobidb-lite (MOBIDB_LITE); PTHR11134:SF4 (PANTHER); IPR026739 (PANTHER); IPR016024 (SUPERFAMILY)	P:GO:0006886; P:GO:0015031; P:GO:0016192; C:GO:0030117; C:GO:0030131; F:GO:0030276	P:intracellular protein transport; P:protein transport; P:vesicle-mediated transport; C:membrane coat; C:clathrin adaptor complex; F:clathrin binding
OG0007354	CFAC1_050025600	ABC transporter transmembrane region containing protein	-	ABC transporter B family member 25-like	896	10	0	65.64	4	F:GO:0005524; C:GO:0016021; F:GO:0042626; P:GO:0055085	F:ATP binding; C:integral component of membrane; F:ATPase activity, coupled to transmembrane movement of substances; P:transmembrane transport	EC:3.6.1.3; EC:3.6.1.15	Adenosinetriphosphatase; Nucleoside-triphosphate phosphatase	IPR011527 (PFAM); IPR036640 (G3DSA:1.20.1560.GENE3D); mobidb-lite (MOBIDB_LITE); mobidb-lite (MOBIDB_LITE); mobidb-lite (MOBIDB_LITE); mobidb-lite (MOBIDB_LITE); mobidb-lite (MOBIDB_LITE); mobidb-lite (MOBIDB_LITE); mobidb-lite (MOBIDB_LITE); PTHR24221:SF171 (PANTHER); IPR039421 (PANTHER); CYTOPLASMIC_DOMAIN (PHOBIUS); CYTOPLASMIC_DOMAIN (PHOBIUS); CYTOPLASMIC_DOMAIN (PHOBIUS); CYTOPLASMIC_DOMAIN…	F:GO:0005524; C:GO:0016021; F:GO:0042626; P:GO:0055085	F:ATP binding; C:integral component of membrane; F:ATPase activity, coupled to transmembrane movement of substances; P:transmembrane transport
OG0007370	Tbg972.11.12410	Nucleoporin NUP140	-	-	1260	-	-	-	1	F:GO:0005515	F:protein binding	-	-	IPR024945 (SMART); mobidb-lite (MOBIDB_LITE); mobidb-lite (MOBIDB_LITE); mobidb-lite (MOBIDB_LITE); mobidb-lite (MOBIDB_LITE); mobidb-lite (MOBIDB_LITE); PTHR34592 (PANTHER)	F:GO:0005515	F:protein binding
OG0007386	LmjF.03.0290	hypothetical protein	K19703	-	439	-	-	-	-	-	-	-	-	IPR001199 (PFAM); IPR036400 (G3DSA:3.10.120.GENE3D); PTHR12863 (PANTHER); CYTOPLASMIC_DOMAIN (PHOBIUS); TRANSMEMBRANE (PHOBIUS); NON_CYTOPLASMIC_DOMAIN (PHOBIUS); IPR036400 (SUPERFAMILY)	no GO terms	no GO terms
OG0007415	LmjF.35.4730	hypothetical protein	-	-	205	-	-	-	-	-	-	-	-	Coil (COILS); mobidb-lite (MOBIDB_LITE); mobidb-lite (MOBIDB_LITE); mobidb-lite (MOBIDB_LITE)	no GO terms	no GO terms
OG0007424	LmjF.12.0320	Myotubularin-related protein	-	-	3246	-	-	-	-	-	-	-	-	IPR010569 (PFAM); mobidb-lite (MOBIDB_LITE); mobidb-lite (MOBIDB_LITE); mobidb-lite (MOBIDB_LITE); mobidb-lite (MOBIDB_LITE); mobidb-lite (MOBIDB_LITE); mobidb-lite (MOBIDB_LITE); mobidb-lite (MOBIDB_LITE); mobidb-lite (MOBIDB_LITE); mobidb-lite (MOBIDB_LITE); mobidb-lite (MOBIDB_LITE); mobidb-lite (MOBIDB_LITE); mobidb-lite (MOBIDB_LITE); mobidb-lite (MOBIDB_LITE); mobidb-lite (MOBIDB_LITE); mob…	no GO terms	no GO terms
OG0007450	Tbg972.4.2000	antigenic protein	K18626	-	12254	-	-	-	-	-	-	-	-	Coil (COILS); Coil (COILS); Coil (COILS); Coil (COILS); Coil (COILS); Coil (COILS); Coil (COILS); Coil (COILS); Coil (COILS); Coil (COILS); Coil (COILS); Coil (COILS); Coil (COILS); Coil (COILS); Coil (COILS); Coil (COILS); Coil (COILS); Coil (COILS); Coil (COILS); mobidb-lite (MOBIDB_LITE); PTHR13140:SF686 (PANTHER); PTHR13140:SF686 (PANTHER); PTHR13140 (PANTHER); PTHR13140 (PANTHER); PTHR13140 …	no GO terms	no GO terms
OG0007452	Tbg972.4.570	Phosphatidylinositol N-acetylglucosaminyltransferase subunit Y	-	-	85	-	-	-	-	-	-	-	-	IPR029164 (PFAM); NON_CYTOPLASMIC_DOMAIN (PHOBIUS); CYTOPLASMIC_DOMAIN (PHOBIUS); TRANSMEMBRANE (PHOBIUS); NON_CYTOPLASMIC_DOMAIN (PHOBIUS); TRANSMEMBRANE (PHOBIUS); TMhelix (TMHMM); TMhelix (TMHMM)	no GO terms	no GO terms
OG0007453	LmjF.27.0240	kinetoplast-associated protein-like protein	-	-	729	-	-	-	-	-	-	-	-	Coil (COILS); mobidb-lite (MOBIDB_LITE); mobidb-lite (MOBIDB_LITE); mobidb-lite (MOBIDB_LITE); mobidb-lite (MOBIDB_LITE); mobidb-lite (MOBIDB_LITE); PTHR38758 (PANTHER)	no GO terms	no GO terms
OG0007463	LmjF.31.2040	hypothetical protein	-	-	500	-	-	-	-	-	-	-	-	mobidb-lite (MOBIDB_LITE)	no GO terms	no GO terms
OG0007464	LmjF.33.2205	hypothetical protein	-	-	308	-	-	-	-	-	-	-	-	mobidb-lite (MOBIDB_LITE); mobidb-lite (MOBIDB_LITE); SIGNAL_PEPTIDE_N_REGION (PHOBIUS); SIGNAL_PEPTIDE_H_REGION (PHOBIUS); TRANSMEMBRANE (PHOBIUS); SIGNAL_PEPTIDE_C_REGION (PHOBIUS); CYTOPLASMIC_DOMAIN (PHOBIUS); NON_CYTOPLASMIC_DOMAIN (PHOBIUS); SIGNAL_PEPTIDE (PHOBIUS); TMhelix (TMHMM); TMhelix (TMHMM)	no GO terms	no GO terms
OG0007468	CFAC1_220043700	Alcohol dehydrogenase GroES-like domain/Zinc-binding dehydrogenase	-	NAD(P)-dependent alcohol dehydrogenase	346	10	7.28219e-112	63.78	2	F:GO:0016491; P:GO:0055114	F:oxidoreductase activity; P:oxidation-reduction process	-	-	IPR020843 (SMART); G3DSA:3.40.50.720 (GENE3D); IPR013149 (PFAM); IPR013154 (PFAM); G3DSA:3.90.180.10 (GENE3D); PTHR45033 (PANTHER); PTHR45033:SF2 (PANTHER); cd08276 (CDD); IPR011032 (SUPERFAMILY); IPR036291 (SUPERFAMILY)	F:GO:0016491; P:GO:0055114	F:oxidoreductase activity; P:oxidation-reduction process
OG0007501	LmjF.13.1070	hypothetical protein	-	-	2377	-	-	-	-	-	-	-	-	mobidb-lite (MOBIDB_LITE); mobidb-lite (MOBIDB_LITE); mobidb-lite (MOBIDB_LITE); mobidb-lite (MOBIDB_LITE); mobidb-lite (MOBIDB_LITE); mobidb-lite (MOBIDB_LITE); mobidb-lite (MOBIDB_LITE); mobidb-lite (MOBIDB_LITE); mobidb-lite (MOBIDB_LITE); SignalP-TM (SIGNALP_GRAM_POSITIVE)	no GO terms	no GO terms
OG0007504	CFAC1_200011500	Mycolic acid cyclopropane synthetase	K00574	Cyclopropane-fatty-acyl-phospholipid synthase	477	10	0	80.18	1	P:GO:0008610	P:lipid biosynthetic process	-	-	PF02353 (PFAM); IPR003333 (PIRSF); G3DSA:3.40.50.150 (GENE3D); mobidb-lite (MOBIDB_LITE); PTHR43667 (PANTHER); cd02440 (CDD); IPR029063 (SUPERFAMILY)	P:GO:0008610	P:lipid biosynthetic process
OG0007539	LmjF.34.4280	Ankyrin repeats 3 copies	-	-	405	-	-	-	1	F:GO:0005515	F:protein binding	-	-	IPR002110 (SMART); IPR020683 (PFAM); IPR036770 (G3DSA:1.25.40.GENE3D); PTHR44139 (PANTHER); TRANSMEMBRANE (PHOBIUS); CYTOPLASMIC_DOMAIN (PHOBIUS); NON_CYTOPLASMIC_DOMAIN (PHOBIUS); IPR002110 (PROSITE_PROFILES); IPR002110 (PROSITE_PROFILES); IPR020683 (PROSITE_PROFILES); IPR002110 (PROSITE_PROFILES); IPR020683 (CDD); IPR020683 (CDD); IPR036770 (SUPERFAMILY); TMhelix (TMHMM)	F:GO:0005515	F:protein binding
OG0007546	CFAC1_150024500	Protein of unknown function DUF229	-	-	624	10	0	58.94	1	C:GO:0016021	C:integral component of membrane	-	-	IPR004245 (PFAM); IPR004245 (PANTHER)	no GO terms	no GO terms
OG0007547	LmjF.31.1855	hypothetical protein	-	-	301	-	-	-	-	-	-	-	-	mobidb-lite (MOBIDB_LITE); mobidb-lite (MOBIDB_LITE); TRANSMEMBRANE (PHOBIUS); NON_CYTOPLASMIC_DOMAIN (PHOBIUS); CYTOPLASMIC_DOMAIN (PHOBIUS); NON_CYTOPLASMIC_DOMAIN (PHOBIUS); TRANSMEMBRANE (PHOBIUS); CYTOPLASMIC_DOMAIN (PHOBIUS); TRANSMEMBRANE (PHOBIUS); TMhelix (TMHMM); TMhelix (TMHMM); TMhelix (TMHMM)	no GO terms	no GO terms
OG0007567	Tbg972.10.9970	hypothetical protein	-	-	124	-	-	-	-	-	-	-	-	TRANSMEMBRANE (PHOBIUS); CYTOPLASMIC_DOMAIN (PHOBIUS); NON_CYTOPLASMIC_DOMAIN (PHOBIUS); TMhelix (TMHMM)	no GO terms	no GO terms
OG0007583	Tbg972.6.3970	FUN14 family	K17986	-	149	-	-	-	-	-	-	-	-	IPR007014 (PFAM); mobidb-lite (MOBIDB_LITE); mobidb-lite (MOBIDB_LITE); IPR007014 (PANTHER); PTHR21346:SF0 (PANTHER); IPR018247 (PROSITE_PATTERNS); NON_CYTOPLASMIC_DOMAIN (PHOBIUS); TRANSMEMBRANE (PHOBIUS); NON_CYTOPLASMIC_DOMAIN (PHOBIUS); TRANSMEMBRANE (PHOBIUS); CYTOPLASMIC_DOMAIN (PHOBIUS); TMhelix (TMHMM); TMhelix (TMHMM)	no GO terms	no GO terms
OG0007594	LmjF.11.1060	hypothetical protein	-	-	1099	-	-	-	-	-	-	-	-	mobidb-lite (MOBIDB_LITE); mobidb-lite (MOBIDB_LITE); mobidb-lite (MOBIDB_LITE); mobidb-lite (MOBIDB_LITE); mobidb-lite (MOBIDB_LITE); mobidb-lite (MOBIDB_LITE); mobidb-lite (MOBIDB_LITE); NON_CYTOPLASMIC_DOMAIN (PHOBIUS); TRANSMEMBRANE (PHOBIUS); CYTOPLASMIC_DOMAIN (PHOBIUS)	no GO terms	no GO terms
OG0007620	CFAC1_290042300	Pirin/Pirin C-terminal cupin domain containing protein	K06911	pirin family protein	371	10	0	69.19	-	-	-	-	-	IPR012093 (PIRSF); IPR008778 (PFAM); IPR003829 (PFAM); IPR014710 (G3DSA:2.60.120.GENE3D); IPR014710 (G3DSA:2.60.120.GENE3D); mobidb-lite (MOBIDB_LITE); mobidb-lite (MOBIDB_LITE); PTHR13903 (PANTHER); IPR011051 (SUPERFAMILY)	no GO terms	no GO terms
OG0007628	Tbg972.6.3590	hypothetical protein	K03514	-	511	-	-	-	-	-	-	-	-	G3DSA:1.10.1410.10 (GENE3D); mobidb-lite (MOBIDB_LITE); mobidb-lite (MOBIDB_LITE); mobidb-lite (MOBIDB_LITE); NON_CYTOPLASMIC_DOMAIN (PHOBIUS); TRANSMEMBRANE (PHOBIUS); CYTOPLASMIC_DOMAIN (PHOBIUS); SSF81631 (SUPERFAMILY); TMhelix (TMHMM)	no GO terms	no GO terms
OG0007632	CFAC1_220025500	hypothetical protein	-	-	223	9	2.41513e-62	48.79	1	C:GO:0016020	C:membrane	-	-	SIGNAL_PEPTIDE_N_REGION (PHOBIUS); SIGNAL_PEPTIDE (PHOBIUS); SIGNAL_PEPTIDE_C_REGION (PHOBIUS); TRANSMEMBRANE (PHOBIUS); NON_CYTOPLASMIC_DOMAIN (PHOBIUS); SIGNAL_PEPTIDE_H_REGION (PHOBIUS); CYTOPLASMIC_DOMAIN (PHOBIUS); SignalP-noTM (SIGNALP_EUK); SignalP-TM (SIGNALP_GRAM_POSITIVE); SignalP-noTM (SIGNALP_GRAM_NEGATIVE); TMhelix (TMHMM)	no GO terms	no GO terms
OG0007637	LmjF.35.4780	hypothetical protein	-	-	102	-	-	-	-	-	-	-	-	SIGNAL_PEPTIDE_H_REGION (PHOBIUS); TRANSMEMBRANE (PHOBIUS); SIGNAL_PEPTIDE_C_REGION (PHOBIUS); NON_CYTOPLASMIC_DOMAIN (PHOBIUS); TRANSMEMBRANE (PHOBIUS); CYTOPLASMIC_DOMAIN (PHOBIUS); NON_CYTOPLASMIC_DOMAIN (PHOBIUS); SIGNAL_PEPTIDE (PHOBIUS); SIGNAL_PEPTIDE_N_REGION (PHOBIUS); SignalP-TM (SIGNALP_GRAM_NEGATIVE); SignalP-TM (SIGNALP_GRAM_POSITIVE); SignalP-TM (SIGNALP_EUK)	no GO terms	no GO terms
OG0007661	CFAC1_230032400	RasGEF domain containing protein	-	-	1262	10	0	71.25	3	F:GO:0005085; C:GO:0005622; P:GO:0007264	F:guanyl-nucleotide exchange factor activity; C:intracellular; P:small GTPase mediated signal transduction	-	-	IPR001895 (SMART); IPR001895 (PFAM); IPR036964 (G3DSA:1.10.840.GENE3D); G3DSA:1.20.870.10 (GENE3D); mobidb-lite (MOBIDB_LITE); mobidb-lite (MOBIDB_LITE); mobidb-lite (MOBIDB_LITE); mobidb-lite (MOBIDB_LITE); mobidb-lite (MOBIDB_LITE); mobidb-lite (MOBIDB_LITE); mobidb-lite (MOBIDB_LITE); mobidb-lite (MOBIDB_LITE); mobidb-lite (MOBIDB_LITE); mobidb-lite (MOBIDB_LITE); mobidb-lite (MOBIDB_LITE); IP…	F:GO:0005085; C:GO:0005622; P:GO:0007264	F:guanyl-nucleotide exchange factor activity; C:intracellular; P:small GTPase mediated signal transduction
OG0007670	LmjF.31.0760	hypothetical protein	-	-	300	-	-	-	-	-	-	-	-	Coil (COILS)	no GO terms	no GO terms
OG0007677	LmjF.07.0810	cytochrome b5-like protein	-	-	63	-	-	-	-	-	-	-	-	IPR036400 (G3DSA:3.10.120.GENE3D); IPR001199 (PFAM); PTHR19359 (PANTHER); PTHR19359:SF10 (PANTHER); IPR001199 (PROSITE_PROFILES); IPR036400 (SUPERFAMILY)	no GO terms	no GO terms
OG0007678	LmjF.33.2900	hypothetical protein	-	-	2695	-	-	-	-	-	-	-	-	mobidb-lite (MOBIDB_LITE); mobidb-lite (MOBIDB_LITE); mobidb-lite (MOBIDB_LITE); mobidb-lite (MOBIDB_LITE); mobidb-lite (MOBIDB_LITE); mobidb-lite (MOBIDB_LITE); mobidb-lite (MOBIDB_LITE); mobidb-lite (MOBIDB_LITE); mobidb-lite (MOBIDB_LITE); mobidb-lite (MOBIDB_LITE); mobidb-lite (MOBIDB_LITE); mobidb-lite (MOBIDB_LITE); mobidb-lite (MOBIDB_LITE); mobidb-lite (MOBIDB_LITE); mobidb-lite (MOBIDB_L…	no GO terms	no GO terms
OG0007696	CFAC1_070018800	hypothetical protein	-	-	408	10	3.56812e-135	64.38	3	F:GO:0003676; F:GO:0008168; P:GO:0032259	F:nucleic acid binding; F:methyltransferase activity; P:methylation	-	-	mobidb-lite (MOBIDB_LITE); mobidb-lite (MOBIDB_LITE); mobidb-lite (MOBIDB_LITE); mobidb-lite (MOBIDB_LITE); mobidb-lite (MOBIDB_LITE); mobidb-lite (MOBIDB_LITE); PTHR39444 (PANTHER); IPR002052 (PROSITE_PATTERNS)	F:GO:0003676; F:GO:0008168; P:GO:0032259	F:nucleic acid binding; F:methyltransferase activity; P:methylation
OG0007712	CFAC1_160031600	D-lyxose/D-mannose family sugar isomerase	K09988	D-lyxose/D-mannose family sugar isomerase	237	10	3.30825e-160	77.61	1	P:GO:0008643	P:carbohydrate transport	-	-	IPR010864 (PFAM); IPR014710 (G3DSA:2.60.120.GENE3D)	no GO terms	no GO terms
OG0007717	LmjF.05.1120	hypothetical protein	-	-	111	-	-	-	-	-	-	-	-	TRANSMEMBRANE (PHOBIUS); SIGNAL_PEPTIDE_N_REGION (PHOBIUS); SIGNAL_PEPTIDE_H_REGION (PHOBIUS); CYTOPLASMIC_DOMAIN (PHOBIUS); SIGNAL_PEPTIDE_C_REGION (PHOBIUS); SIGNAL_PEPTIDE (PHOBIUS); NON_CYTOPLASMIC_DOMAIN (PHOBIUS); SignalP-TM (SIGNALP_EUK); SignalP-TM (SIGNALP_GRAM_NEGATIVE); TMhelix (TMHMM); TMhelix (TMHMM)	no GO terms	no GO terms
OG0007718	LmjF.31.0730	hypothetical protein	-	-	111	-	-	-	-	-	-	-	-	NON_CYTOPLASMIC_DOMAIN (PHOBIUS); SIGNAL_PEPTIDE_C_REGION (PHOBIUS); SIGNAL_PEPTIDE (PHOBIUS); SIGNAL_PEPTIDE_H_REGION (PHOBIUS); SIGNAL_PEPTIDE_N_REGION (PHOBIUS)	no GO terms	no GO terms
OG0007730	LmjF.05.1225	hypothetical protein	-	-	271	-	-	-	-	-	-	-	-	mobidb-lite (MOBIDB_LITE); mobidb-lite (MOBIDB_LITE); mobidb-lite (MOBIDB_LITE); mobidb-lite (MOBIDB_LITE); SIGNAL_PEPTIDE (PHOBIUS); SIGNAL_PEPTIDE_C_REGION (PHOBIUS); SIGNAL_PEPTIDE_N_REGION (PHOBIUS); NON_CYTOPLASMIC_DOMAIN (PHOBIUS); SIGNAL_PEPTIDE_H_REGION (PHOBIUS); SignalP-TM (SIGNALP_GRAM_POSITIVE)	no GO terms	no GO terms
OG0007750	CFAC1_270067400	hypothetical protein	-	-	393	10	0	63.57	-	-	-	-	-	no IPS match	no IPS match	no IPS match
OG0007754	CFAC1_130007200	Leucine Rich repeat	-	-	416	10	1.68669e-131	55.78	1	F:GO:0005515	F:protein binding	-	-	SM00368 (SMART); IPR001611 (PFAM); SSF52047 (SUPERFAMILY)	F:GO:0005515	F:protein binding
OG0007756	CFAC1_150032900	hypothetical protein	-	-	442	10	2.96589e-72	47.82	-	-	-	-	-	mobidb-lite (MOBIDB_LITE); mobidb-lite (MOBIDB_LITE)	no GO terms	no GO terms
OG0007762	CFAC1_180012300	hypothetical protein	-	-	75	8	8.60451e-44	73.8	-	-	-	-	-	mobidb-lite (MOBIDB_LITE)	no GO terms	no GO terms
OG0007767	LmjF.07.0745	hypothetical protein	-	-	338	-	-	-	-	-	-	-	-	no IPS match	no IPS match	no IPS match
OG0007768	Tbg972.9.2660	hypothetical protein	-	-	48	-	-	-	-	-	-	-	-	mobidb-lite (MOBIDB_LITE); mobidb-lite (MOBIDB_LITE)	no GO terms	no GO terms
OG0007769	CFAC1_200013500	FAD dependent oxidoreductase	-	FAD-binding oxidoreductase	470	10	0	47.52	3	C:GO:0016021; F:GO:0016491; P:GO:0055114	C:integral component of membrane; F:oxidoreductase activity; P:oxidation-reduction process	-	-	IPR006076 (PFAM); PTHR10961:SF10 (PANTHER); PTHR10961:SF10 (PANTHER); PTHR10961 (PANTHER); PTHR10961 (PANTHER); IPR036188 (SUPERFAMILY)	F:GO:0016491; P:GO:0055114	F:oxidoreductase activity; P:oxidation-reduction process
OG0007770	CFAC1_240026100	hypothetical protein	-	-	266	2	1.85916e-11	90.48	-	-	-	-	-	mobidb-lite (MOBIDB_LITE); mobidb-lite (MOBIDB_LITE); mobidb-lite (MOBIDB_LITE); mobidb-lite (MOBIDB_LITE); mobidb-lite (MOBIDB_LITE)	no GO terms	no GO terms
OG0007771	Tbg972.1.2940	hypothetical protein	-	-	288	-	-	-	-	-	-	-	-	Coil (COILS); mobidb-lite (MOBIDB_LITE); mobidb-lite (MOBIDB_LITE); mobidb-lite (MOBIDB_LITE); mobidb-lite (MOBIDB_LITE); mobidb-lite (MOBIDB_LITE); mobidb-lite (MOBIDB_LITE)	no GO terms	no GO terms
OG0007772	CFAC1_280016900	5-methylthioribose kinase	K00899	S-methyl-5-thioribose kinase	486	10	0	73.16	3	P:GO:0009086; P:GO:0016310; F:GO:0046522	P:methionine biosynthetic process; P:phosphorylation; F:S-methyl-5-thioribose kinase activity	EC:2.7.1.100	S-methyl-5-thioribose kinase	G3DSA:3.30.200.20 (GENE3D); G3DSA:3.90.1200.10 (GENE3D); IPR002575 (PFAM); IPR009212 (TIGRFAM); IPR009212 (PANTHER); IPR009212 (HAMAP); IPR011009 (SUPERFAMILY)	P:GO:0009086; F:GO:0046522	P:methionine biosynthetic process; F:S-methyl-5-thioribose kinase activity
OG0007773	LmjF.20.0450	hypothetical protein	-	-	96	-	-	-	-	-	-	-	-	mobidb-lite (MOBIDB_LITE)	no GO terms	no GO terms
OG0007816	Tbg972.10.13390	hypothetical protein	K07609	-	1027	-	-	-	-	-	-	-	-	Coil (COILS); mobidb-lite (MOBIDB_LITE); mobidb-lite (MOBIDB_LITE); mobidb-lite (MOBIDB_LITE); mobidb-lite (MOBIDB_LITE); mobidb-lite (MOBIDB_LITE); mobidb-lite (MOBIDB_LITE); mobidb-lite (MOBIDB_LITE); mobidb-lite (MOBIDB_LITE); PTHR11501 (PANTHER)	no GO terms	no GO terms
OG0007839	CFAC1_140006000	hypothetical protein	-	-	283	2	8.24076e-68	64.26	-	-	-	-	-	Coil (COILS)	no GO terms	no GO terms
OG0007840	CFAC1_190041300	AmmeMemoRadiSam system protein B	-	AmmeMemoRadiSam system protein B	342	10	0	73.32	-	-	-	-	-	Coil (COILS); TIGR04336 (TIGRFAM); IPR002737 (PFAM); G3DSA:3.40.830.10 (GENE3D); IPR002737 (PANTHER); IPR002737 (CDD)	no GO terms	no GO terms
OG0007842	CFAC1_270023700	Arrestin or S-antigen N-terminal domain containing protein	-	putative arrestin domain-containing protein	518	5	2.61945e-159	57.81	2	C:GO:0016020; C:GO:0016021	C:membrane; C:integral component of membrane	-	-	IPR011021 (PFAM); mobidb-lite (MOBIDB_LITE); mobidb-lite (MOBIDB_LITE); PTHR11188:SF17 (PANTHER); PTHR11188 (PANTHER)	no GO terms	no GO terms
OG0007849	Phart_CCW72294	biotype_protein_coding transcript	-	-	118	9	3.67299e-71	92.73	1	C:GO:0016021	C:integral component of membrane	-	-	no IPS match	no IPS match	no IPS match
OG0007870	Tbg972.4.40	hypothetical protein	-	-	229	-	-	-	-	-	-	-	-	no IPS match	no IPS match	no IPS match
OG0007873	CFAC1_060010700	hypothetical protein	-	-	427	2	1.87339e-117	64.73	2	C:GO:0016020; C:GO:0016021	C:membrane; C:integral component of membrane	-	-	mobidb-lite (MOBIDB_LITE); mobidb-lite (MOBIDB_LITE); NON_CYTOPLASMIC_DOMAIN (PHOBIUS); TRANSMEMBRANE (PHOBIUS); NON_CYTOPLASMIC_DOMAIN (PHOBIUS); NON_CYTOPLASMIC_DOMAIN (PHOBIUS); CYTOPLASMIC_DOMAIN (PHOBIUS); TRANSMEMBRANE (PHOBIUS); TRANSMEMBRANE (PHOBIUS); TRANSMEMBRANE (PHOBIUS); CYTOPLASMIC_DOMAIN (PHOBIUS); CYTOPLASMIC_DOMAIN (PHOBIUS); TRANSMEMBRANE (PHOBIUS); CYTOPLASMIC_DOMAIN (PHOBIUS)…	no GO terms	no GO terms
OG0007908	CFAC1_260019600	hypothetical protein	-	-	406	10	0	59.06	1	F:GO:0008289	F:lipid binding	-	-	mobidb-lite (MOBIDB_LITE); PTHR34560 (PANTHER); SSF55961 (SUPERFAMILY)	no GO terms	no GO terms
OG0007918	LmjF.21.0791	PfkB family sugar kinase	-	-	228	-	-	-	-	-	-	-	-	IPR011611 (PFAM); IPR029056 (G3DSA:3.40.1190.GENE3D); IPR029056 (SUPERFAMILY)	no GO terms	no GO terms
OG0007950	LpyrH10_14_2420	hypothetical protein	-	-	335	-	-	-	-	-	-	-	-	mobidb-lite (MOBIDB_LITE); mobidb-lite (MOBIDB_LITE); mobidb-lite (MOBIDB_LITE)	no GO terms	no GO terms
OG0007979	CFAC1_280057600	hypothetical protein	-	-	208	2	4.53529e-19	57.95	-	-	-	-	-	Coil (COILS); Coil (COILS)	no GO terms	no GO terms
OG0008003	CFAC1_280072500	10 TM Acyl Transferase domain found in Cas1p	K03377	putative acyltransferase-like protein	595	10	0	51.38	2	C:GO:0016020; F:GO:0016740	C:membrane; F:transferase activity	-	-	IPR012419 (PFAM); PTHR13533:SF1 (PANTHER); PTHR13533 (PANTHER); CYTOPLASMIC_DOMAIN (PHOBIUS); TRANSMEMBRANE (PHOBIUS); NON_CYTOPLASMIC_DOMAIN (PHOBIUS); TRANSMEMBRANE (PHOBIUS); NON_CYTOPLASMIC_DOMAIN (PHOBIUS); TRANSMEMBRANE (PHOBIUS); TRANSMEMBRANE (PHOBIUS); NON_CYTOPLASMIC_DOMAIN (PHOBIUS); TRANSMEMBRANE (PHOBIUS); TRANSMEMBRANE (PHOBIUS); CYTOPLASMIC_DOMAIN (PHOBIUS); NON_CYTOPLASMIC_DOMAIN …	no GO terms	no GO terms
OG0008016	LpyrH10_17_1340	hypothetical proteinkinesin K39 GO function microtubule-based movement	-	-	160	-	-	-	-	-	-	-	-	Coil (COILS); Coil (COILS)	no GO terms	no GO terms
OG0008080	CFAC1_120007900	JmjC domain hydroxylase	-	jmjC domain-containing protein 8-like	304	10	2.70356e-140	61.89	2	C:GO:0016020; C:GO:0016021	C:membrane; C:integral component of membrane	-	-	IPR003347 (PFAM); G3DSA:2.60.120.650 (GENE3D); PTHR12480 (PANTHER); PTHR12480:SF30 (PANTHER); SIGNAL_PEPTIDE_H_REGION (PHOBIUS); SIGNAL_PEPTIDE (PHOBIUS); SIGNAL_PEPTIDE_N_REGION (PHOBIUS); NON_CYTOPLASMIC_DOMAIN (PHOBIUS); SIGNAL_PEPTIDE_C_REGION (PHOBIUS); IPR003347 (PROSITE_PROFILES); SignalP-TM (SIGNALP_GRAM_POSITIVE); SSF51197 (SUPERFAMILY); TMhelix (TMHMM)	no GO terms	no GO terms
OG0008083	CFAC1_290024700	Glutathione S-transferase N-terminal domain/Glutathione S-transferase C-terminal domain containing protein	K07393	putative glutathione S-transferase	333	10	0	76.5	2	F:GO:0004364; F:GO:0005515	F:glutathione transferase activity; F:protein binding	EC:2.5.1.18	Glutathione transferase	IPR016639 (PIRSF); G3DSA:1.20.1050.10 (GENE3D); PF13410 (PFAM); IPR004045 (PFAM); G3DSA:3.40.30.130 (GENE3D),SFLDG01148 (SFLD),SFLDG01206 (SFLD); PTHR32419:SF6 (PANTHER); IPR016639 (PANTHER); IPR010987 (PROSITE_PROFILES); cd03190 (CDD); IPR036249 (SUPERFAMILY); IPR036282 (SUPERFAMILY)	F:GO:0004364; F:GO:0005515	F:glutathione transferase activity; F:protein binding
OG0008111	CFAC1_270061200	hypothetical protein	-	adenylate cyclase regulatory protein-like protein	819	10	0	57.14	1	F:GO:0005515	F:protein binding	-	-	Coil (COILS); IPR032675 (G3DSA:3.80.10.GENE3D); mobidb-lite (MOBIDB_LITE); mobidb-lite (MOBIDB_LITE); PTHR44036 (PANTHER); PTHR44036:SF2 (PANTHER); IPR001611 (PROSITE_PROFILES); IPR001611 (PROSITE_PROFILES); IPR001611 (PROSITE_PROFILES); IPR001611 (PROSITE_PROFILES); SSF52058 (SUPERFAMILY)	F:GO:0005515	F:protein binding
OG0008112	CFAC1_080007700	hypothetical protein	-	cation channel protein, putative	960	6	0	55	1	C:GO:0016020	C:membrane	-	-	mobidb-lite (MOBIDB_LITE); mobidb-lite (MOBIDB_LITE); NON_CYTOPLASMIC_DOMAIN (PHOBIUS); NON_CYTOPLASMIC_DOMAIN (PHOBIUS); NON_CYTOPLASMIC_DOMAIN (PHOBIUS); TRANSMEMBRANE (PHOBIUS); CYTOPLASMIC_DOMAIN (PHOBIUS); CYTOPLASMIC_DOMAIN (PHOBIUS); CYTOPLASMIC_DOMAIN (PHOBIUS); TRANSMEMBRANE (PHOBIUS); TRANSMEMBRANE (PHOBIUS); TRANSMEMBRANE (PHOBIUS); TRANSMEMBRANE (PHOBIUS); TRANSMEMBRANE (PHOBIUS); CYT…	no GO terms	no GO terms
OG0008113	CFAC1_050025200	DnaJ domain containing protein	-	-	206	3	2.99258e-35	57.45	-	-	-	-	-	IPR036869 (G3DSA:1.10.287.GENE3D); IPR001623 (CDD); IPR036869 (SUPERFAMILY)	no GO terms	no GO terms
OG0008114	CFAC1_030015300	hypothetical protein	-	-	356	4	7.74342e-124	61.63	-	-	-	-	-	mobidb-lite (MOBIDB_LITE); mobidb-lite (MOBIDB_LITE); mobidb-lite (MOBIDB_LITE); mobidb-lite (MOBIDB_LITE)	no GO terms	no GO terms
OG0008116	LpyrH10_12_1350	hypothetical protein	-	-	139	-	-	-	-	-	-	-	-	mobidb-lite (MOBIDB_LITE); mobidb-lite (MOBIDB_LITE)	no GO terms	no GO terms
OG0008120	CFAC1_270007800	hypothetical protein	-	-	281	3	6.00795e-42	62.27	-	-	-	-	-	Coil (COILS); Coil (COILS); Coil (COILS); mobidb-lite (MOBIDB_LITE); mobidb-lite (MOBIDB_LITE); mobidb-lite (MOBIDB_LITE); mobidb-lite (MOBIDB_LITE)	no GO terms	no GO terms
OG0008140	CFAC1_150019400	hypothetical protein	-	-	128	3	5.42637e-17	57.29	-	-	-	-	-	mobidb-lite (MOBIDB_LITE); mobidb-lite (MOBIDB_LITE); mobidb-lite (MOBIDB_LITE)	no GO terms	no GO terms
OG0008146	CFAC1_300104600	hypothetical protein	-	-	87	-	-	-	-	-	-	-	-	mobidb-lite (MOBIDB_LITE); SignalP-TM (SIGNALP_GRAM_POSITIVE)	no GO terms	no GO terms
OG0008159	LpyrH10_10_0870	hypothetical protein	-	-	182	-	-	-	-	-	-	-	-	mobidb-lite (MOBIDB_LITE); mobidb-lite (MOBIDB_LITE); mobidb-lite (MOBIDB_LITE)	no GO terms	no GO terms
OG0008160	LmjF.35.0280	hypothetical protein	-	-	150	-	-	-	-	-	-	-	-	no IPS match	no IPS match	no IPS match
OG0008164	Tbg972.5.1020	hypothetical protein	-	-	225	-	-	-	-	-	-	-	-	mobidb-lite (MOBIDB_LITE); mobidb-lite (MOBIDB_LITE); mobidb-lite (MOBIDB_LITE); mobidb-lite (MOBIDB_LITE)	no GO terms	no GO terms
OG0008225	LmjF.27.2150	hypothetical protein	-	-	53	-	-	-	-	-	-	-	-	SIGNAL_PEPTIDE_N_REGION (PHOBIUS); SIGNAL_PEPTIDE_H_REGION (PHOBIUS); NON_CYTOPLASMIC_DOMAIN (PHOBIUS); SIGNAL_PEPTIDE (PHOBIUS); SIGNAL_PEPTIDE_C_REGION (PHOBIUS); SignalP-noTM (SIGNALP_GRAM_NEGATIVE); TMhelix (TMHMM)	no GO terms	no GO terms
OG0008237	CFAC1_110017900	hypothetical protein	K08094	SIS domain-containing protein	188	10	3.97739e-113	78.02	3	F:GO:0016853; F:GO:0097367; P:GO:1901135	F:isomerase activity; F:carbohydrate derivative binding; P:carbohydrate derivative metabolic process	-	-	G3DSA:3.40.50.10490 (GENE3D); IPR017552 (PANTHER); IPR001347 (PROSITE_PROFILES); SSF53697 (SUPERFAMILY)	F:GO:0016853; F:GO:0097367; P:GO:1901135	F:isomerase activity; F:carbohydrate derivative binding; P:carbohydrate derivative metabolic process
OG0008245	CFAC1_250017000	hypothetical protein	-	-	130	5	1.43806e-65	69.81	1	C:GO:0016021	C:integral component of membrane	-	-	SIGNAL_PEPTIDE (PHOBIUS); SIGNAL_PEPTIDE_N_REGION (PHOBIUS); NON_CYTOPLASMIC_DOMAIN (PHOBIUS); SIGNAL_PEPTIDE_H_REGION (PHOBIUS); SIGNAL_PEPTIDE_C_REGION (PHOBIUS); TMhelix (TMHMM)	no GO terms	no GO terms
OG0008285	CFAC1_230041300	hypothetical protein	-	-	139	1	1.05964e-10	55.17	-	-	-	-	-	no IPS match	no IPS match	no IPS match
OG0008290	LGELEM452_220005200	hypothetical protein	-	-	97	-	-	-	-	-	-	-	-	mobidb-lite (MOBIDB_LITE); mobidb-lite (MOBIDB_LITE); SIGNAL_PEPTIDE (PHOBIUS); SIGNAL_PEPTIDE_C_REGION (PHOBIUS); NON_CYTOPLASMIC_DOMAIN (PHOBIUS); SIGNAL_PEPTIDE_N_REGION (PHOBIUS); SIGNAL_PEPTIDE_H_REGION (PHOBIUS)	no GO terms	no GO terms
OG0008300	LmxM.21.0915	histone H2A	-	-	179	-	-	-	-	-	-	-	-	mobidb-lite (MOBIDB_LITE); mobidb-lite (MOBIDB_LITE)	no GO terms	no GO terms
OG0008369	CFAC1_300006500	diaminopimelate epimerase	K01778	diaminopimelate epimerase	259	10	3.74589e-112	75.25	2	F:GO:0008837; P:GO:0009089	F:diaminopimelate epimerase activity; P:lysine biosynthetic process via diaminopimelate	EC:5.1.1.7; EC:5.1.1.10	Diaminopimelate epimerase; Amino-acid racemase	G3DSA:3.10.310.10 (GENE3D); IPR001653 (TIGRFAM); G3DSA:3.10.310.10 (GENE3D); IPR001653 (PFAM); IPR001653 (PANTHER); IPR001653 (HAMAP); SSF54506 (SUPERFAMILY); SSF54506 (SUPERFAMILY)	F:GO:0008837; P:GO:0009089	F:diaminopimelate epimerase activity; P:lysine biosynthetic process via diaminopimelate
OG0008371	CFAC1_220039200	hypothetical protein	-	-	1052	3	6.812e-48	48.39	-	-	-	-	-	mobidb-lite (MOBIDB_LITE); mobidb-lite (MOBIDB_LITE); mobidb-lite (MOBIDB_LITE); mobidb-lite (MOBIDB_LITE); mobidb-lite (MOBIDB_LITE); mobidb-lite (MOBIDB_LITE); mobidb-lite (MOBIDB_LITE); mobidb-lite (MOBIDB_LITE); mobidb-lite (MOBIDB_LITE); mobidb-lite (MOBIDB_LITE); mobidb-lite (MOBIDB_LITE); mobidb-lite (MOBIDB_LITE); mobidb-lite (MOBIDB_LITE); mobidb-lite (MOBIDB_LITE)	no GO terms	no GO terms
OG0008389	BS77390	transmembrane protein	-	transmembrane protein	96	1	4.78024e-23	100	1	C:GO:0016021	C:integral component of membrane	-	-	TRANSMEMBRANE (PHOBIUS); CYTOPLASMIC_DOMAIN (PHOBIUS); NON_CYTOPLASMIC_DOMAIN (PHOBIUS); TMhelix (TMHMM)	no GO terms	no GO terms
OG0008391	CFAC1_230025800	hypothetical protein	-	-	411	4	1.72716e-19	75.7	-	-	-	-	-	Coil (COILS); Coil (COILS); mobidb-lite (MOBIDB_LITE); mobidb-lite (MOBIDB_LITE); mobidb-lite (MOBIDB_LITE); mobidb-lite (MOBIDB_LITE); mobidb-lite (MOBIDB_LITE); SIGNAL_PEPTIDE (PHOBIUS); SIGNAL_PEPTIDE_C_REGION (PHOBIUS); SIGNAL_PEPTIDE_H_REGION (PHOBIUS); NON_CYTOPLASMIC_DOMAIN (PHOBIUS); SIGNAL_PEPTIDE_N_REGION (PHOBIUS)	no GO terms	no GO terms
OG0008394	CFAC1_080005800	FAD dependent oxidoreductase	K00285	FAD-binding oxidoreductase	424	10	0	65.2	3	C:GO:0016021; F:GO:0016491; P:GO:0055114	C:integral component of membrane; F:oxidoreductase activity; P:oxidation-reduction process	-	-	IPR036188 (G3DSA:3.50.50.GENE3D); IPR006076 (PFAM); IPR036188 (G3DSA:3.50.50.GENE3D); G3DSA:3.30.9.10 (GENE3D); PTHR13847 (PANTHER); PTHR13847:SF250 (PANTHER); IPR036188 (SUPERFAMILY)	F:GO:0016491; P:GO:0055114	F:oxidoreductase activity; P:oxidation-reduction process
OG0008398	CFAC1_220014800	Alpha/beta hydrolase family	-	-	1280	10	0	59.52	1	C:GO:0016020	C:membrane	-	-	IPR029058 (G3DSA:3.40.50.GENE3D); mobidb-lite (MOBIDB_LITE); mobidb-lite (MOBIDB_LITE); mobidb-lite (MOBIDB_LITE); mobidb-lite (MOBIDB_LITE); mobidb-lite (MOBIDB_LITE); mobidb-lite (MOBIDB_LITE); mobidb-lite (MOBIDB_LITE); mobidb-lite (MOBIDB_LITE); mobidb-lite (MOBIDB_LITE); mobidb-lite (MOBIDB_LITE); PTHR12277 (PANTHER); NON_CYTOPLASMIC_DOMAIN (PHOBIUS); NON_CYTOPLASMIC_DOMAIN (PHOBIUS); TRANSM…	no GO terms	no GO terms
OG0008414	CFAC1_300058300	hypothetical protein	-	-	181	1	8.35289e-49	70.72	2	C:GO:0016020; C:GO:0016021	C:membrane; C:integral component of membrane	-	-	CYTOPLASMIC_DOMAIN (PHOBIUS); NON_CYTOPLASMIC_DOMAIN (PHOBIUS); TRANSMEMBRANE (PHOBIUS); NON_CYTOPLASMIC_DOMAIN (PHOBIUS); TRANSMEMBRANE (PHOBIUS); TMhelix (TMHMM); TMhelix (TMHMM)	no GO terms	no GO terms
OG0008415	CFAC1_250052200	hypothetical protein	-	-	169	3	1.60193e-57	72.76	-	-	-	-	-	Coil (COILS); mobidb-lite (MOBIDB_LITE); mobidb-lite (MOBIDB_LITE); mobidb-lite (MOBIDB_LITE); mobidb-lite (MOBIDB_LITE); mobidb-lite (MOBIDB_LITE)	no GO terms	no GO terms
OG0008416	CFAC1_100006500	hypothetical protein	-	-	61	-	-	-	-	-	-	-	-	no IPS match	no IPS match	no IPS match
OG0008426	CFAC1_300011900	hypothetical protein	-	atypical pikk pi3k protein kinase	67	10	1.0225e-26	64.3	10	F:GO:0000166; C:GO:0000329; F:GO:0005524; F:GO:0016301; F:GO:0016303; P:GO:0016310; F:GO:0016740; P:GO:0036092; P:GO:0046854; P:GO:0048015	F:nucleotide binding; C:fungal-type vacuole membrane; F:ATP binding; F:kinase activity; F:1-phosphatidylinositol-3-kinase activity; P:phosphorylation; F:transferase activity; P:phosphatidylinositol-3-phosphate biosynthetic process; P:phosphatidylinositol phosphorylation; P:phosphatidylinositol-mediated signaling	-	-	IPR013083 (G3DSA:3.30.40.GENE3D)	no GO terms	no GO terms
OG0008545	CFAC1_150014100	Alpha/beta hydrolase family	-	-	352	4	1.80004e-109	59.33	-	-	-	-	-	IPR022742 (PFAM); PTHR43194 (PANTHER); IPR029058 (SUPERFAMILY)	no GO terms	no GO terms
OG0008558	CFAC1_100019300	NAD dependent epimerase/dehydratase family	-	NAD-dependent epimerase/dehydratase family protein	418	10	5.45469e-96	59.78	2	F:GO:0003824; F:GO:0050662	F:catalytic activity; F:coenzyme binding	-	-	IPR001509 (PFAM); G3DSA:3.40.50.720 (GENE3D); PTHR43245 (PANTHER); PTHR43245:SF11 (PANTHER); SIGNAL_PEPTIDE_H_REGION (PHOBIUS); SIGNAL_PEPTIDE_C_REGION (PHOBIUS); CYTOPLASMIC_DOMAIN (PHOBIUS); SIGNAL_PEPTIDE_N_REGION (PHOBIUS); NON_CYTOPLASMIC_DOMAIN (PHOBIUS); SIGNAL_PEPTIDE (PHOBIUS); TRANSMEMBRANE (PHOBIUS); IPR036291 (SUPERFAMILY)	F:GO:0003824; F:GO:0050662	F:catalytic activity; F:coenzyme binding
OG0008564	CFAC1_190015500	hypothetical protein	-	-	1353	7	0	57.19	2	P:GO:0007165; P:GO:0043087	P:signal transduction; P:regulation of GTPase activity	-	-	mobidb-lite (MOBIDB_LITE); mobidb-lite (MOBIDB_LITE); mobidb-lite (MOBIDB_LITE); mobidb-lite (MOBIDB_LITE)	no GO terms	no GO terms
OG0008568	CFAC1_300007900	DHHC palmitoyltransferase	K16675	-	297	10	8.19615e-155	55.04	2	C:GO:0016021; F:GO:0019706	C:integral component of membrane; F:protein-cysteine S-palmitoyltransferase activity	EC:2.3.1.225	Protein S-acyltransferase	IPR001594 (PFAM); PTHR22883 (PANTHER); PTHR22883:SF99 (PANTHER); NON_CYTOPLASMIC_DOMAIN (PHOBIUS); TRANSMEMBRANE (PHOBIUS); NON_CYTOPLASMIC_DOMAIN (PHOBIUS); TRANSMEMBRANE (PHOBIUS); CYTOPLASMIC_DOMAIN (PHOBIUS); NON_CYTOPLASMIC_DOMAIN (PHOBIUS); TRANSMEMBRANE (PHOBIUS); CYTOPLASMIC_DOMAIN (PHOBIUS); CYTOPLASMIC_DOMAIN (PHOBIUS); TRANSMEMBRANE (PHOBIUS); TRANSMEMBRANE (PHOBIUS); PS50216 (PROSITE_…	no GO terms	no GO terms
OG0008569	CFAC1_270011900	hypothetical protein	-	DUF4261 domain-containing protein	330	10	2.38874e-142	56.24	1	C:GO:0016021	C:integral component of membrane	-	-	no IPS match	no IPS match	no IPS match
OG0008571	CFAC1_250016700	hypothetical protein	-	-	1351	-	-	-	-	-	-	-	-	mobidb-lite (MOBIDB_LITE); mobidb-lite (MOBIDB_LITE); mobidb-lite (MOBIDB_LITE); mobidb-lite (MOBIDB_LITE); mobidb-lite (MOBIDB_LITE); mobidb-lite (MOBIDB_LITE); mobidb-lite (MOBIDB_LITE); mobidb-lite (MOBIDB_LITE); mobidb-lite (MOBIDB_LITE)	no GO terms	no GO terms
OG0008572	DQ04_01361050-t26_1	protein kinase	-	-	1344	-	-	-	3	F:GO:0004672; F:GO:0005524; P:GO:0006468	F:protein kinase activity; F:ATP binding; P:protein phosphorylation	-	-	IPR000719 (PFAM); mobidb-lite (MOBIDB_LITE); PTHR43671 (PANTHER); PTHR43671:SF13 (PANTHER); CYTOPLASMIC_DOMAIN (PHOBIUS); TRANSMEMBRANE (PHOBIUS); CYTOPLASMIC_DOMAIN (PHOBIUS); TRANSMEMBRANE (PHOBIUS); TRANSMEMBRANE (PHOBIUS); CYTOPLASMIC_DOMAIN (PHOBIUS); NON_CYTOPLASMIC_DOMAIN (PHOBIUS); NON_CYTOPLASMIC_DOMAIN (PHOBIUS); TRANSMEMBRANE (PHOBIUS); IPR000719 (PROSITE_PROFILES); IPR011009 (SUPERFAM…	F:GO:0004672; F:GO:0005524; P:GO:0006468	F:protein kinase activity; F:ATP binding; P:protein phosphorylation
OG0008595	CFAC1_090010800	Fructosamine kinase	-	aminoglycoside phosphotransferase	414	10	3.29121e-77	73.72	1	F:GO:0016772	F:transferase activity, transferring phosphorus-containing groups	-	-	IPR016477 (PFAM); mobidb-lite (MOBIDB_LITE); mobidb-lite (MOBIDB_LITE); PTHR12149:SF8 (PANTHER); PTHR12149:SF8 (PANTHER); IPR016477 (PANTHER); IPR011009 (SUPERFAMILY); IPR011009 (SUPERFAMILY)	no GO terms	no GO terms
OG0008603	LbrM.13.1580	carboxypeptidase	K01299	-	411	-	-	-	2	F:GO:0004181; P:GO:0006508	F:metallocarboxypeptidase activity; P:proteolysis	-	-	G3DSA:1.10.1370.30 (GENE3D); PTHR34217:SF2 (PANTHER); IPR001333 (PANTHER); SignalP-TM (SIGNALP_GRAM_POSITIVE); SSF55486 (SUPERFAMILY)	F:GO:0004181; P:GO:0006508	F:metallocarboxypeptidase activity; P:proteolysis
OG0008611	LTRL590_210013100	hypothetical protein	-	-	60	-	-	-	-	-	-	-	-	TRANSMEMBRANE (PHOBIUS); CYTOPLASMIC_DOMAIN (PHOBIUS); NON_CYTOPLASMIC_DOMAIN (PHOBIUS); TMhelix (TMHMM)	no GO terms	no GO terms
OG0008612	TvY486_0803320	hypothetical protein	-	-	288	-	-	-	-	-	-	-	-	no IPS match	no IPS match	no IPS match
OG0008695	BS25335	surface antigen	-	surface antigen, putative	114	1	3.07007e-77	100	-	-	-	-	-	no IPS match	no IPS match	no IPS match
OG0008746	CFAC1_300031200	L-lysine 6-monooxygenase NADPH-requiring	K22879	NAD(P)/FAD-dependent oxidoreductase	503	10	0	70.56	-	-	-	-	-	PR00411 (PRINTS); PR00368 (PRINTS); IPR025700 (PFAM); IPR036188 (G3DSA:3.50.50.GENE3D); PTHR23023:SF119 (PANTHER); PTHR23023 (PANTHER); IPR036188 (SUPERFAMILY)	no GO terms	no GO terms
OG0008754	Tc_MARK_5582.mRNA	myosin heavy chain	-	-	130	-	-	-	-	-	-	-	-	Coil (COILS); mobidb-lite (MOBIDB_LITE); mobidb-lite (MOBIDB_LITE)	no GO terms	no GO terms
OG0008765	CFAC1_280055200	Ferrochelatase	K01772	ferrochelatase	455	10	0	51.81	2	F:GO:0004325; P:GO:0006783	F:ferrochelatase activity; P:heme biosynthetic process	-	-	G3DSA:3.40.50.1400 (GENE3D); IPR001015 (PFAM); PTHR11108:SF1 (PANTHER); IPR001015 (PANTHER); SSF53800 (SUPERFAMILY); SSF53800 (SUPERFAMILY)	F:GO:0004325; P:GO:0006783	F:ferrochelatase activity; P:heme biosynthetic process
OG0008773	CFAC1_250023700	Amastin surface glycoprotein	-	amastin	253	10	2.28364e-122	56.75	1	C:GO:0016021	C:integral component of membrane	-	-	IPR009944 (PFAM); mobidb-lite (MOBIDB_LITE); mobidb-lite (MOBIDB_LITE); IPR009944 (PANTHER); TRANSMEMBRANE (PHOBIUS); NON_CYTOPLASMIC_DOMAIN (PHOBIUS); TRANSMEMBRANE (PHOBIUS); NON_CYTOPLASMIC_DOMAIN (PHOBIUS); TRANSMEMBRANE (PHOBIUS); CYTOPLASMIC_DOMAIN (PHOBIUS); NON_CYTOPLASMIC_DOMAIN (PHOBIUS); CYTOPLASMIC_DOMAIN (PHOBIUS); TRANSMEMBRANE (PHOBIUS); TMhelix (TMHMM); TMhelix (TMHMM); TMhelix (T…	no GO terms	no GO terms
OG0008775	LBRM2903_020006700	hypothetical protein	-	-	83	-	-	-	-	-	-	-	-	mobidb-lite (MOBIDB_LITE)	no GO terms	no GO terms
OG0008801	LmjF.31.0255	hypothetical protein	-	-	81	-	-	-	-	-	-	-	-	SIGNAL_PEPTIDE_C_REGION (PHOBIUS); SIGNAL_PEPTIDE_N_REGION (PHOBIUS); SIGNAL_PEPTIDE (PHOBIUS); SIGNAL_PEPTIDE_H_REGION (PHOBIUS); NON_CYTOPLASMIC_DOMAIN (PHOBIUS)	no GO terms	no GO terms
OG0008943	CFAC1_290025500	DSBA-like thioredoxin domain containing protein	-	DsbA family oxidoreductase	236	10	2.27401e-123	61.97	2	F:GO:0015035; P:GO:0055114	F:protein disulfide oxidoreductase activity; P:oxidation-reduction process	-	-	IPR001853 (PFAM); G3DSA:3.40.30.10 (GENE3D); PTHR13887 (PANTHER); PTHR13887:SF30 (PANTHER); IPR036249 (SUPERFAMILY)	F:GO:0015035	F:protein disulfide oxidoreductase activity
OG0008970	CFAC1_180029600	hypothetical protein	-	-	647	2	9.78008e-35	81.32	-	-	-	-	-	Coil (COILS); Coil (COILS); Coil (COILS); mobidb-lite (MOBIDB_LITE); mobidb-lite (MOBIDB_LITE); mobidb-lite (MOBIDB_LITE); mobidb-lite (MOBIDB_LITE); mobidb-lite (MOBIDB_LITE)	no GO terms	no GO terms
OG0008971	LpyrH10_17_1680	hypothetical protein	-	-	397	-	-	-	-	-	-	-	-	SSF69318 (SUPERFAMILY)	no GO terms	no GO terms
OG0008996	LARLEM1108_100018200	hypothetical protein	-	-	67	-	-	-	-	-	-	-	-	mobidb-lite (MOBIDB_LITE); mobidb-lite (MOBIDB_LITE)	no GO terms	no GO terms
OG0009005	CFAC1_220034800	putative urate catabolism protein	-	polysaccharide deacetylase	332	10	0	79.16	2	P:GO:0005975; F:GO:0016810	P:carbohydrate metabolic process; F:hydrolase activity, acting on carbon-nitrogen (but not peptide) bonds	-	-	IPR017625 (TIGRFAM); G3DSA:3.20.20.370 (GENE3D); IPR002509 (PFAM); PTHR43123 (PANTHER); PTHR43123:SF2 (PANTHER); IPR002509 (PROSITE_PROFILES); IPR011330 (SUPERFAMILY)	F:GO:0003824; P:GO:0005975; F:GO:0016810	F:catalytic activity; P:carbohydrate metabolic process; F:hydrolase activity, acting on carbon-nitrogen (but not peptide) bonds
OG0009006	EMOLV88_010007800	hypothetical protein	-	-	105	-	-	-	-	-	-	-	-	no IPS match	no IPS match	no IPS match
OG0009007	LmjF.14.1355	pteridine transporter	-	-	272	-	-	-	-	-	-	-	-	IPR039309 (PFAM); IPR039309 (PANTHER); PTHR31585:SF8 (PANTHER); NON_CYTOPLASMIC_DOMAIN (PHOBIUS); TRANSMEMBRANE (PHOBIUS); TRANSMEMBRANE (PHOBIUS); CYTOPLASMIC_DOMAIN (PHOBIUS); TRANSMEMBRANE (PHOBIUS); NON_CYTOPLASMIC_DOMAIN (PHOBIUS); CYTOPLASMIC_DOMAIN (PHOBIUS); TMhelix (TMHMM); TMhelix (TMHMM); TMhelix (TMHMM)	no GO terms	no GO terms
OG0009008	EMOLV88_360045100	hypothetical protein	-	-	439	1	5.15742e-31	42.71	-	-	-	-	-	Coil (COILS); Coil (COILS)	no GO terms	no GO terms
OG0009038	LAEL147_000607200	hypothetical protein	-	acetylornithine deacetylase	100	10	9.68363e-56	57.2	6	C:GO:0005737; P:GO:0006526; P:GO:0008652; F:GO:0008777; F:GO:0016787; F:GO:0046872	C:cytoplasm; P:arginine biosynthetic process; P:cellular amino acid biosynthetic process; F:acetylornithine deacetylase activity; F:hydrolase activity; F:metal ion binding	-	-	no IPS match	no IPS match	no IPS match
OG0009053	LpyrH10_16_1970	hypothetical protein	-	-	212	-	-	-	-	-	-	-	-	mobidb-lite (MOBIDB_LITE); mobidb-lite (MOBIDB_LITE); mobidb-lite (MOBIDB_LITE)	no GO terms	no GO terms
OG0009063	DQ04_13861010-t26_1	hypothetical protein	-	-	272	-	-	-	-	-	-	-	-	mobidb-lite (MOBIDB_LITE); SignalP-TM (SIGNALP_GRAM_POSITIVE)	no GO terms	no GO terms
OG0009181	CFAC1_050024700	hypothetical protein	-	-	975	1	6.65398e-05	43.75	-	-	-	-	-	SIGNAL_PEPTIDE_C_REGION (PHOBIUS); SIGNAL_PEPTIDE_N_REGION (PHOBIUS); SIGNAL_PEPTIDE_H_REGION (PHOBIUS); SIGNAL_PEPTIDE (PHOBIUS); NON_CYTOPLASMIC_DOMAIN (PHOBIUS); SignalP-TM (SIGNALP_GRAM_POSITIVE); TMhelix (TMHMM)	no GO terms	no GO terms
OG0009182	CFAC1_150031300	hypothetical protein	-	-	212	2	2.23181e-23	55.9	2	C:GO:0016020; C:GO:0016021	C:membrane; C:integral component of membrane	-	-	TRANSMEMBRANE (PHOBIUS); TRANSMEMBRANE (PHOBIUS); TRANSMEMBRANE (PHOBIUS); NON_CYTOPLASMIC_DOMAIN (PHOBIUS); CYTOPLASMIC_DOMAIN (PHOBIUS); CYTOPLASMIC_DOMAIN (PHOBIUS); CYTOPLASMIC_DOMAIN (PHOBIUS); TRANSMEMBRANE (PHOBIUS); NON_CYTOPLASMIC_DOMAIN (PHOBIUS); TMhelix (TMHMM); TMhelix (TMHMM); TMhelix (TMHMM); TMhelix (TMHMM)	no GO terms	no GO terms
OG0009189	CFAC1_110020200	hypothetical protein	-	putative ADP/ATP mitochondrial translocase	457	10	1.18686e-160	55.27	1	C:GO:0016021	C:integral component of membrane	-	-	Coil (COILS); mobidb-lite (MOBIDB_LITE); mobidb-lite (MOBIDB_LITE); TRANSMEMBRANE (PHOBIUS); NON_CYTOPLASMIC_DOMAIN (PHOBIUS); TRANSMEMBRANE (PHOBIUS); CYTOPLASMIC_DOMAIN (PHOBIUS); NON_CYTOPLASMIC_DOMAIN (PHOBIUS); TMhelix (TMHMM); TMhelix (TMHMM)	no GO terms	no GO terms
OG0009190	CFAC1_070011300	hypothetical protein	-	-	262	2	1.7037e-60	65.52	-	-	-	-	-	mobidb-lite (MOBIDB_LITE); mobidb-lite (MOBIDB_LITE); mobidb-lite (MOBIDB_LITE); mobidb-lite (MOBIDB_LITE); mobidb-lite (MOBIDB_LITE)	no GO terms	no GO terms
OG0009248	CFAC1_300035200	Rhodanese-like domain/Protein of unknown function DUF2892	-	rhodanese domain-containing protein	180	10	1.47417e-106	68.59	1	C:GO:0016021	C:integral component of membrane	-	-	IPR001763 (SMART); IPR001763 (PFAM); IPR036873 (G3DSA:3.40.250.GENE3D); IPR021309 (PFAM); TRANSMEMBRANE (PHOBIUS); CYTOPLASMIC_DOMAIN (PHOBIUS); TRANSMEMBRANE (PHOBIUS); CYTOPLASMIC_DOMAIN (PHOBIUS); NON_CYTOPLASMIC_DOMAIN (PHOBIUS); IPR001763 (PROSITE_PROFILES); cd00158 (CDD); IPR036873 (SUPERFAMILY); TMhelix (TMHMM)	no GO terms	no GO terms
OG0009252	CFAC1_230018700	O-methyltransferase	-	SAM-dependent methyltransferase	231	10	6.02481e-113	66.1	2	F:GO:0008171; P:GO:0032259	F:O-methyltransferase activity; P:methylation	-	-	G3DSA:3.40.50.150 (GENE3D); IPR002935 (PFAM); PTHR10509 (PANTHER); PTHR10509:SF14 (PANTHER); IPR002935 (PROSITE_PROFILES); IPR029063 (SUPERFAMILY)	F:GO:0008171	F:O-methyltransferase activity
OG0009255	LTRL590_000026500	Protein of unknown function DUF3586	-	-	78	-	-	-	1	F:GO:0004197	F:cysteine-type endopeptidase activity	-	-	IPR021981 (PFAM)	F:GO:0004197	F:cysteine-type endopeptidase activity
OG0009260	CFAC1_210011800	hypothetical protein	-	-	86	2	3.27324e-25	62.21	2	C:GO:0016020; C:GO:0016021	C:membrane; C:integral component of membrane	-	-	TRANSMEMBRANE (PHOBIUS); CYTOPLASMIC_DOMAIN (PHOBIUS); NON_CYTOPLASMIC_DOMAIN (PHOBIUS); TMhelix (TMHMM)	no GO terms	no GO terms
OG0009261	CFAC1_210024300	ACT domain containing protein	K09964	ACT domain-containing protein	169	10	8.15497e-83	60.98	1	F:GO:0016740	F:transferase activity	-	-	IPR027795 (PFAM); G3DSA:3.30.2130.10 (GENE3D); IPR018717 (PFAM); PTHR39199 (PANTHER); SSF55021 (SUPERFAMILY); SSF55021 (SUPERFAMILY)	no GO terms	no GO terms
OG0009262	CFAC1_300046200	hypothetical protein	-	-	87	1	2.12366e-22	84.13	1	C:GO:0016021	C:integral component of membrane	-	-	TRANSMEMBRANE (PHOBIUS); NON_CYTOPLASMIC_DOMAIN (PHOBIUS); CYTOPLASMIC_DOMAIN (PHOBIUS); TMhelix (TMHMM)	no GO terms	no GO terms
OG0009264	EMOLV88_350022700	Ribosomal L18 C-terminal region containing protein	-	putative 60S ribosomal protein L5	70	10	2.64163e-11	91.29	5	P:GO:0000027; F:GO:0003735; P:GO:0006412; F:GO:0008097; C:GO:0022625	P:ribosomal large subunit assembly; F:structural constituent of ribosome; P:translation; F:5S rRNA binding; C:cytosolic large ribosomal subunit	-	-	IPR025607 (PFAM); G3DSA:3.30.420.550 (GENE3D); mobidb-lite (MOBIDB_LITE)	no GO terms	no GO terms
OG0009309	LbrM.14.0940	Hypothetical repeat protein	-	-	485	-	-	-	-	-	-	-	-	PTHR23304 (PANTHER); PTHR23304:SF134 (PANTHER); PTHR23304:SF134 (PANTHER); PTHR23304 (PANTHER); SignalP-noTM (SIGNALP_EUK)	no GO terms	no GO terms
OG0009311	LmjF.31.1850	hypothetical protein	-	-	101	-	-	-	-	-	-	-	-	no IPS match	no IPS match	no IPS match
OG0009425	CFAC1_300104500	hypothetical protein	-	-	60	-	-	-	-	-	-	-	-	TRANSMEMBRANE (PHOBIUS); CYTOPLASMIC_DOMAIN (PHOBIUS); NON_CYTOPLASMIC_DOMAIN (PHOBIUS); TMhelix (TMHMM)	no GO terms	no GO terms
OG0009457	CFAC1_130021300	hypothetical protein	-	-	159	2	2.95558e-20	74.53	-	-	-	-	-	mobidb-lite (MOBIDB_LITE)	no GO terms	no GO terms
OG0009473	CFAC1_270017800	hypothetical protein	-	-	295	-	-	-	-	-	-	-	-	mobidb-lite (MOBIDB_LITE)	no GO terms	no GO terms
OG0009479	CFAC1_090023400	Amastin surface glycoprotein	-	amastin-like surface protein	186	8	4.35652e-101	60.47	1	C:GO:0016021	C:integral component of membrane	-	-	IPR009944 (PFAM); IPR009944 (PANTHER); CYTOPLASMIC_DOMAIN (PHOBIUS); TRANSMEMBRANE (PHOBIUS); TRANSMEMBRANE (PHOBIUS); CYTOPLASMIC_DOMAIN (PHOBIUS); NON_CYTOPLASMIC_DOMAIN (PHOBIUS); TRANSMEMBRANE (PHOBIUS); CYTOPLASMIC_DOMAIN (PHOBIUS); TRANSMEMBRANE (PHOBIUS); NON_CYTOPLASMIC_DOMAIN (PHOBIUS); TMhelix (TMHMM); TMhelix (TMHMM); TMhelix (TMHMM); TMhelix (TMHMM)	no GO terms	no GO terms
OG0009494	EMOLV88_160019500	Paraflagellar rod protein	-	paraflagellar rod protein 2C	98	10	1.53959e-58	97.86	2	F:GO:0005516; C:GO:0031514	F:calmodulin binding; C:motile cilium	-	-	Coil (COILS); Coil (COILS); IPR007824 (PFAM); PTHR34732:SF1 (PANTHER); PTHR34732 (PANTHER)	F:GO:0005516; C:GO:0031514	F:calmodulin binding; C:motile cilium
OG0009533	LBRM2903_240032000	hypothetical protein	-	-	67	-	-	-	-	-	-	-	-	no IPS match	no IPS match	no IPS match
OG0009534	CFAC1_080005100	hypothetical protein	-	reverse transcriptase (RNA-dependent DNA polymerase)	169	10	3.87871e-06	49.06	5	F:GO:0003676; F:GO:0003964; F:GO:0004523; P:GO:0006278; P:GO:0090502	F:nucleic acid binding; F:RNA-directed DNA polymerase activity; F:RNA-DNA hybrid ribonuclease activity; P:RNA-dependent DNA biosynthetic process; P:RNA phosphodiester bond hydrolysis, endonucleolytic	-	-	no IPS match	no IPS match	no IPS match
OG0009537	CFAC1_240025300	Amastin surface glycoprotein	-	amastin-like surface protein-like protein	182	10	3.11713e-77	61.91	1	C:GO:0016021	C:integral component of membrane	-	-	IPR009944 (PFAM); IPR009944 (PANTHER); NON_CYTOPLASMIC_DOMAIN (PHOBIUS); TRANSMEMBRANE (PHOBIUS); TRANSMEMBRANE (PHOBIUS); CYTOPLASMIC_DOMAIN (PHOBIUS); TRANSMEMBRANE (PHOBIUS); CYTOPLASMIC_DOMAIN (PHOBIUS); TRANSMEMBRANE (PHOBIUS); NON_CYTOPLASMIC_DOMAIN (PHOBIUS); CYTOPLASMIC_DOMAIN (PHOBIUS); TMhelix (TMHMM); TMhelix (TMHMM); TMhelix (TMHMM); TMhelix (TMHMM)	no GO terms	no GO terms
OG0009544	EMOLV88_360056200	Paraflagellar rod protein	-	-	101	-	-	-	2	F:GO:0005516; C:GO:0031514	F:calmodulin binding; C:motile cilium	-	-	IPR007824 (PFAM); PTHR34732:SF2 (PANTHER); PTHR34732 (PANTHER)	F:GO:0005516; C:GO:0031514	F:calmodulin binding; C:motile cilium
OG0009594	LBRM2903_020011400	hypothetical protein	-	-	64	-	-	-	-	-	-	-	-	mobidb-lite (MOBIDB_LITE)	no GO terms	no GO terms
OG0009595	LBRM2903_000008800	hypothetical protein	-	-	154	-	-	-	-	-	-	-	-	mobidb-lite (MOBIDB_LITE); mobidb-lite (MOBIDB_LITE)	no GO terms	no GO terms
OG0009599	LBRM2903_230007900	hypothetical protein	-	-	116	-	-	-	-	-	-	-	-	mobidb-lite (MOBIDB_LITE)	no GO terms	no GO terms
OG0009607	LGELEM452_080014500	Protein of unknown function DUF3586	-	-	80	-	-	-	-	-	-	-	-	no IPS match	no IPS match	no IPS match
OG0009800	BS06280	membrane-associated protein	K19787	membrane-associated protein	475	2	0	94.89	-	-	-	-	-	IPR012901 (SMART); IPR012901 (PFAM); mobidb-lite (MOBIDB_LITE); IPR012901 (PANTHER); SIGNAL_PEPTIDE_H_REGION (PHOBIUS); SIGNAL_PEPTIDE_C_REGION (PHOBIUS); SIGNAL_PEPTIDE_N_REGION (PHOBIUS); NON_CYTOPLASMIC_DOMAIN (PHOBIUS); SIGNAL_PEPTIDE (PHOBIUS); SignalP-noTM (SIGNALP_GRAM_NEGATIVE); SignalP-TM (SIGNALP_GRAM_POSITIVE); SignalP-noTM (SIGNALP_EUK); IPR029063 (SUPERFAMILY); TMhelix (TMHMM)	no GO terms	no GO terms
OG0009871	LMJLV39_100010600	hypothetical protein	-	-	68	-	-	-	-	-	-	-	-	NON_CYTOPLASMIC_DOMAIN (PHOBIUS); CYTOPLASMIC_DOMAIN (PHOBIUS); TRANSMEMBRANE (PHOBIUS); TMhelix (TMHMM)	no GO terms	no GO terms
OG0009890	LtaP29.1960.mRNA	hypothetical protein	-	-	27	-	-	-	-	-	-	-	-	no IPS match	no IPS match	no IPS match
OG0009903	LBRM2903_280036800	WD domain G-beta repeat	-	-	63	-	-	-	1	F:GO:0005515	F:protein binding	-	-	IPR001680 (SMART); IPR015943 (G3DSA:2.130.10.GENE3D); PTHR19868 (PANTHER); IPR017986 (PROSITE_PROFILES); IPR001680 (PROSITE_PROFILES); IPR036322 (SUPERFAMILY)	F:GO:0005515	F:protein binding
OG0009914	LBRM2903_100012100	hypothetical protein	-	-	61	-	-	-	-	-	-	-	-	no IPS match	no IPS match	no IPS match
OG0009925	LBRM2903_140006800	Carboxypeptidase Taq M32 metallopeptidase	K01299	-	170	-	-	-	2	F:GO:0004181; P:GO:0006508	F:metallocarboxypeptidase activity; P:proteolysis	-	-	G3DSA:1.10.1370.30 (GENE3D); IPR001333 (PFAM); IPR001333 (PANTHER); PTHR34217:SF2 (PANTHER); SSF55486 (SUPERFAMILY)	F:GO:0004181; P:GO:0006508	F:metallocarboxypeptidase activity; P:proteolysis
OG0009948	EMOLV88_160021700	hypothetical protein	-	-	59	-	-	-	-	-	-	-	-	TMhelix (TMHMM)	no GO terms	no GO terms
OG0009949	LBRM2903_280031900	hypothetical protein	-	-	67	-	-	-	-	-	-	-	-	no IPS match	no IPS match	no IPS match
OG0009950	LBRM2903_100011700	hypothetical protein	-	-	91	-	-	-	-	-	-	-	-	mobidb-lite (MOBIDB_LITE)	no GO terms	no GO terms
OG0009963	LAEL147_000292200	hypothetical protein	-	-	81	-	-	-	-	-	-	-	-	mobidb-lite (MOBIDB_LITE); mobidb-lite (MOBIDB_LITE)	no GO terms	no GO terms
OG0009978	LAEL147_000611400	hypothetical protein	-	-	67	-	-	-	-	-	-	-	-	no IPS match	no IPS match	no IPS match
OG0009983	LAEL147_000779300	hypothetical protein	-	-	66	-	-	-	-	-	-	-	-	SIGNAL_PEPTIDE_N_REGION (PHOBIUS); SIGNAL_PEPTIDE (PHOBIUS); NON_CYTOPLASMIC_DOMAIN (PHOBIUS); SIGNAL_PEPTIDE_C_REGION (PHOBIUS); SIGNAL_PEPTIDE_H_REGION (PHOBIUS)	no GO terms	no GO terms
OG0009988	LBRM2903_070016800	hypothetical protein	-	-	70	-	-	-	-	-	-	-	-	no IPS match	no IPS match	no IPS match
OG0010003	LBRM2903_170005000	hypothetical protein	-	-	94	-	-	-	-	-	-	-	-	no IPS match	no IPS match	no IPS match
OG0010004	LBRM2903_170005300	hypothetical protein	-	-	72	-	-	-	-	-	-	-	-	NON_CYTOPLASMIC_DOMAIN (PHOBIUS); SIGNAL_PEPTIDE (PHOBIUS); SIGNAL_PEPTIDE_H_REGION (PHOBIUS); SIGNAL_PEPTIDE_N_REGION (PHOBIUS); SIGNAL_PEPTIDE_C_REGION (PHOBIUS); SignalP-noTM (SIGNALP_EUK)	no GO terms	no GO terms
OG0010006	LBRM2903_230007100	hypothetical protein	-	-	69	-	-	-	-	-	-	-	-	mobidb-lite (MOBIDB_LITE); SIGNAL_PEPTIDE (PHOBIUS); SIGNAL_PEPTIDE_H_REGION (PHOBIUS); SIGNAL_PEPTIDE_N_REGION (PHOBIUS); NON_CYTOPLASMIC_DOMAIN (PHOBIUS); SIGNAL_PEPTIDE_C_REGION (PHOBIUS); SignalP-TM (SIGNALP_GRAM_POSITIVE)	no GO terms	no GO terms
OG0010013	LbrM.17.1390	hypothetical protein	-	-	101	-	-	-	-	-	-	-	-	mobidb-lite (MOBIDB_LITE)	no GO terms	no GO terms
OG0010014	LbrM.29.2060	hypothetical protein	-	-	580	-	-	-	2	F:GO:0003676; P:GO:0015074	F:nucleic acid binding; P:DNA integration	-	-	G3DSA:3.10.10.10 (GENE3D); G3DSA:1.10.340.70 (GENE3D); IPR036397 (G3DSA:3.30.420.GENE3D); IPR001584 (PFAM); PTHR24559 (PANTHER); PTHR24559:SF252 (PANTHER); IPR001584 (PROSITE_PROFILES); SSF56672 (SUPERFAMILY); IPR012337 (SUPERFAMILY)	F:GO:0003676; P:GO:0015074	F:nucleic acid binding; P:DNA integration
OG0010015	LpyrH10_03_1520	metallo-peptidase Clan MAE Family M3	-	-	128	-	-	-	2	F:GO:0004222; P:GO:0006508	F:metalloendopeptidase activity; P:proteolysis	-	-	IPR024077 (G3DSA:1.10.1370.GENE3D); IPR001567 (PFAM); PTHR43660 (PANTHER)	F:GO:0004222; P:GO:0006508	F:metalloendopeptidase activity; P:proteolysis
OG0010045	LPAL13_000019100	hypothetical protein	-	-	153	-	-	-	-	-	-	-	-	no IPS match	no IPS match	no IPS match
OG0010050	LpyrH10_21_0640	hypothetical protein	-	-	80	-	-	-	-	-	-	-	-	NON_CYTOPLASMIC_DOMAIN (PHOBIUS); NON_CYTOPLASMIC_DOMAIN (PHOBIUS); TRANSMEMBRANE (PHOBIUS); CYTOPLASMIC_DOMAIN (PHOBIUS); TRANSMEMBRANE (PHOBIUS); TMhelix (TMHMM); TMhelix (TMHMM)	no GO terms	no GO terms
OG0010304	BS08980	hypothetical protein	-	proteophosphoglycan ppg4	2592	4	0	66.56	1	F:GO:0005515	F:protein binding	-	-	Coil (COILS); IPR011990 (G3DSA:1.25.40.GENE3D); mobidb-lite (MOBIDB_LITE); mobidb-lite (MOBIDB_LITE); mobidb-lite (MOBIDB_LITE); mobidb-lite (MOBIDB_LITE); mobidb-lite (MOBIDB_LITE); mobidb-lite (MOBIDB_LITE); mobidb-lite (MOBIDB_LITE); mobidb-lite (MOBIDB_LITE); mobidb-lite (MOBIDB_LITE); mobidb-lite (MOBIDB_LITE); mobidb-lite (MOBIDB_LITE); mobidb-lite (MOBIDB_LITE); mobidb-lite (MOBIDB_LITE); …	F:GO:0005515	F:protein binding
OG0010365	BS40360	Paraflagellar rod protein	-	putative paraflagellar rod protein 1D	152	3	1.02438e-66	88.51	2	C:GO:0016021; C:GO:0031514	C:integral component of membrane; C:motile cilium	-	-	mobidb-lite (MOBIDB_LITE); mobidb-lite (MOBIDB_LITE); mobidb-lite (MOBIDB_LITE)	no GO terms	no GO terms
OG0010529	CFAC1_290041400	hypothetical protein	-	-	1276	1	0	52.15	2	C:GO:0016020; C:GO:0016021	C:membrane; C:integral component of membrane	-	-	mobidb-lite (MOBIDB_LITE); mobidb-lite (MOBIDB_LITE); SIGNAL_PEPTIDE_C_REGION (PHOBIUS); TRANSMEMBRANE (PHOBIUS); SIGNAL_PEPTIDE_H_REGION (PHOBIUS); SIGNAL_PEPTIDE (PHOBIUS); CYTOPLASMIC_DOMAIN (PHOBIUS); SIGNAL_PEPTIDE_N_REGION (PHOBIUS); NON_CYTOPLASMIC_DOMAIN (PHOBIUS); PS51257 (PROSITE_PROFILES); SignalP-TM (SIGNALP_GRAM_POSITIVE); SignalP-noTM (SIGNALP_GRAM_NEGATIVE); SignalP-noTM (SIGNALP_E…	no GO terms	no GO terms
OG0010531	LBRM2903_280031800	hypothetical protein	-	-	142	-	-	-	-	-	-	-	-	TRANSMEMBRANE (PHOBIUS); CYTOPLASMIC_DOMAIN (PHOBIUS); NON_CYTOPLASMIC_DOMAIN (PHOBIUS)	no GO terms	no GO terms
OG0010590	LBRM2903_190020300	hypothetical protein	-	-	91	-	-	-	-	-	-	-	-	no IPS match	no IPS match	no IPS match
OG0010591	LBRM2903_190022000	hypothetical protein	-	-	96	-	-	-	-	-	-	-	-	NON_CYTOPLASMIC_DOMAIN (PHOBIUS); TRANSMEMBRANE (PHOBIUS); TRANSMEMBRANE (PHOBIUS); CYTOPLASMIC_DOMAIN (PHOBIUS); SIGNAL_PEPTIDE (PHOBIUS); SIGNAL_PEPTIDE_H_REGION (PHOBIUS); SIGNAL_PEPTIDE_N_REGION (PHOBIUS); NON_CYTOPLASMIC_DOMAIN (PHOBIUS); SIGNAL_PEPTIDE_C_REGION (PHOBIUS)	no GO terms	no GO terms
OG0010596	LBRM2903_230007400	hypothetical protein	-	-	134	-	-	-	-	-	-	-	-	no IPS match	no IPS match	no IPS match
OG0010601	LpyrH10_08_1090	hypothetical protein AGDE 12871	-	-	163	-	-	-	-	-	-	-	-	NON_CYTOPLASMIC_DOMAIN (PHOBIUS); NON_CYTOPLASMIC_DOMAIN (PHOBIUS); TRANSMEMBRANE (PHOBIUS); CYTOPLASMIC_DOMAIN (PHOBIUS); CYTOPLASMIC_DOMAIN (PHOBIUS); TRANSMEMBRANE (PHOBIUS); TRANSMEMBRANE (PHOBIUS); TRANSMEMBRANE (PHOBIUS); NON_CYTOPLASMIC_DOMAIN (PHOBIUS); TMhelix (TMHMM); TMhelix (TMHMM); TMhelix (TMHMM); TMhelix (TMHMM)	no GO terms	no GO terms
OG0010620	LbrM.23.1120	hypothetical protein	-	-	169	-	-	-	-	-	-	-	-	IPR002395 (PRINTS); mobidb-lite (MOBIDB_LITE); mobidb-lite (MOBIDB_LITE); mobidb-lite (MOBIDB_LITE)	no GO terms	no GO terms
OG0010661	LmajLV_LMJLV39_110017700	hypothetical protein	-	-	197	-	-	-	-	-	-	-	-	mobidb-lite (MOBIDB_LITE); mobidb-lite (MOBIDB_LITE); mobidb-lite (MOBIDB_LITE)	no GO terms	no GO terms
OG0010662	LpyrH10_23_1420	hypothetical protein	-	-	289	-	-	-	-	-	-	-	-	no IPS match	no IPS match	no IPS match
OG0010675	LmajLV_LMJLV39_000016900	hypothetical protein	-	-	121	-	-	-	-	-	-	-	-	no IPS match	no IPS match	no IPS match
OG0010681	LpyrH10_14_1690	hypothetical protein	-	-	130	-	-	-	-	-	-	-	-	no IPS match	no IPS match	no IPS match
OG0011476	LPAL13_080010800	hypothetical protein	-	-	127	-	-	-	-	-	-	-	-	mobidb-lite (MOBIDB_LITE)	no GO terms	no GO terms
OG0011477	LTULEM423_360077400	hypothetical protein	-	-	86	-	-	-	-	-	-	-	-	mobidb-lite (MOBIDB_LITE); mobidb-lite (MOBIDB_LITE)	no GO terms	no GO terms
OG0011733	EMOLV88_210016900	hypothetical protein	-	-	73	-	-	-	-	-	-	-	-	no IPS match	no IPS match	no IPS match
OG0011745	LAEL147_000151300	hypothetical protein	-	-	62	-	-	-	-	-	-	-	-	no IPS match	no IPS match	no IPS match
OG0011837	LBRM2903_070013800	hypothetical protein	-	-	118	-	-	-	-	-	-	-	-	no IPS match	no IPS match	no IPS match
OG0011868	LpyrH10_26_0150	hypothetical protein	-	-	146	-	-	-	-	-	-	-	-	CYTOPLASMIC_DOMAIN (PHOBIUS); TRANSMEMBRANE (PHOBIUS); NON_CYTOPLASMIC_DOMAIN (PHOBIUS); CYTOPLASMIC_DOMAIN (PHOBIUS); TRANSMEMBRANE (PHOBIUS); SignalP-TM (SIGNALP_GRAM_POSITIVE)	no GO terms	no GO terms
OG0011899	LBRM2903_200068400	hypothetical protein	-	-	74	-	-	-	-	-	-	-	-	mobidb-lite (MOBIDB_LITE)	no GO terms	no GO terms
OG0011937	LBRM2903_300030800	hypothetical protein	-	-	172	-	-	-	-	-	-	-	-	mobidb-lite (MOBIDB_LITE); SignalP-TM (SIGNALP_GRAM_POSITIVE)	no GO terms	no GO terms
OG0011940	LpyrH10_12_2220	hypothetical protein	-	-	140	-	-	-	-	-	-	-	-	mobidb-lite (MOBIDB_LITE); mobidb-lite (MOBIDB_LITE)	no GO terms	no GO terms
OG0011966	LBRM2903_340017000	hypothetical protein	-	-	67	-	-	-	-	-	-	-	-	no IPS match	no IPS match	no IPS match
OG0011981	LbrM.18.1720	hypothetical protein	-	-	256	-	-	-	2	F:GO:0003777; P:GO:0007018	F:microtubule motor activity; P:microtubule-based movement	-	-	Coil (COILS); G3DSA:1.10.8.1220 (GENE3D); PTHR10676:SF343 (PANTHER); IPR026983 (PANTHER); CYTOPLASMIC_DOMAIN (PHOBIUS); TRANSMEMBRANE (PHOBIUS); CYTOPLASMIC_DOMAIN (PHOBIUS); TRANSMEMBRANE (PHOBIUS); NON_CYTOPLASMIC_DOMAIN (PHOBIUS); NON_CYTOPLASMIC_DOMAIN (PHOBIUS); CYTOPLASMIC_DOMAIN (PHOBIUS); TRANSMEMBRANE (PHOBIUS); TRANSMEMBRANE (PHOBIUS); NON_CYTOPLASMIC_DOMAIN (PHOBIUS); TRANSMEMBRANE (PH…	F:GO:0003777; P:GO:0007018	F:microtubule motor activity; P:microtubule-based movement
OG0011983	LbrM.34.5350	hypothetical protein	-	-	962	-	-	-	-	-	-	-	-	PTHR35365 (PANTHER)	no GO terms	no GO terms
OG0012161	LPAL13_010009700	hypothetical protein	-	-	115	-	-	-	-	-	-	-	-	no IPS match	no IPS match	no IPS match
OG0012163	LPAL13_160022400	hypothetical protein	-	-	88	-	-	-	-	-	-	-	-	NON_CYTOPLASMIC_DOMAIN (PHOBIUS); CYTOPLASMIC_DOMAIN (PHOBIUS); TRANSMEMBRANE (PHOBIUS); TMhelix (TMHMM)	no GO terms	no GO terms
OG0012164	LPAL13_230006200	hypothetical protein	-	-	95	-	-	-	-	-	-	-	-	no IPS match	no IPS match	no IPS match
OG0012178	Lsey_0638_0010	hypothetical protein	-	-	144	-	-	-	-	-	-	-	-	PTHR21576:SF51 (PANTHER); PTHR21576 (PANTHER); CYTOPLASMIC_DOMAIN (PHOBIUS); NON_CYTOPLASMIC_DOMAIN (PHOBIUS); NON_CYTOPLASMIC_DOMAIN (PHOBIUS); TRANSMEMBRANE (PHOBIUS); TRANSMEMBRANE (PHOBIUS); NON_CYTOPLASMIC_DOMAIN (PHOBIUS); TRANSMEMBRANE (PHOBIUS); CYTOPLASMIC_DOMAIN (PHOBIUS); TRANSMEMBRANE (PHOBIUS); IPR036259 (SUPERFAMILY); TMhelix (TMHMM); TMhelix (TMHMM); TMhelix (TMHMM); TMhelix (TMHMM)	no GO terms	no GO terms
OG0012220	LTRL590_000020600	hypothetical protein	-	-	91	-	-	-	-	-	-	-	-	no IPS match	no IPS match	no IPS match
