# Supplementary material for: Comparative genomics of Leishmania (Mundinia)
Source: BMC Genomics. 2019 Oct 11;20:726. doi: 10.1186/s12864-019-6126-y (PMC6787982; doi:10.1186/s12864-019-6126-y)
Supplement: Supplementary file 25 — Additional file 25: Table S10. Gene gains and losses at the Leishmania/ Sauroleishmania/ Viannia node. [file 12864_2019_6126_MOESM25_ESM.xlsx]

## Sheet: Suppl. Table 9
Gene gains at the Leishmania (Leishmania) node
				BLAST2GO data
OG group	Representative gene	Annotation	KEGG ID	Description	Length, aa	#Hits	E-value	sim mean	#GO	GO IDs	GO Names	Enzyme Codes	Enzyme Names	InterPro IDs	InterPro GO IDs	InterPro GO Names
OG0007087	LdBPK_044281.1	lipophosphoglycan biosynthetic protein	-	-	98	1	7.04503e-43	100	-	-	-	-	-	mobidb-lite (MOBIDB_LITE); mobidb-lite (MOBIDB_LITE); mobidb-lite (MOBIDB_LITE); mobidb-lite (MOBIDB_LITE)	no GO terms	no GO terms
OG0007644	LdBPK_240350.1	CMP-sialic acid transporter	-	CMP-sialic acid transporter, putative	184	1	6.78613e-121	100	-	-	-	-	-	no IPS match	no IPS match	no IPS match
OG0007645	LAEL147_000756800	hypothetical protein	-	-	62	-	-	-	-	-	-	-	-	no IPS match	no IPS match	no IPS match
OG0007731	LBRM2903_270009500	hypothetical protein	-	-	81	-	-	-	-	-	-	-	-	no IPS match	no IPS match	no IPS match
OG0007732	LBRM2903_200039700	hypothetical protein	-	-	72	-	-	-	-	-	-	-	-	no IPS match	no IPS match	no IPS match
OG0007788	LBRM2903_160024700	hypothetical protein	-	-	67	-	-	-	-	-	-	-	-	mobidb-lite (MOBIDB_LITE)	no GO terms	no GO terms
OG0007790	LBRM2903_160007800	hypothetical protein	-	-	90	-	-	-	-	-	-	-	-	mobidb-lite (MOBIDB_LITE); mobidb-lite (MOBIDB_LITE); mobidb-lite (MOBIDB_LITE)	no GO terms	no GO terms
OG0007791	LmjF.20.0343	hypothetical protein	-	-	125	5	1.17226e-77	83.55	-	-	-	-	-	no IPS match	no IPS match	no IPS match
OG0007792	LBRM2903_250020600	hypothetical protein	-	-	106	-	-	-	-	-	-	-	-	no IPS match	no IPS match	no IPS match
OG0007856	LmjF.02.0720	hypothetical protein	-	-	80	5	8.53965e-50	88.61	-	-	-	-	-	no IPS match	no IPS match	no IPS match
OG0007857	LmjF.29.1970	hypothetical protein	-	ATP-dependent DNA ligase	142	5	3.66804e-100	71.64	8	F:GO:0003677; F:GO:0003909; F:GO:0003910; F:GO:0005524; P:GO:0006281; P:GO:0006310; F:GO:0016874; P:GO:0051103	F:DNA binding; F:DNA ligase activity; F:DNA ligase (ATP) activity; F:ATP binding; P:DNA repair; P:DNA recombination; F:ligase activity; P:DNA ligation involved in DNA repair	-	-	IPR036420 (G3DSA:3.40.50.GENE3D); IPR001357 (PROSITE_PROFILES)	no GO terms	no GO terms
OG0007953	LmjF.32.2470	hypothetical protein	-	-	91	1	3.50266e-57	100	-	-	-	-	-	no IPS match	no IPS match	no IPS match
OG0008015	Ldon_LdBPK_060400.1	fructose biphosphate aldolase	K01623	fructose-bisphosphate aldolase glycosomal	133	10	5.50086e-65	65.14	2	F:GO:0004332; P:GO:0006096	F:fructose-bisphosphate aldolase activity; P:glycolytic process	-	-	IPR013785 (G3DSA:3.20.20.GENE3D); IPR000741 (PFAM); SSF51569 (SUPERFAMILY)	F:GO:0003824; F:GO:0004332; P:GO:0006096	F:catalytic activity; F:fructose-bisphosphate aldolase activity; P:glycolytic process
OG0008162	LBRM2903_340035000	hypothetical protein	-	-	92	-	-	-	-	-	-	-	-	mobidb-lite (MOBIDB_LITE); mobidb-lite (MOBIDB_LITE); mobidb-lite (MOBIDB_LITE)	no GO terms	no GO terms
OG0008292	LmjF.31.0910	hypothetical protein	-	sodium stibogluconate resistance protein	168	10	1.31478e-107	66.61	-	-	-	-	-	PTHR40744 (PANTHER)	no GO terms	no GO terms
OG0008295	LBRM2903_330009100	hypothetical protein	-	-	92	-	-	-	1	F:GO:0008270	F:zinc ion binding	-	-	mobidb-lite (MOBIDB_LITE); IPR007527 (PROSITE_PROFILES)	F:GO:0008270	F:zinc ion binding
OG0008297	LmjF.33.1770	oxidoreductase-like protein	K07119	oxidoreductase	208	10	2.08522e-51	57.81	1	P:GO:0055114	P:oxidation-reduction process	-	-	G3DSA:3.40.50.720 (GENE3D); IPR013149 (PFAM); PTHR43677 (PANTHER); PTHR43677:SF3 (PANTHER); IPR036291 (SUPERFAMILY)	P:GO:0055114	P:oxidation-reduction process
OG0008298	LmjF.19.0830	hypothetical protein	-	-	93	1	2.82911e-52	100	-	-	-	-	-	SignalP-noTM (SIGNALP_EUK)	no GO terms	no GO terms
OG0008430	LBRM2903_160014100	hypothetical protein	-	-	143	1	1.47287e-08	57.01	-	-	-	-	-	mobidb-lite (MOBIDB_LITE); mobidb-lite (MOBIDB_LITE)	no GO terms	no GO terms
OG0008442	LGELEM452_150005400	hypothetical protein	-	-	100	-	-	-	-	-	-	-	-	no IPS match	no IPS match	no IPS match
OG0008605	LBRM2903_200077000	hypothetical protein	-	reverse transcriptase	78	10	1.4655e-06	60.5	2	F:GO:0003964; P:GO:0006278	F:RNA-directed DNA polymerase activity; P:RNA-dependent DNA biosynthetic process	-	-	no IPS match	no IPS match	no IPS match
OG0008780	LBRM2903_190017700	hypothetical protein	-	-	72	-	-	-	-	-	-	-	-	no IPS match	no IPS match	no IPS match
OG0008781	LAEL147_000307500	hypothetical protein	-	kinase-like protein	239	1	2.33361e-09	45.65	5	F:GO:0004672; F:GO:0005524; P:GO:0006468; F:GO:0016301; P:GO:0016310	F:protein kinase activity; F:ATP binding; P:protein phosphorylation; F:kinase activity; P:phosphorylation	-	-	no IPS match	no IPS match	no IPS match
OG0008783	LBRM2903_200072800	hypothetical protein	-	-	68	-	-	-	-	-	-	-	-	mobidb-lite (MOBIDB_LITE); mobidb-lite (MOBIDB_LITE)	no GO terms	no GO terms
OG0008784	LAEL147_000675100	hypothetical protein	-	-	116	2	4.76821e-17	63.27	-	-	-	-	-	no IPS match	no IPS match	no IPS match
OG0008788	LBRM2903_350036400	hypothetical protein	-	-	110	-	-	-	-	-	-	-	-	no IPS match	no IPS match	no IPS match
OG0008793	LBRM2903_320041200	hypothetical protein	-	-	77	-	-	-	-	-	-	-	-	no IPS match	no IPS match	no IPS match
OG0008796	LARLEM1108_350010600	hypothetical protein	-	-	123	-	-	-	-	-	-	-	-	no IPS match	no IPS match	no IPS match
OG0008800	LBRM2903_180023400	hypothetical protein	-	-	130	-	-	-	-	-	-	-	-	no IPS match	no IPS match	no IPS match
OG0009011	LBRM2903_030010900	hypothetical protein	-	-	115	-	-	-	-	-	-	-	-	no IPS match	no IPS match	no IPS match
OG0009016	LBRM2903_000008200	hypothetical protein	-	-	110	-	-	-	-	-	-	-	-	no IPS match	no IPS match	no IPS match
OG0009021	LBRM2903_160014300	hypothetical protein	-	-	64	-	-	-	-	-	-	-	-	mobidb-lite (MOBIDB_LITE)	no GO terms	no GO terms
OG0009040	LBRM2903_120010400	hypothetical protein	-	-	128	-	-	-	-	-	-	-	-	mobidb-lite (MOBIDB_LITE)	no GO terms	no GO terms
OG0009041	LBRM2903_200012200	hypothetical protein	-	-	291	1	0	98.28	-	-	-	-	-	SignalP-TM (SIGNALP_GRAM_POSITIVE)	no GO terms	no GO terms
OG0009044	LAEL147_000735400	hypothetical protein	-	-	89	-	-	-	-	-	-	-	-	mobidb-lite (MOBIDB_LITE); mobidb-lite (MOBIDB_LITE); mobidb-lite (MOBIDB_LITE); mobidb-lite (MOBIDB_LITE)	no GO terms	no GO terms
OG0009050	LBRM2903_330011300	hypothetical protein	-	-	96	-	-	-	-	-	-	-	-	no IPS match	no IPS match	no IPS match
OG0009054	LBRM2903_000005700	hypothetical protein	-	-	113	-	-	-	-	-	-	-	-	mobidb-lite (MOBIDB_LITE); mobidb-lite (MOBIDB_LITE)	no GO terms	no GO terms
OG0009057	LBRM2903_270013100	hypothetical protein	-	-	61	-	-	-	-	-	-	-	-	no IPS match	no IPS match	no IPS match
OG0009060	LBRM2903_020008600	hypothetical protein	-	-	70	-	-	-	-	-	-	-	-	no IPS match	no IPS match	no IPS match
OG0009273	LBRM2903_130014700	hypothetical protein	-	-	104	1	2.61609e-08	61.36	-	-	-	-	-	mobidb-lite (MOBIDB_LITE); SIGNAL_PEPTIDE_C_REGION (PHOBIUS); NON_CYTOPLASMIC_DOMAIN (PHOBIUS); SIGNAL_PEPTIDE_H_REGION (PHOBIUS); SIGNAL_PEPTIDE_N_REGION (PHOBIUS); SIGNAL_PEPTIDE (PHOBIUS); SignalP-TM (SIGNALP_GRAM_POSITIVE)	no GO terms	no GO terms
OG0009281	LBRM2903_240021500	hypothetical protein	-	-	108	1	4.42884e-10	52.14	3	C:GO:0016020; C:GO:0016021; F:GO:0016757	C:membrane; C:integral component of membrane; F:transferase activity, transferring glycosyl groups	-	-	CYTOPLASMIC_DOMAIN (PHOBIUS); CYTOPLASMIC_DOMAIN (PHOBIUS); NON_CYTOPLASMIC_DOMAIN (PHOBIUS); TRANSMEMBRANE (PHOBIUS); TRANSMEMBRANE (PHOBIUS); TMhelix (TMHMM)	no GO terms	no GO terms
OG0009289	LBRM2903_320024900	hypothetical protein	-	-	88	-	-	-	-	-	-	-	-	no IPS match	no IPS match	no IPS match
OG0009290	LBRM2903_240023500	hypothetical protein	-	-	75	-	-	-	-	-	-	-	-	mobidb-lite (MOBIDB_LITE)	no GO terms	no GO terms
OG0009297	LBRM2903_140020900	hypothetical protein	-	-	87	-	-	-	-	-	-	-	-	mobidb-lite (MOBIDB_LITE); SignalP-TM (SIGNALP_GRAM_POSITIVE)	no GO terms	no GO terms
OG0009299	LBRM2903_330023100	hypothetical protein	-	-	126	-	-	-	-	-	-	-	-	no IPS match	no IPS match	no IPS match
OG0009308	LBRM2903_280037400	hypothetical protein	-	-	95	-	-	-	-	-	-	-	-	mobidb-lite (MOBIDB_LITE)	no GO terms	no GO terms
OG0009561	LAEL147_000579700	hypothetical protein	-	-	59	-	-	-	-	-	-	-	-	no IPS match	no IPS match	no IPS match
OG0009578	LBRM2903_160017600	hypothetical protein	-	-	80	-	-	-	-	-	-	-	-	SIGNAL_PEPTIDE_N_REGION (PHOBIUS); SIGNAL_PEPTIDE_C_REGION (PHOBIUS); NON_CYTOPLASMIC_DOMAIN (PHOBIUS); SIGNAL_PEPTIDE_H_REGION (PHOBIUS); SIGNAL_PEPTIDE (PHOBIUS); TMhelix (TMHMM)	no GO terms	no GO terms
OG0009593	LBRM2903_160017200	hypothetical protein	-	-	62	-	-	-	-	-	-	-	-	no IPS match	no IPS match	no IPS match
OG0009597	LBRM2903_160017000	hypothetical protein	-	-	115	-	-	-	-	-	-	-	-	mobidb-lite (MOBIDB_LITE)	no GO terms	no GO terms
OG0009598	LBRM2903_180023300	hypothetical protein	-	-	64	-	-	-	-	-	-	-	-	no IPS match	no IPS match	no IPS match
OG0009601	LBRM2903_230017800	hypothetical protein	-	-	68	-	-	-	-	-	-	-	-	mobidb-lite (MOBIDB_LITE); mobidb-lite (MOBIDB_LITE); mobidb-lite (MOBIDB_LITE)	no GO terms	no GO terms
OG0009602	LBRM2903_300021100	hypothetical protein	-	-	141	-	-	-	-	-	-	-	-	mobidb-lite (MOBIDB_LITE); mobidb-lite (MOBIDB_LITE); mobidb-lite (MOBIDB_LITE)	no GO terms	no GO terms
OG0009608	LGELEM452_200006100	Phosphoglycerate kinase	-	3-phosphoglycerate kinase, glycosomal	94	10	3.29209e-13	54.61	9	F:GO:0000166; F:GO:0004618; F:GO:0005524; C:GO:0005777; P:GO:0006096; F:GO:0016301; P:GO:0016310; F:GO:0016740; C:GO:0020015	F:nucleotide binding; F:phosphoglycerate kinase activity; F:ATP binding; C:peroxisome; P:glycolytic process; F:kinase activity; P:phosphorylation; F:transferase activity; C:glycosome	-	-	SignalP-noTM (SIGNALP_EUK)	no GO terms	no GO terms
OG0009609	LGELEM452_300031900	Hsp70 protein	-	heat shock 70-related protein 1,mitochondrial precursor	119	10	1.15059e-42	99.35	11	F:GO:0005524; C:GO:0005739; F:GO:0031072; P:GO:0034605; P:GO:0034620; P:GO:0042026; F:GO:0042623; F:GO:0044183; F:GO:0051082; P:GO:0051085; F:GO:0051787	F:ATP binding; C:mitochondrion; F:heat shock protein binding; P:cellular response to heat; P:cellular response to unfolded protein; P:protein refolding; F:ATPase activity, coupled; F:protein binding involved in protein folding; F:unfolded protein binding; P:chaperone cofactor-dependent protein refolding; F:misfolded protein binding	EC:3.6.1.3; EC:3.6.1.15	Adenosinetriphosphatase; Nucleoside-triphosphate phosphatase	Coil (COILS); Coil (COILS); IPR013126 (PFAM); IPR029048 (G3DSA:1.20.1270.GENE3D); mobidb-lite (MOBIDB_LITE); IPR029048 (SUPERFAMILY)	no GO terms	no GO terms
OG0009911	LBRM2903_210021100	hypothetical protein	-	-	112	-	-	-	-	-	-	-	-	no IPS match	no IPS match	no IPS match
OG0009913	LBRM2903_350077300	Carboxypeptidase Taq M32 metallopeptidase	-	mitochondrial carboxypeptidase	74	10	1.9423e-43	64.6	2	F:GO:0004181; P:GO:0006508	F:metallocarboxypeptidase activity; P:proteolysis	-	-	G3DSA:1.10.1370.30 (GENE3D); IPR001333 (PFAM); PTHR34217:SF2 (PANTHER); IPR001333 (PANTHER)	F:GO:0004181; P:GO:0006508	F:metallocarboxypeptidase activity; P:proteolysis
OG0009954	LBRM2903_050017200	hypothetical protein	-	-	83	-	-	-	-	-	-	-	-	no IPS match	no IPS match	no IPS match
OG0009961	LBRM2903_160023300	hypothetical protein	-	-	91	-	-	-	-	-	-	-	-	no IPS match	no IPS match	no IPS match
OG0009969	LBRM2903_200072900	hypothetical protein	-	-	102	-	-	-	-	-	-	-	-	mobidb-lite (MOBIDB_LITE); mobidb-lite (MOBIDB_LITE)	no GO terms	no GO terms
OG0009999	LBRM2903_320044000	hypothetical protein	-	-	106	-	-	-	-	-	-	-	-	mobidb-lite (MOBIDB_LITE)	no GO terms	no GO terms
OG0010009	Ldon_LdBPK_281550.1	DNA polymerase kappa	-	putative DNA polymerase kappa	119	10	2.27063e-82	82.98	1	P:GO:0006281	P:DNA repair	-	-	G3DSA:3.30.70.270 (GENE3D); IPR001126 (PFAM); mobidb-lite (MOBIDB_LITE); mobidb-lite (MOBIDB_LITE); PTHR11076 (PANTHER); PTHR11076:SF33 (PANTHER); SSF56672 (SUPERFAMILY)	P:GO:0006281	P:DNA repair
OG0010010	LBRM2903_330009200	hypothetical protein	-	excreted/secreted protein 38	141	1	8.37522e-05	45.87	-	-	-	-	-	mobidb-lite (MOBIDB_LITE); mobidb-lite (MOBIDB_LITE)	no GO terms	no GO terms
OG0010012	LBRM2903_350009500	hypothetical protein	-	-	74	1	1.72896e-31	98.63	-	-	-	-	-	mobidb-lite (MOBIDB_LITE); mobidb-lite (MOBIDB_LITE)	no GO terms	no GO terms
OG0010541	LAEL147_000564200	hypothetical protein	-	-	138	1	3.38255e-06	51.61	-	-	-	-	-	no IPS match	no IPS match	no IPS match
OG0010543	LAEL147_000611500	hypothetical protein	-	p-nitrophenylphosphatase	130	1	3.57984e-05	57.94	-	-	-	-	-	no IPS match	no IPS match	no IPS match
OG0010579	LARLEM1108_350044900	hypothetical protein	-	-	127	-	-	-	-	-	-	-	-	mobidb-lite (MOBIDB_LITE)	no GO terms	no GO terms
OG0010585	LBRM2903_090020300	hypothetical protein	-	-	87	-	-	-	-	-	-	-	-	mobidb-lite (MOBIDB_LITE); mobidb-lite (MOBIDB_LITE)	no GO terms	no GO terms
OG0010588	LBRM2903_140021000	hypothetical protein	-	-	126	-	-	-	-	-	-	-	-	no IPS match	no IPS match	no IPS match
OG0010593	LBRM2903_200041500	hypothetical protein	-	-	88	-	-	-	-	-	-	-	-	mobidb-lite (MOBIDB_LITE)	no GO terms	no GO terms
OG0010610	LBRM2903_330039800	hypothetical protein	-	-	106	-	-	-	-	-	-	-	-	mobidb-lite (MOBIDB_LITE); mobidb-lite (MOBIDB_LITE); NON_CYTOPLASMIC_DOMAIN (PHOBIUS); TRANSMEMBRANE (PHOBIUS); CYTOPLASMIC_DOMAIN (PHOBIUS); TMhelix (TMHMM)	no GO terms	no GO terms
OG0010670	LMJLV39_310016400	hypothetical protein	-	-	77	-	-	-	-	-	-	-	-	mobidb-lite (MOBIDB_LITE)	no GO terms	no GO terms
OG0011761	LAEL147_000702400	hypothetical protein	-	-	59	-	-	-	-	-	-	-	-	no IPS match	no IPS match	no IPS match
OG0011876	LBRM2903_160017800	hypothetical protein	-	-	106	-	-	-	-	-	-	-	-	mobidb-lite (MOBIDB_LITE)	no GO terms	no GO terms
OG0011877	LBRM2903_160018000	hypothetical protein	-	-	115	-	-	-	-	-	-	-	-	mobidb-lite (MOBIDB_LITE); mobidb-lite (MOBIDB_LITE)	no GO terms	no GO terms
OG0011944	LBRM2903_310024000	hypothetical protein	-	-	99	-	-	-	-	-	-	-	-	SignalP-TM (SIGNALP_GRAM_POSITIVE)	no GO terms	no GO terms
OG0012058	LGELEM452_050016400	hypothetical protein	-	-	126	-	-	-	-	-	-	-	-	no IPS match	no IPS match	no IPS match
OG0012162	LPAL13_100019600	hypothetical protein	-	glycosyl hydrolase-like protein	70	10	5.60729e-43	91.1	1	F:GO:0016787	F:hydrolase activity	-	-	IPR015045 (PFAM); IPR023296 (G3DSA:2.115.10.GENE3D); IPR015045 (PANTHER); IPR023296 (SUPERFAMILY)	no GO terms	no GO terms
OG0012165	LPAL13_310018700	hypothetical protein	-	-	106	-	-	-	-	-	-	-	-	no IPS match	no IPS match	no IPS match
Gene losses at the Leishmania (Leishmania) node
				BLAST2GO data
OG group	Representative gene	Annotation	KEGG ID	Description	Length, aa	#Hits	E-value	sim mean	#GO	GO IDs	GO Names	Enzyme Codes	Enzyme Names	InterPro IDs	InterPro GO IDs	InterPro GO Names
OG0001216	LpyrH10_05_0130-p1	hypothetical protein	-	-	247	-	-	-	-	-	-	-	-	mobidb-lite (MOBIDB_LITE); mobidb-lite (MOBIDB_LITE); mobidb-lite (MOBIDB_LITE); mobidb-lite (MOBIDB_LITE)	no GO terms	no GO terms
OG0006810	LENLEM3045_000005600.1-p1	hypothetical protein	-	-	185	-	-	-	-	-	-	-	-	no IPS match	no IPS match	no IPS match
OG0006815	Cfas_210011300.1-p1	Leucine Rich repeat/Leucine rich repeat	-	-	509	-	-	-	1	F:GO:0005515	F:protein binding	-	-	IPR001611 (PFAM); IPR032675 (G3DSA:3.80.10.GENE3D); IPR032675 (G3DSA:3.80.10.GENE3D); PTHR44483 (PANTHER); SSF52047 (SUPERFAMILY); SSF52047 (SUPERFAMILY)	F:GO:0005515	F:protein binding
OG0007115	Cfas_100014500.1-p1	hypothetical protein	-	-	1212	-	-	-	-	-	-	-	-	IPR013210 (PFAM); IPR032675 (G3DSA:3.80.10.GENE3D); IPR032675 (G3DSA:3.80.10.GENE3D); PTHR44481 (PANTHER); SSF52058 (SUPERFAMILY); SSF52058 (SUPERFAMILY); SSF52058 (SUPERFAMILY); SSF52047 (SUPERFAMILY)	no GO terms	no GO terms
OG0007492	Cfas_040006200.1-p1	NADH pyrophosphatase zinc ribbon domain/NUDIX domain containing protein	K03426	-	331	-	-	-	2	F:GO:0016787; F:GO:0046872	F:hydrolase activity; F:metal ion binding	-	-	G3DSA:3.90.79.20 (GENE3D); IPR000086 (PFAM); IPR015376 (PFAM); G3DSA:3.90.79.10 (GENE3D); PTHR42904 (PANTHER); PTHR42904:SF2 (PANTHER); IPR020084 (PROSITE_PATTERNS); IPR000086 (PROSITE_PROFILES); cd03429 (CDD); IPR015797 (SUPERFAMILY)	F:GO:0016787; F:GO:0046872	F:hydrolase activity; F:metal ion binding
OG0007494	Cfas_300058500.1-p1	N-terminal glutamine amidase	K21286	-	256	-	-	-	2	F:GO:0008418; F:GO:0070773	F:protein-N-terminal asparagine amidohydrolase activity; F:protein-N-terminal glutamine amidohydrolase activity	-	-	IPR023128 (PFAM); IPR037132 (G3DSA:3.10.620.GENE3D); IPR039733 (PANTHER)	F:GO:0008418; F:GO:0016811; F:GO:0070773	F:protein-N-terminal asparagine amidohydrolase activity; F:hydrolase activity, acting on carbon-nitrogen (but not peptide) bonds, in linear amides; F:protein-N-terminal glutamine amidohydrolase activity
OG0007544	Cfas_280026300.1-p1	hypothetical protein	-	-	355	-	-	-	1	F:GO:0005515	F:protein binding	-	-	G3DSA:2.20.70.10 (GENE3D); mobidb-lite (MOBIDB_LITE); mobidb-lite (MOBIDB_LITE); mobidb-lite (MOBIDB_LITE); mobidb-lite (MOBIDB_LITE); mobidb-lite (MOBIDB_LITE); IPR001202 (PROSITE_PROFILES)	F:GO:0005515	F:protein binding
OG0007580	Cfas_210026200.1-p1	PGAP1-like protein	-	-	808	-	-	-	1	F:GO:0016788	F:hydrolase activity, acting on ester bonds	-	-	IPR012908 (PFAM); IPR029058 (G3DSA:3.40.50.GENE3D); IPR039529 (PANTHER); IPR029058 (SUPERFAMILY)	F:GO:0016788	F:hydrolase activity, acting on ester bonds
OG0007585	Cfas_290033000.1-p1	hypothetical protein	-	-	865	-	-	-	-	-	-	-	-	IPR008942 (G3DSA:1.25.40.GENE3D); mobidb-lite (MOBIDB_LITE); mobidb-lite (MOBIDB_LITE); mobidb-lite (MOBIDB_LITE); mobidb-lite (MOBIDB_LITE); mobidb-lite (MOBIDB_LITE); mobidb-lite (MOBIDB_LITE); mobidb-lite (MOBIDB_LITE); IPR039273 (PANTHER); PTHR21514:SF0 (PANTHER); IPR008942 (SUPERFAMILY)	no GO terms	no GO terms
OG0007586	Cfas_080014900.1-p1	Calcineurin-like phosphoesterase	-	-	3506	-	-	-	1	F:GO:0016787	F:hydrolase activity	-	-	IPR006186 (PRINTS); IPR029052 (G3DSA:3.60.21.GENE3D); IPR004843 (PFAM); mobidb-lite (MOBIDB_LITE); mobidb-lite (MOBIDB_LITE); mobidb-lite (MOBIDB_LITE); mobidb-lite (MOBIDB_LITE); mobidb-lite (MOBIDB_LITE); mobidb-lite (MOBIDB_LITE); mobidb-lite (MOBIDB_LITE); mobidb-lite (MOBIDB_LITE); mobidb-lite (MOBIDB_LITE); mobidb-lite (MOBIDB_LITE); mobidb-lite (MOBIDB_LITE); mobidb-lite (MOBIDB_LITE); mob…	F:GO:0016787	F:hydrolase activity
OG0007624	Cfas_290024900.1-p1	hypothetical protein	-	-	398	-	-	-	-	-	-	-	-	G3DSA:3.40.50.150 (GENE3D); PTHR14614 (PANTHER); PTHR14614:SF91 (PANTHER); PS51257 (PROSITE_PROFILES)	no GO terms	no GO terms
OG0007627	Cfas_290050300.1-p1	Glycolipid 2-alpha-mannosyltransferase	-	-	673	-	-	-	3	F:GO:0000030; P:GO:0006486; C:GO:0016020	F:mannosyltransferase activity; P:protein glycosylation; C:membrane	-	-	IPR002685 (PFAM); IPR029044 (G3DSA:3.90.550.GENE3D); mobidb-lite (MOBIDB_LITE); mobidb-lite (MOBIDB_LITE); mobidb-lite (MOBIDB_LITE); IPR029044 (SUPERFAMILY)	F:GO:0000030; P:GO:0006486; C:GO:0016020	F:mannosyltransferase activity; P:protein glycosylation; C:membrane
OG0007657	Cfas_300031600.1-p1	Thiopurine S-methyltransferase TPMT	K00569	-	291	-	-	-	1	F:GO:0008119	F:thiopurine S-methyltransferase activity	-	-	IPR008854 (PFAM); G3DSA:3.40.50.150 (GENE3D); IPR025835 (PANTHER); IPR008854 (PROSITE_PROFILES); IPR029063 (SUPERFAMILY)	F:GO:0008119; F:GO:0008757	F:thiopurine S-methyltransferase activity; F:S-adenosylmethionine-dependent methyltransferase activity
OG0007701	Cfas_300069400.1-p1	IPT/TIG domain/G8 domain containing protein	-	-	5387	-	-	-	-	-	-	-	-	IPR012334 (G3DSA:2.160.20.GENE3D); IPR013783 (G3DSA:2.60.40.GENE3D); IPR013783 (G3DSA:2.60.40.GENE3D); IPR019316 (PFAM); IPR002909 (PFAM); mobidb-lite (MOBIDB_LITE); mobidb-lite (MOBIDB_LITE); mobidb-lite (MOBIDB_LITE); mobidb-lite (MOBIDB_LITE); mobidb-lite (MOBIDB_LITE); mobidb-lite (MOBIDB_LITE); mobidb-lite (MOBIDB_LITE); mobidb-lite (MOBIDB_LITE); mobidb-lite (MOBIDB_LITE); mobidb-lite (MOBI…	no GO terms	no GO terms
OG0007702	Cfas_300106100.1-p1	Eukaryotic aspartyl protease	K01379	-	377	-	-	-	2	F:GO:0004190; P:GO:0006508	F:aspartic-type endopeptidase activity; P:proteolysis	-	-	IPR001461 (PRINTS); IPR021109 (G3DSA:2.40.70.GENE3D); IPR021109 (G3DSA:2.40.70.GENE3D); IPR033121 (PFAM); PTHR13683:SF230 (PANTHER); IPR001461 (PANTHER); IPR001969 (PROSITE_PATTERNS); IPR033121 (PROSITE_PROFILES); IPR021109 (SUPERFAMILY)	F:GO:0004190; P:GO:0006508	F:aspartic-type endopeptidase activity; P:proteolysis
OG0007707	Cfas_100011900.1-p1	hypothetical protein	-	-	1323	-	-	-	-	-	-	-	-	Coil (COILS); mobidb-lite (MOBIDB_LITE); mobidb-lite (MOBIDB_LITE); mobidb-lite (MOBIDB_LITE); mobidb-lite (MOBIDB_LITE); mobidb-lite (MOBIDB_LITE); mobidb-lite (MOBIDB_LITE); mobidb-lite (MOBIDB_LITE); mobidb-lite (MOBIDB_LITE); mobidb-lite (MOBIDB_LITE); mobidb-lite (MOBIDB_LITE); mobidb-lite (MOBIDB_LITE); mobidb-lite (MOBIDB_LITE); mobidb-lite (MOBIDB_LITE); mobidb-lite (MOBIDB_LITE)	no GO terms	no GO terms
OG0007722	Cfas_260013800.1-p1	hypothetical protein	K02183	-	182	-	-	-	1	F:GO:0005509	F:calcium ion binding	-	-	G3DSA:1.10.238.10 (GENE3D); PTHR23049 (PANTHER); PTHR23049:SF34 (PANTHER); IPR002048 (PROSITE_PROFILES); IPR002048 (PROSITE_PROFILES); IPR011992 (SUPERFAMILY)	F:GO:0005509	F:calcium ion binding
OG0007833	Cfas_260015200.1-p1	Alanine racemase N-terminal domain/Alanine racemase C-terminal domain containing protein	K01775	-	420	-	-	-	2	P:GO:0006522; F:GO:0008784	P:alanine metabolic process; F:alanine racemase activity	-	-	IPR000821 (PRINTS); IPR011079 (PFAM); IPR001608 (PFAM); IPR009006 (G3DSA:2.40.37.GENE3D); IPR029066 (G3DSA:3.20.20.GENE3D); PTHR30511 (PANTHER); PTHR30511:SF0 (PANTHER); IPR000821 (HAMAP); IPR029066 (SUPERFAMILY); IPR009006 (SUPERFAMILY)	F:GO:0003824; P:GO:0006522; F:GO:0008784	F:catalytic activity; P:alanine metabolic process; F:alanine racemase activity
OG0007838	Cfas_120018000.1-p1	hypothetical protein	-	-	2000	-	-	-	-	-	-	-	-	Coil (COILS); Coil (COILS); mobidb-lite (MOBIDB_LITE); mobidb-lite (MOBIDB_LITE); mobidb-lite (MOBIDB_LITE); mobidb-lite (MOBIDB_LITE); mobidb-lite (MOBIDB_LITE); mobidb-lite (MOBIDB_LITE); mobidb-lite (MOBIDB_LITE); mobidb-lite (MOBIDB_LITE); mobidb-lite (MOBIDB_LITE); mobidb-lite (MOBIDB_LITE); mobidb-lite (MOBIDB_LITE); mobidb-lite (MOBIDB_LITE); mobidb-lite (MOBIDB_LITE); mobidb-lite (MOBIDB_…	no GO terms	no GO terms
OG0007896	Cfas_020023100.1-p1	Pyridoxal-phosphate dependent enzyme	K01754	-	463	-	-	-	-	-	-	-	-	G3DSA:3.40.50.1100 (GENE3D); IPR001926 (PFAM); G3DSA:3.40.50.1100 (GENE3D); PTHR43419:SF8 (PANTHER); PTHR43419 (PANTHER); cd01562 (CDD); IPR036052 (SUPERFAMILY)	no GO terms	no GO terms
OG0007906	Cfas_070005600.1-p1	hypothetical protein	-	-	742	-	-	-	-	-	-	-	-	mobidb-lite (MOBIDB_LITE); mobidb-lite (MOBIDB_LITE); mobidb-lite (MOBIDB_LITE); mobidb-lite (MOBIDB_LITE); mobidb-lite (MOBIDB_LITE)	no GO terms	no GO terms
OG0008115	Cfas_270052500.1-p1	hypothetical protein	-	-	341	-	-	-	-	-	-	-	-	Coil (COILS); Coil (COILS); mobidb-lite (MOBIDB_LITE); mobidb-lite (MOBIDB_LITE); mobidb-lite (MOBIDB_LITE); mobidb-lite (MOBIDB_LITE)	no GO terms	no GO terms
OG0008382	Cfas_210016600.1-p1	hypothetical protein	-	-	273	-	-	-	1	F:GO:0003676	F:nucleic acid binding	-	-	Coil (COILS); IPR012677 (G3DSA:3.30.70.GENE3D); IPR000504 (PROSITE_PROFILES); IPR035979 (SUPERFAMILY)	F:GO:0003676	F:nucleic acid binding
OG0008425	Cfas_260038900.1-p1	hypothetical protein	-	-	118	-	-	-	-	-	-	-	-	no IPS match	no IPS match	no IPS match
OG0008744	Cfas_210022300.1-p1	hypothetical protein	-	-	584	-	-	-	1	F:GO:0005515	F:protein binding	-	-	G3DSA:2.60.120.920 (GENE3D); mobidb-lite (MOBIDB_LITE); mobidb-lite (MOBIDB_LITE); mobidb-lite (MOBIDB_LITE); cd11709 (CDD); IPR036047 (SUPERFAMILY)	F:GO:0005515	F:protein binding
OG0008750	Cfas_270061300.1-p1	hypothetical protein	-	-	461	-	-	-	-	-	-	-	-	Coil (COILS); mobidb-lite (MOBIDB_LITE); mobidb-lite (MOBIDB_LITE); mobidb-lite (MOBIDB_LITE); mobidb-lite (MOBIDB_LITE); mobidb-lite (MOBIDB_LITE); mobidb-lite (MOBIDB_LITE); mobidb-lite (MOBIDB_LITE); mobidb-lite (MOBIDB_LITE); mobidb-lite (MOBIDB_LITE); mobidb-lite (MOBIDB_LITE); mobidb-lite (MOBIDB_LITE); mobidb-lite (MOBIDB_LITE); mobidb-lite (MOBIDB_LITE)	no GO terms	no GO terms
OG0008751	Cfas_030011600.1-p1	hypothetical protein	-	-	283	-	-	-	-	-	-	-	-	mobidb-lite (MOBIDB_LITE); mobidb-lite (MOBIDB_LITE); mobidb-lite (MOBIDB_LITE)	no GO terms	no GO terms
OG0008969	Cfas_030015900.1-p1	hypothetical protein	-	-	192	-	-	-	-	-	-	-	-	mobidb-lite (MOBIDB_LITE); mobidb-lite (MOBIDB_LITE); mobidb-lite (MOBIDB_LITE)	no GO terms	no GO terms
OG0008978	Cfas_060014800.1-p1	hypothetical protein	-	-	973	-	-	-	-	-	-	-	-	mobidb-lite (MOBIDB_LITE); mobidb-lite (MOBIDB_LITE); mobidb-lite (MOBIDB_LITE); mobidb-lite (MOBIDB_LITE); mobidb-lite (MOBIDB_LITE); mobidb-lite (MOBIDB_LITE); mobidb-lite (MOBIDB_LITE); mobidb-lite (MOBIDB_LITE); mobidb-lite (MOBIDB_LITE); mobidb-lite (MOBIDB_LITE); mobidb-lite (MOBIDB_LITE); mobidb-lite (MOBIDB_LITE); mobidb-lite (MOBIDB_LITE); mobidb-lite (MOBIDB_LITE); mobidb-lite (MOBIDB_L…	no GO terms	no GO terms
OG0008982	Cfas_300021900.1-p1	hypothetical protein	-	-	1676	-	-	-	-	-	-	-	-	mobidb-lite (MOBIDB_LITE); mobidb-lite (MOBIDB_LITE); mobidb-lite (MOBIDB_LITE); mobidb-lite (MOBIDB_LITE); mobidb-lite (MOBIDB_LITE); mobidb-lite (MOBIDB_LITE); mobidb-lite (MOBIDB_LITE); mobidb-lite (MOBIDB_LITE); mobidb-lite (MOBIDB_LITE); mobidb-lite (MOBIDB_LITE); mobidb-lite (MOBIDB_LITE); mobidb-lite (MOBIDB_LITE); mobidb-lite (MOBIDB_LITE); mobidb-lite (MOBIDB_LITE)	no GO terms	no GO terms
OG0009196	Cfas_280033700.1-p1	zinc-ribbon domain containing protein	-	-	189	-	-	-	-	-	-	-	-	IPR026870 (PFAM); mobidb-lite (MOBIDB_LITE); mobidb-lite (MOBIDB_LITE)	no GO terms	no GO terms
OG0009543	Cfas_280042600.1-p1	hypothetical protein	-	-	823	-	-	-	-	-	-	-	-	Coil (COILS); Coil (COILS); mobidb-lite (MOBIDB_LITE); mobidb-lite (MOBIDB_LITE); mobidb-lite (MOBIDB_LITE)	no GO terms	no GO terms
OG0010637	LENLEM3045_220021900.1-p1	hypothetical protein	-	-	108	-	-	-	-	-	-	-	-	mobidb-lite (MOBIDB_LITE); mobidb-lite (MOBIDB_LITE)	no GO terms	no GO terms
OG0012757	DQ04_07681020-t26_1-p1	hypothetical protein	-	-	240	-	-	-	-	-	-	-	-	no IPS match	no IPS match	no IPS match
